# Supplementary material for: CHD8 Variant and Rett Syndrome: Overlapping Phenotypes, Molecular Convergence, and Expanding the Genetic Spectrum
Source: Hum Mutat. 2025 Jun 2;2025:5485987. doi: 10.1155/humu/5485987 (PMC12149508; doi:10.1155/humu/5485987)
Supplement: Supporting Information — Additional supporting information can be found online in the Supporting Information section. The following supporting information is included: Detailed case report. Detailed next-generation sequencing methods. Table S1. Whole genome sequencing data analysis pipeline with seqr-based curation and complementary manual curation. Table S2. Manual curation sites and the respective information obtained. Table S3. CHD8 cDNA primer sequences. Table S4. Clinical profile of the atypical RTT case per Neul's revised clinical diagnostic criteria for RTT1. Table S5. Mass spectrometry–based proteomic analysis and enrichment analyses of Human Phenotype Ontology and Gene Ontology terms. Figure S1. Variant annotation search levels. Figure S2. Location of cDNA primers designed for CHD8 qRT-PCR. [file 5485987.f1.zip]

Archive with 2 entries (2 files):
- ElaineZ_CHD8_paper_Supplementary Material Table S5_FINAL.xlsx
- ElaineZ_CHD8_paper_Supplementary Material_Figures_TablesS1-4_funding&amp;COIadded.docx
