# Supplementary material for: CHD8 Variant and Rett Syndrome: Overlapping Phenotypes, Molecular Convergence, and Expanding the Genetic Spectrum
Source: Hum Mutat. 2025 Jun 2;2025:5485987. doi: 10.1155/humu/5485987 (PMC12149508; doi:10.1155/humu/5485987)
Supplement: Supporting Information — Additional supporting information can be found online in the Supporting Information section. The following supporting information is included: Detailed case report. Detailed next-generation sequencing methods. Table S1. Whole genome sequencing data analysis pipeline with seqr-based curation and complementary manual curation. Table S2. Manual curation sites and the respective information obtained. Table S3. CHD8 cDNA primer sequences. Table S4. Clinical profile of the atypical RTT case per Neul's revised clinical diagnostic criteria for RTT1. Table S5. Mass spectrometry–based proteomic analysis and enrichment analyses of Human Phenotype Ontology and Gene Ontology terms. Figure S1. Variant annotation search levels. Figure S2. Location of cDNA primers designed for CHD8 qRT-PCR. [file 5485987.f1.zip › ElaineZ_CHD8_paper_Supplementary Material Table S5_FINAL.xlsx]

## Sheet: Legend
Sheet no.	Description
1	Mass spectrometry raw data
2	Down-regulated proteins as detected by mass spectrometry
3	Up-regulated proteins as detected by mass spectrometry
4	Enrichment analysis of Human Phenotype Ontology terms using down-regulated proteins as detected by mass spectrometry
5	Enrichment analysis of Human Phenotype Ontology terms using up-regulated proteins as detected by mass spectrometry
6	Enrichment analysis of Gene Ontology terms using down-regulated proteins as detected by mass spectrometry
7	Enrichment analysis of Gene Ontology terms using up-regulated proteins as detected by mass spectrometry

## Sheet: 1.Raw data
PG.Genes	PG.UniProtIds	Number of peptides_CHD8.1	Number of peptides_CHD8.2	Number of peptides_CHD8.3	Number of peptides_Control.1	Number of peptides_Control.2	Number of peptides_Control.3	Number of peptides_Control.4	Number of peptides_Control.5	-Log10 p-value Log2 MS2 Quantity (CHD8 vs Control)	Log2 MS2 Quantity (CHD8 vs Control)	MS2 Quantity_CHD8.1	MS2 Quantity_CHD8.2	MS2 Quantity_CHD8.3	MS2 Quantity_Control.1	MS2 Quantity_Control.2	MS2 Quantity_Control.3	MS2 Quantity_Control.4	MS2 Quantity_Control.5
HAS2	Q92819	22	22	22	10	9	12	9	16	2.98673	3.07475	12.142	12.177	12.17	8.34154	8.35124	9.18655	9.08831	10.4737
AXL	P30530	34	33	34	25	25	28	25	25	6.42598	2.85311	13.2739	13.303	13.3583	10.2775	10.7433	10.4912	10.2566	10.5244
NDFIP1	Q9BT67	9	9	9	6	7	7	6	7	5.94984	2.81777	13.356	13.0802	13.3114	10.2016	10.6891	10.2481	10.4035	10.6148
NDFIP2	Q9NV92	4	4	4	3	4	3	4	3	3.39331	2.79803	12.8173	12.1566	12.7536	8.80412	10.3563	9.57836	10.1073	10.0429
CCBE1	Q6UXH8	6	4	6	5	1	5	3	6	1.42495	2.73058	11.1715	11.281	11.3387	9.67804	6.12179	9.03538	7.46922	10.3614
ITM2C	Q9NQX7	11	10	11	8	9	7	9	9	4.14236	2.63536	13.0656	13.0158	13.0757	10.0026	11.0853	10.696	10.1923	10.1089
CD40	P25942;P25942-2	1	1	2	0	0	2	1	0	1.64123	2.52656	9.39966	9.83107	10.1816	NaN	NaN	7.95728	6.59779	NaN
RNF149	Q8NC42	10	10	10	9	8	8	9	8	5.93144	2.51328	13.1188	13.1195	13.1885	10.6457	10.644	10.3627	10.5409	10.9516
CEMIP	Q8WUJ3	75	75	74	60	69	69	67	72	2.49954	2.50834	13.8011	13.7967	13.7478	9.93614	11.3645	11.8487	10.9824	12.2357
CLDN11	O75508	4	4	4	4	1	4	4	4	0.979895	2.43	12.7378	12.7118	12.7786	11.3323	6.82154	12.3412	9.91375	11.155
CFAP45	Q9UL16;Q9UL16-2	2	2	2	2	2	2	2	2	5.63528	2.39339	14.1813	13.8508	14.2336	11.7045	11.4048	11.7797	11.7043	11.8828
VSIR	Q9H7M9	6	6	6	5	3	6	4	2	2.4923	2.36359	10.8612	10.5155	10.7058	8.38376	8.60681	9.38064	8.1948	7.08681
DPF3	Q92784	5	5	5	2	1	3	1	4	2.55438	2.35231	8.80474	9.40271	9.09357	6.29491	6.95365	7.6887	5.66949	7.13341
F3	P13726	9	10	10	4	8	7	9	6	1.25955	2.34929	12.028	11.9163	11.9825	6.80921	10.9382	9.63948	10.7	10.0446
SCD	O00767	6	6	5	4	3	3	3	4	4.01762	2.33087	14.5404	14.2253	14.4315	12.6182	11.5237	11.8511	12.2472	12.1007
TMEM127	O75204	4	4	3	2	1	2	2	2	2.92112	2.32879	11.8044	11.7265	12.0564	9.66949	9.4383	10.1135	8.44034	10.0065
EFEMP1	Q12805;Q12805-2;Q12805-3;Q12805-4	15	16	16	10	12	9	13	16	1.55612	2.29476	11.2679	11.5375	11.5455	7.66838	9.34411	8.41543	9.13017	11.2196
IL7R	P16871	10	9	11	0	5	0	7	0	3.61262	2.29369	10.0791	10.076	9.83363	NaN	7.65659	NaN	7.74852	NaN
TYRO3	Q06418	5	7	6	3	0	0	1	2	3.20651	2.25819	10.9637	10.3731	11.046	8.3546	NaN	NaN	8.58535	8.66826
SLC5A6	Q9Y289	5	5	5	4	3	3	3	3	1.69902	2.22658	14.1267	14.3124	14.0665	10.3947	12.9377	13.0856	12.2563	11.0354
C4A	P0C0L4;P0C0L4-2	17	13	16	12	13	11	10	13	4.27965	2.22618	14.9936	14.8195	14.9513	12.4131	12.8684	12.5425	12.4049	13.2475
APOB	P04114	20	17	18	17	17	17	19	17	5.71125	2.20328	15.0362	14.9494	14.9395	12.5672	12.8033	12.9063	12.5643	13.0177
LAPTM4A	Q15012	4	4	3	3	2	2	2	2	4.37907	2.19994	14.2636	13.7041	13.9594	12.0968	11.8993	11.5927	11.9121	11.3779
FDFT1	P37268	26	26	25	21	24	21	21	23	5.41669	2.19748	12.5769	12.3452	12.5376	10.0325	10.3167	10.123	10.5575	10.4158
UGCG	Q16739	11	12	12	7	10	10	9	10	3.86113	2.18312	12.9776	12.8397	12.8075	10.094	10.8952	10.406	11.0355	11.0284
BRCA2	P51587	2	1	2	1	1	1	1	1	4.39673	2.1599	14.516	14.4536	14.1548	11.8476	12.4228	12.6086	11.9828	12.2124
ACKR3	P25106	2	2	2	0	0	0	2	1	1.3612	2.14768	7.54266	8.80262	8.81637	NaN	NaN	NaN	6.68415	5.79493
TMEM59	Q9BXS4	14	14	14	12	13	14	14	13	5.44401	2.13564	13.2158	13.2982	13.3187	11.0466	11.5022	10.9156	11.1319	11.1131
CLIC3	O95833	16	16	16	10	11	9	13	11	2.72441	2.10958	11.1992	11.2748	11.2076	8.60954	9.01339	8.50393	10.1796	9.2817
ZDHHC9	Q9Y397	4	4	4	3	2	2	3	1	3.96182	2.09792	10.4652	10.6737	10.6803	8.4556	8.22798	9.0908	8.12158	8.64654
KRT18	P05783	16	16	18	0	17	9	15	5	0.969059	2.08075	11.323	11.1944	11.2398	NaN	11.5451	7.86798	9.57307	7.70039
GPRC5A	Q8NFJ5	2	4	3	1	2	1	2	2	3.15457	2.07236	10.5739	10.3396	10.7708	7.82916	8.68277	9.0735	8.05955	8.80029
SLC20A1	Q8WUM9	14	14	14	11	13	11	6	11	3.69586	2.06883	11.7557	11.7551	11.6767	9.38202	10.394	9.48458	9.34765	9.69336
RNF130	Q86XS8;Q86XS8-2	3	3	2	4	3	2	3	2	2.11843	2.02932	9.75879	9.68262	9.47778	8.64266	6.52755	8.00408	6.94477	7.933
SFN	P31947	8	7	9	0	3	0	2	0	1.70439	2.02329	9.09703	8.2164	9.18602	NaN	6.55134	NaN	7.06838	NaN
PEAR1	Q5VY43	11	9	11	0	2	0	7	7	1.42223	2.02265	9.26336	9.86107	9.43984	NaN	6.42873	NaN	7.4325	8.6351
RNF24	Q9Y225;Q9Y225-2	5	4	5	4	2	3	0	3	3.58445	2.01496	10.1694	10.6536	10.7338	8.54025	8.10398	8.70889	NaN	8.66285
IL13RA1	P78552	8	8	8	5	4	5	6	3	3.04012	2.01021	10.5024	10.3857	10.6603	7.58054	8.43733	8.86492	8.76611	8.88067
ACVR1B	P36896;P36896-2;P36896-3;P36896-4;P36896-5	3	3	3	2	3	2	3	2	3.92384	2.00062	9.83409	9.88374	10.1241	8.13957	7.73799	8.47304	7.54193	7.8409
LDLR	P01130;P01130-3	24	24	24	19	20	20	22	22	6.08386	1.98386	12.72	12.8961	12.8688	10.7182	10.7752	10.7858	11.0914	10.8516
GJC1	P36383	5	5	6	5	3	5	5	3	4.46511	1.98138	11.0667	10.9701	10.8905	8.69123	9.25978	9.36212	8.82125	8.83755
FADS2	O95864	14	14	14	13	12	12	12	12	3.73811	1.96531	13.9685	13.8509	13.8597	12.3881	11.4426	11.617	11.946	12.2448
ITM2B	Q9Y287	11	12	12	9	11	10	11	10	4.89994	1.95461	12.956	12.6798	12.6704	10.689	11.1957	10.6882	10.6626	10.8352
FLVCR1	Q9Y5Y0	2	2	2	0	2	2	0	0	2.64388	1.90762	9.37427	9.59928	9.1344	NaN	7.34166	7.58174	NaN	NaN
NPDC1	Q9NQX5	3	2	2	2	1	2	0	2	2.18953	1.89008	9.4683	9.51077	9.69172	7.4231	7.52767	8.67658	NaN	7.04002
MFAP3	P55082	4	3	4	2	1	0	3	4	2.02642	1.88547	9.83864	9.59053	9.20827	6.63816	7.73334	NaN	7.89445	8.37541
TMEM248	Q9NWD8	4	4	4	4	4	2	3	3	2.96671	1.87662	10.6194	10.7504	11.2365	9.22978	9.56922	9.14213	8.68358	8.33608
TNFRSF19	Q9NS68;Q9NS68-2	8	8	8	6	6	4	4	2	2.15876	1.87659	11.0549	11.3046	11.1562	10.1682	10.0897	8.48744	8.83561	8.89557
TMEM200B	Q69YZ2	7	8	8	4	3	2	0	3	3.02364	1.87382	9.96729	9.89485	9.99264	8.02435	7.61704	8.7026	NaN	7.96708
CRIM1	Q9NZV1	34	35	35	28	29	33	34	29	2.20464	1.86892	12.3358	12.5625	12.5165	9.47024	11.136	10.2953	11.3862	10.7256
ACVRL1	P37023	12	12	12	10	9	12	8	12	2.23164	1.86024	10.636	10.7878	10.7039	8.75116	7.59731	9.28339	9.16241	9.45067
IL6ST	P40189	30	28	29	29	27	28	26	27	3.28233	1.85687	12.2751	12.1637	12.1769	10.875	9.9232	10.469	9.81857	10.6559
SYT11	Q9BT88	17	18	18	16	15	14	13	15	5.61131	1.84543	11.8515	11.798	11.8496	9.9811	10.2361	9.83078	9.80869	10.0814
TRIM14	Q14142;Q14142-3	4	4	3	0	3	0	3	0	0.642064	1.83671	9.52903	8.29627	9.93666	NaN	6.02774	NaN	8.80681	NaN
SERINC5	Q86VE9;Q86VE9-2;Q86VE9-3;Q86VE9-4	2	3	3	2	2	2	3	3	1.62766	1.82629	10.8596	10.6504	11.6197	9.07541	10.6312	8.0393	9.48375	8.85501
TSPAN5	P62079	3	3	3	3	3	3	3	3	4.14512	1.82286	10.8797	11.0654	11.0575	9.57757	9.21563	8.90712	8.83758	9.35218
BGN	P21810	15	15	15	11	13	12	14	15	1.6413	1.80927	13.4056	13.491	13.3652	10.6424	10.5587	11.7074	12.7611	12.3871
TSPAN13	O95857	3	3	3	3	3	3	3	3	2.57588	1.79768	12.3829	12.6846	12.7294	10.7112	11.0657	11.3604	11.0555	9.8137
MTG2	Q9H4K7	6	7	6	6	2	3	6	4	2.27826	1.79395	9.80788	9.92341	9.84991	8.94906	7.49235	8.10145	7.25788	8.53149
TOM1L1	O75674;O75674-2	10	10	10	6	9	9	9	4	1.52483	1.78849	11.1152	11.0186	11.1012	9.49241	10.0996	9.6411	9.77653	7.43962
TBX5	Q99593;Q99593-3	3	3	3	3	2	0	0	1	0.996648	1.77561	8.42381	8.83255	9.06975	8.04688	7.55579	NaN	NaN	5.39661
GINS2	Q9Y248	5	5	4	4	2	3	3	0	2.543	1.7582	9.96577	9.12523	9.7527	7.64161	7.39964	8.32536	8.05885	NaN
ELOVL6	Q9H5J4	1	2	2	0	0	0	2	1	1.50261	1.75558	7.09208	8.22749	7.84599	NaN	NaN	NaN	6.17847	5.75408
OAS2	P29728;P29728-2	5	6	3	0	2	4	0	3	1.15319	1.73727	9.62344	9.96514	11.3209	NaN	9.14127	8.95003	NaN	7.60639
HMGCS1	Q01581	23	24	24	22	20	22	22	19	7.74301	1.72696	12.6797	12.6935	12.7744	10.906	11.0797	11.0098	10.9902	10.9588
PEG10	Q86TG7-3;Q86TG7-4;Q86TG7-5	7	7	7	5	5	7	6	4	4.1061	1.71621	11.9523	12.0489	12.2169	9.9475	10.2947	10.7494	10.3502	10.4406
HVCN1	Q96D96;Q96D96-4	3	4	3	2	3	3	2	0	2.10132	1.71601	10.8533	10.4362	11.0171	9.19279	8.89648	9.82239	8.29986	NaN
THBS1	P07996	72	71	71	64	68	62	69	68	2.0935	1.71022	15.9752	16.1693	15.9745	13.5239	14.9483	13.5515	14.9622	14.6613
ZDHHC14	Q8IZN3;Q8IZN3-2	2	1	2	2	2	1	2	1	3.92537	1.6962	9.99371	10.6008	10.6553	8.93768	8.55328	8.50035	8.87358	8.73717
GINS1	Q14691	5	6	5	4	3	5	4	4	3.64888	1.6954	10.5739	10.5109	10.7513	8.96863	8.43744	9.42328	8.88753	8.86637
TAX1BP1	Q86VP1-2	2	2	2	2	2	2	1	2	2.82821	1.68951	10.8972	10.842	10.9508	8.62051	9.76989	9.13699	8.81987	9.68857
OSMR	Q99650	22	19	21	16	9	18	16	17	2.23529	1.68832	11.1751	11.2204	11.1331	9.48447	8.37925	9.65687	9.70496	10.214
SEMA7A	O75326	35	34	35	29	31	30	34	32	1.32017	1.68593	12.9877	13.0636	13.0462	10.0646	11.1913	10.6512	13.0347	11.7911
LITAF	Q99732	2	2	2	2	2	2	2	2	1.49757	1.68162	12.9571	13.0143	13.0406	11.7494	11.7749	11.9685	9.52742	11.5916
CNK3/IPCEF1;CNK3/IPCEF1;CNK3/IPCEF1;CNKSR3	G9CGD6;G9CGD6-2;G9CGD6-3;Q6P9H4	3	3	2	2	0	0	0	2	1.17614	1.6815	8.15167	7.65951	7.3674	6.73912	NaN	NaN	NaN	5.35027
ANTKMT	Q9BQD7	3	2	2	2	3	1	2	3	4.5206	1.68041	9.92295	10.3086	10.3026	8.47274	8.83535	8.34121	8.37483	8.46418
SLC2A1	P11166	8	8	8	6	8	9	8	9	2.10854	1.67308	13.0726	12.7828	13.0501	10.5732	11.8185	10.5761	12.1162	11.3931
TAX1BP1	Q86VP1	38	39	41	33	33	34	31	31	5.30829	1.66695	11.8049	11.8733	11.7174	10.0472	10.3371	9.97236	9.99926	10.302
PM20D2	Q8IYS1	5	5	6	5	1	4	4	2	1.80362	1.66095	9.39481	8.87455	8.82606	8.47686	6.44714	7.87433	7.14468	6.91129
SLC7A1	P30825	9	9	9	7	8	9	8	8	2.00167	1.65996	14.2492	14.2582	14.2132	11.4593	13.0814	12.2955	13.3876	12.6775
SLC38A5	Q8WUX1	7	6	6	3	1	5	6	4	1.42968	1.65783	11.751	11.349	11.5221	8.96894	8.90446	9.77963	11.3663	10.395
FLNB	O75369-8	2	3	2	2	2	2	2	2	2.06881	1.65688	10.9966	10.7869	11.0403	8.59271	8.82509	10.1327	8.88778	9.98353
CRLF1	O75462	10	9	10	6	4	3	5	8	1.7795	1.65666	10.1601	10.0965	10.2804	8.4767	8.56319	7.15106	9.16312	9.25748
ANKRD39	Q53RE8	3	3	3	2	1	3	2	2	1.49815	1.65421	10.1616	10.1507	9.59041	8.41669	6.76623	8.37584	9.44642	8.56157
ITIH3	Q06033;Q06033-2	8	8	8	8	8	8	8	8	3.67883	1.63947	16.604	16.5239	16.4565	14.449	15.0024	14.9372	14.6962	15.3586
LRP12	Q9Y561;Q9Y561-2	18	19	19	12	17	17	15	17	3.7945	1.62936	11.4002	11.1775	11.1833	9.51849	10.1025	9.75662	9.44827	9.29567
CDA	P32320	5	5	5	3	3	0	5	5	0.917606	1.62865	11.012	11.2565	11.203	7.62907	10.3321	NaN	9.17208	10.9809
ITGA6	P23229;P23229-3;P23229-5	41	44	44	38	40	38	43	38	3.0403	1.62505	12.1979	12.1244	12.1998	10.1991	10.685	10.0669	11.2039	10.5901
ADAM19	Q9H013;Q9H013-2	7	7	6	0	2	0	5	0	2.22317	1.62137	9.67432	9.3426	9.4237	NaN	7.60074	NaN	8.11693	NaN
IER5	Q5VY09	1	2	2	1	0	0	0	1	1.14651	1.61352	8.57358	8.48248	7.64925	7.22566	NaN	NaN	NaN	6.0175
GINM1	Q9NU53	8	9	10	7	6	6	9	5	3.32862	1.61278	11.373	10.8141	11.2369	9.55644	9.75564	9.40923	9.02797	9.89344
GAS6	Q14393	30	29	29	27	25	25	25	25	5.33462	1.61183	12.4283	12.5011	12.4995	10.9279	10.835	10.6833	11.1254	10.7506
FKBP5	Q13451	24	24	25	20	18	15	22	22	2.51349	1.59803	10.5672	10.4894	10.6958	8.57668	8.685	8.48987	9.54887	9.6302
ARHGDIB	P52566	8	7	8	3	7	4	7	7	1.6032	1.58467	12.06	12.1676	12.2731	11.2351	9.64631	10.4014	11.7459	9.88253
GINS3	Q9BRX5	11	9	10	8	3	7	6	5	2.68471	1.57858	10.3755	10.3901	10.4573	9.00223	7.98774	9.35739	8.80729	8.99053
TMEM45A	Q9NWC5	3	2	3	1	1	1	2	1	3.26773	1.57541	11.8808	11.7026	11.8046	9.67121	10.1616	10.0879	10.6616	10.5206
BMPR2	Q13873	23	23	23	20	21	22	21	21	5.76974	1.57091	11.1499	11.1815	11.1245	9.562	9.82726	9.51894	9.46282	9.53426
SCARB1	Q8WTV0-2;Q8WTV0-4	10	10	9	6	7	7	7	7	2.76117	1.56964	11.8155	11.4376	11.6883	9.66652	10.8545	10.1614	9.77839	9.92664
TNFRSF1A	P19438	11	11	11	9	10	8	9	10	5.92872	1.56913	11.6146	11.5456	11.6857	9.94142	9.94915	10.251	10.0263	10.0629
BCL2L12	Q9HB09;Q9HB09-3	4	2	3	0	3	5	2	3	2.95027	1.56882	9.30247	9.03825	9.55072	NaN	7.53121	8.2175	7.67696	7.48764
B3GALNT1	O75752	3	3	4	2	0	3	4	3	1.93928	1.56623	9.8692	10.0123	9.48987	8.27285	NaN	8.36697	8.90353	7.35355
IFNGR1	P15260	9	8	9	7	7	8	8	7	5.38878	1.56363	10.376	10.5531	10.7146	8.87793	9.12132	8.8932	9.09416	8.93466
SH2D5	Q6ZV89	10	10	9	8	9	11	9	10	4.63569	1.5547	10.912	11.106	11.1817	9.56641	9.34995	9.25864	9.70804	9.67635
GINS4	Q9BRT9	8	6	8	8	5	6	5	4	3.23662	1.55055	10.115	10.311	10.3219	8.2886	8.86446	9.28161	8.51391	8.54531
GFRA1	P56159-2	11	11	10	10	10	10	9	5	1.59432	1.54703	10.4478	10.6885	10.6874	9.0449	9.50805	9.89915	9.24353	7.6087
DCAF4	Q8WV16;Q8WV16-3;Q8WV16-4;Q8WV16-5	3	2	3	0	2	2	0	0	0.934189	1.5439	10.5347	10.7816	9.056	NaN	8.7369	8.42347	NaN	NaN
ZDHHC12	Q96GR4;Q96GR4-2;Q96GR4-3	2	2	2	2	2	2	2	1	2.62977	1.5434	10.7161	10.6762	10.5773	9.05515	9.8201	8.55201	9.40154	8.73693
PDGFC	Q9NRA1	11	11	11	11	10	8	9	9	2.81124	1.54334	10.878	10.7958	11.0439	9.67466	9.98989	8.8635	9.03375	9.25102
NBR1	Q14596;Q14596-2	20	20	19	16	19	16	17	17	4.20637	1.54183	11.0563	11.2268	11.2701	9.85948	9.70743	9.52727	9.26758	9.85105
EPHA4	P54764;P54764-2	5	6	7	3	6	5	5	2	5.04421	1.53815	9.0587	9.03738	9.09217	7.356	7.53081	7.64049	7.76625	7.32948
WNK4	Q96J92	15	15	15	0	11	0	14	4	1.28803	1.51947	10.0958	10.2239	10.2442	NaN	8.68741	NaN	9.61345	7.70456
LRP10	Q7Z4F1	12	12	12	12	11	12	12	10	4.45158	1.51899	13.4647	13.336	13.2392	11.9438	12.0579	11.5167	11.9304	11.6893
LRRC8C	Q8TDW0	26	31	30	14	19	20	21	21	3.00536	1.51884	12.3341	12.3362	12.3616	10.1726	10.9223	10.6568	11.1577	11.2161
PTPRB	P23467;P23467-2;P23467-3;P23467-4	14	8	12	4	0	0	7	16	0.5984	1.51421	8.96612	7.82493	8.76575	5.21065	NaN	NaN	6.87163	8.93188
MET	P08581	31	31	31	14	27	22	24	19	2.2602	1.5081	11.4528	11.4323	11.4774	9.35917	10.6733	9.49017	10.4893	9.71832
CPNE8	Q86YQ8	19	18	18	6	17	16	5	15	0.924732	1.50784	12.3243	12.5293	12.5239	9.26935	12.649	11.7391	9.82309	11.276
BMPER	Q8N8U9	21	22	22	18	16	20	19	19	2.9957	1.50641	10.6763	10.6951	10.75	9.34143	8.65112	9.68783	8.88185	9.44146
MYH2	Q9UKX2	16	6	6	6	5	12	7	7	1.29699	1.50595	13.9622	11.6211	12.3047	11.3345	11.6032	11.676	10.6311	10.3721
H1-2	P16403	3	3	3	3	3	3	3	3	2.36226	1.50183	16.443	15.5077	15.3243	13.7907	14.2593	14.0185	14.4589	14.7551
ARHGAP29	Q52LW3	65	64	61	63	61	59	54	50	2.64319	1.48845	12.044	12.0984	12.0252	11.2591	10.5504	10.7843	10.2652	9.97813
MFSD14B	Q5SR56	3	3	3	1	1	2	3	2	3.37066	1.48418	10.3071	10.5114	10.6276	8.55435	9.46658	9.00392	8.84571	9.11871
S1PR3	Q99500	5	5	4	2	4	4	3	3	2.42939	1.46565	10.8295	10.6685	11.208	9.07182	10.2116	9.25546	9.63701	9.00575
SLC22A17	Q8WUG5;Q8WUG5-2	4	4	4	3	3	3	4	3	2.29107	1.4491	9.81315	9.98289	9.90399	8.10895	8.38298	8.21634	9.43702	8.10929
APLP2	Q06481;Q06481-3;Q06481-6	29	29	29	29	27	27	25	26	2.2572	1.44068	13.3967	13.2892	13.3261	12.8305	11.6072	11.8366	11.3112	11.8978
CDCP1	Q9H5V8	13	15	15	9	7	12	14	12	1.53945	1.43219	10.0967	9.99904	10.2149	7.64384	8.16765	9.27146	9.72791	8.54587
PLPP2	O43688;O43688-2	5	3	5	5	1	5	0	0	1.33268	1.431	10.7492	10.7572	10.7637	9.70057	8.33085	9.94565	NaN	NaN
DNAJC15	Q9Y5T4	5	6	5	1	4	3	3	2	1.79052	1.42971	10.6657	10.4797	10.5252	7.85385	9.46329	9.62605	9.36164	9.33104
SNCG	O76070	3	3	3	3	1	2	3	1	1.21652	1.42796	9.11813	8.91224	9.07913	8.18644	6.45218	8.56109	8.32919	6.5138
JPT2	Q9H910;Q9H910-3	12	11	11	11	11	10	11	11	4.64519	1.40745	13.9023	14.2501	13.9768	12.7431	12.8061	12.473	12.6776	12.4782
SQSTM1	Q13501	26	25	25	25	24	25	25	25	5.0888	1.40517	14.4517	14.5204	14.4932	13.1657	13.1013	12.9367	12.9055	13.3071
SLC19A1	P41440	6	7	7	5	5	5	6	5	3.87385	1.40471	11.5912	11.4936	11.8214	10.1213	10.2405	10.2106	9.9573	10.6238
ABAT	P80404	14	15	16	11	10	14	14	9	1.52602	1.40066	9.68066	9.68944	9.72037	7.90223	7.74043	9.25619	9.11578	7.46619
FGFR1	P11362;P11362-14;P11362-19;P11362-2;P11362-20;P11362-21;P11362-3;P11362-4;P11362-5;P11362-6;P11362-7	21	21	20	19	19	16	18	13	3.3558	1.39757	11.6341	11.5836	11.609	10.6004	10.4251	10.2508	10.0465	9.73378
CENPV	Q7Z7K6	6	6	6	5	5	4	4	4	1.79865	1.38339	10.4599	10.2849	10.2857	8.34962	9.98834	8.574	8.52769	9.36093
SAPCD2	Q86UD0	2	2	2	0	2	1	2	2	1.59922	1.38247	7.78952	8.31734	8.68021	NaN	7.38246	6.75861	7.36076	6.0177
BCAM	P50895	8	6	8	4	6	0	5	5	1.17523	1.37723	9.21516	9.11414	9.24462	6.49661	8.66155	NaN	7.59723	8.50089
SLC29A1	Q99808-2	9	10	9	9	6	8	9	9	2.53587	1.37527	10.8805	10.808	10.7471	9.83242	8.86573	9.1551	9.32035	10.0093
FSTL3	O95633;O95633-2	3	4	4	0	4	2	3	2	0.622282	1.37472	7.98803	8.50071	8.49478	NaN	7.88641	4.3797	7.91702	7.62934
GJA1	P17302	22	21	22	20	20	22	20	20	1.75609	1.37198	12.7438	12.8356	12.7515	11.179	10.4644	12.1796	12.0431	11.1587
MT2A	P02795	4	4	4	3	4	3	3	4	4.39152	1.37166	15.4188	14.9838	15.0886	13.6305	13.8514	13.8599	13.6527	13.9659
TRPV2	Q9Y5S1	29	29	29	28	29	23	29	28	2.11274	1.3711	13.1396	13.1162	13.1408	11.7827	12.0422	10.9213	12.4987	11.5606
NCOA4	Q13772;Q13772-3;Q13772-4	23	24	23	23	21	19	21	21	4.69333	1.37005	11.452	11.6544	11.3665	10.3326	10.1321	10.1163	9.8813	10.1423
ACSS1	Q9NUB1;Q9NUB1-2	10	10	10	9	10	9	9	7	2.54899	1.36992	10.1612	10.0459	10.1379	8.93771	9.09535	8.94904	7.92086	8.82231
ELFN1	P0C7U0	2	2	2	2	2	0	0	2	1.24682	1.36773	10.0631	9.93164	10.0729	9.38422	7.66518	NaN	NaN	8.91496
TMEM185B	Q9H7F4	7	7	7	7	7	7	7	7	4.15557	1.36117	11.2245	10.8216	11.0094	9.60255	9.59537	9.85517	9.40221	9.83145
MICB	Q29980;Q29980-2	3	1	2	0	0	2	1	2	0.750464	1.36053	10.9368	10.643	10.6797	NaN	NaN	8.40832	11.0372	8.7324
PTPRF	P10586;P10586-2	43	47	47	35	35	35	41	44	2.5012	1.35785	10.6747	10.6528	10.646	9.1938	8.78928	8.92501	9.71327	9.87856
HLA-H	P01893	2	2	2	2	2	2	1	2	0.922291	1.35553	13.9208	13.9354	13.8785	12.235	11.6247	12.0247	14.7586	12.1371
ULBP2	Q9BZM5	7	7	6	5	5	5	6	7	2.3462	1.35165	11.0301	10.8755	11.1096	9.18105	9.85998	9.21301	10.4053	9.60768
NUS1	Q96E22	3	2	3	3	0	2	3	1	1.40758	1.34893	9.05861	9.02611	9.20989	6.68927	NaN	7.53101	8.48206	8.29477
HMGCR	P04035;P04035-3	10	9	10	5	6	6	5	7	2.3799	1.34681	9.63461	9.5133	9.57195	8.49523	8.49235	8.37889	7.333	8.43293
WWP1	Q9H0M0;Q9H0M0-3;Q9H0M0-6	4	4	2	0	0	1	0	2	1.24714	1.34594	9.00281	8.47966	8.60551	NaN	NaN	7.88124	NaN	6.81886
MRS2	Q9HD23;Q9HD23-2;Q9HD23-4	2	3	3	2	0	1	0	0	1.54646	1.34278	9.54931	9.18175	8.74104	8.01785	NaN	7.61132	NaN	NaN
POLRMT	O00411	26	25	24	12	18	14	17	15	3.94964	1.34163	10.6113	10.6669	10.7935	8.91679	9.41634	9.47354	9.50569	9.43243
MACIR	Q96GV9	6	6	5	6	6	6	4	6	1.43202	1.33848	9.60865	9.81967	9.97305	7.02982	9.05031	8.74008	8.99357	8.49609
SDC4	P31431	9	9	9	8	9	8	8	9	3.24973	1.3221	12.1522	11.9597	12.0244	11.2304	10.5484	10.8678	10.5329	10.4373
NECTIN3	Q9NQS3-3	2	2	2	1	2	0	1	2	1.76042	1.322	10.6711	10.6738	10.6637	10.2522	9.26117	NaN	9.11879	8.758
MSMO1	Q15800	5	5	4	5	5	4	4	4	5.11826	1.32162	13.3451	13.1163	13.3569	12.1573	11.9494	11.8308	11.9175	11.9009
ADAM12	O43184	21	20	21	13	19	18	15	18	1.63239	1.31675	10.8996	10.7907	11.0003	8.88823	9.49207	10.0794	8.90268	10.5383
SGMS1	Q86VZ5	9	10	9	6	9	7	8	8	3.19564	1.31622	10.9921	10.7375	10.9246	9.09499	9.88747	9.38648	9.6581	9.81561
ARHGEF28	Q8N1W1;Q8N1W1-4;Q8N1W1-6	25	28	29	8	15	21	21	14	2.09654	1.31032	9.98797	10.2187	10.0979	7.83207	9.06757	9.22852	9.03057	8.79737
CCDC85C	A6NKD9	3	4	4	3	1	2	1	1	1.39146	1.30931	8.39195	8.75417	8.9285	7.16746	7.32538	6.60638	8.7722	7.03975
NOA1	Q8NC60	18	17	19	16	12	12	18	13	3.80619	1.30832	9.6957	9.79423	9.74688	8.24604	8.87865	8.45771	8.28774	8.31626
TNFRSF10A	O00220	5	5	5	0	4	2	3	0	3.18051	1.30817	9.58529	9.43147	9.6076	NaN	8.0954	8.48203	8.12242	NaN
PLEKHB2	Q96CS7;Q96CS7-2;Q96CS7-3;Q96CS7-5;Q96CS7-6	6	6	7	6	6	6	6	6	3.12468	1.30676	11.5965	11.595	11.7203	10.348	10.4523	10.5741	9.73462	10.5434
C11orf24	Q96F05	2	2	2	0	0	0	1	2	2.0867	1.30291	8.42125	8.77533	8.2643	NaN	NaN	NaN	7.08812	7.27997
DNAJA4	Q8WW22;Q8WW22-2	6	5	5	3	4	5	6	3	1.84697	1.30218	9.9836	10.281	10.0816	7.97813	8.61221	9.10232	8.69223	9.68122
TYMS	P04818	16	16	16	14	16	14	13	13	3.48298	1.30045	13.0576	12.8299	12.8912	11.9673	11.5802	11.7016	11.1825	11.6974
GABBR2	O75899	5	5	7	2	1	0	0	0	0.415872	1.29441	8.17637	8.78001	8.59764	5.5452	8.90201	NaN	NaN	NaN
CAST	P20810-5	2	2	2	2	2	2	3	3	2.23429	1.29211	12.6563	12.8997	12.4116	11.6996	10.9293	10.7375	11.7454	11.7069
STXBP2	Q15833;Q15833-2;Q15833-3	17	16	18	0	0	3	7	4	1.02346	1.28415	11.5143	11.165	11.5608	NaN	NaN	11.2732	9.66912	9.44525
DHCR24	Q15392;Q15392-2	23	24	25	24	24	24	22	23	3.71673	1.2736	14.1185	14.0631	14.1958	12.7089	12.946	13.1334	12.4765	12.9963
PTPRD	P23468	16	17	17	15	16	14	13	14	5.55318	1.26903	11.7872	11.9133	11.7908	10.737	10.4957	10.547	10.4311	10.5962
ENPP1	P22413	46	47	46	44	43	41	47	44	1.52116	1.26728	12.8482	12.7089	12.8481	11.5938	11.8302	10.2484	11.8109	12.1888
TENM2	Q9NT68	68	67	66	50	64	62	69	47	0.84312	1.26514	11.4499	11.3391	11.3378	8.47626	11.1201	10.2152	11.4925	9.24827
SLC16A2	P36021	4	4	4	3	4	2	4	4	4.35148	1.26356	12.4525	12.3646	12.3583	11.2051	11.352	11.2455	10.8946	10.944
BNIP3	Q12983	4	4	4	3	3	3	4	3	3.39372	1.26259	10.9266	10.8375	10.8644	9.87951	9.79717	9.11412	9.62486	9.65211
CALCOCO2	Q13137;Q13137-3;Q13137-4	27	28	28	28	24	25	23	28	5.02029	1.26199	11.4671	11.4605	11.4844	10.2323	10.1255	10.2094	10.0301	10.4459
DSEL	Q8IZU8	29	30	30	23	22	28	20	19	3.05365	1.26091	10.8709	10.843	10.8397	9.36937	9.55374	10.1857	9.32568	9.5172
SLC19A2	O60779	3	3	2	0	1	2	2	1	1.85892	1.25858	8.88346	8.7528	8.74192	NaN	7.24242	7.25129	8.38855	7.25435
TMEM97	Q5BJF2	2	2	2	2	2	2	2	2	3.47422	1.25256	14.1934	14.1374	14.2718	12.9507	12.6064	13.2192	12.7286	13.2366
NRG1	Q02297;Q02297-2	9	11	10	7	10	8	11	9	0.793645	1.25059	10.3653	10.0655	10.2805	6.92384	9.74636	9.01893	10.3929	8.85065
SLC43A3	Q8NBI5;Q8NBI5-2	3	3	3	3	3	3	3	3	2.25671	1.25018	12.5183	12.3111	12.2627	11.472	10.5619	11.7556	10.8478	10.932
RBM47	A0AV96;A0AV96-2	9	9	9	0	9	4	2	5	1.46249	1.24923	9.03429	8.64603	8.99519	NaN	8.12794	7.41938	8.28565	6.73746
DNAJB4	Q9UDY4	20	21	21	18	20	21	21	20	1.13771	1.24656	12.9516	12.992	12.9442	10.2969	12.5145	11.1653	12.4782	12.1253
PRKAR1B	P31321	7	7	7	5	4	5	5	4	2.34751	1.24281	9.73814	10.1757	9.86665	9.10054	8.46669	8.1231	9.17255	8.55716
RIOX2	Q8IUF8	13	13	13	12	13	8	13	11	2.95023	1.23683	10.5507	10.8749	10.7563	9.14509	9.56104	9.13759	9.8628	9.74579
SLC9A8	Q9Y2E8;Q9Y2E8-2	4	4	4	4	3	3	4	2	2.54686	1.23627	10.5888	10.0952	10.472	9.06936	9.1743	8.54251	9.51977	9.43926
GCAT	O75600;O75600-2	12	13	13	10	10	7	10	4	2.04159	1.2221	10.3159	10.1473	10.2548	8.5964	8.78135	8.82301	9.9543	8.93123
TGFBR2	P37173;P37173-2	27	26	28	24	27	25	23	25	3.57295	1.22113	11.5824	11.5147	11.5714	10.3414	10.3465	10.0315	10.2007	10.7549
CALCOCO1	Q9P1Z2;Q9P1Z2-2;Q9P1Z2-3	23	25	24	22	21	21	21	22	4.97334	1.2208	11.6248	11.6803	11.5558	10.3841	10.5	10.4268	10.1589	10.5277
ACVR2A	P27037;P27037-2	3	3	4	0	3	2	0	2	1.94362	1.21247	9.88974	9.22479	9.84312	NaN	8.68005	8.11189	NaN	8.52831
SUSD6	Q92537	2	2	2	1	2	1	2	2	4.02743	1.21086	11.2117	11.3775	11.148	10.2252	10.155	10.137	9.93176	9.72543
EPHA2	P29317	34	29	32	28	30	27	29	29	1.56074	1.20756	11.6888	11.7115	11.691	9.84867	11.511	9.88286	10.8357	10.3696
RAB3B	P20337	8	8	8	8	8	8	8	8	3.77467	1.20566	13.5788	13.5207	13.5061	11.9867	12.3039	12.2372	12.5963	12.5236
RNF10	Q8N5U6;Q8N5U6-2	2	4	3	2	2	2	2	3	2.68604	1.20343	9.7856	9.70123	10.179	8.97194	8.69261	8.92423	8.73187	8.10533
SERINC1	Q9NRX5	5	4	4	5	5	5	5	5	6.22378	1.18812	13.9758	13.9577	13.9758	12.8077	12.7757	12.7474	12.6641	12.9131
PDGFRA	P16234	44	40	42	40	41	40	40	41	3.07018	1.18579	12.9115	12.8001	12.8794	11.6383	11.6695	12.1712	11.2706	11.6397
ERAL1	O75616	10	11	10	11	9	9	11	8	4.53722	1.18097	11.0644	10.9637	11.0279	10.0695	9.86524	9.70684	9.91175	9.63523
BID	P55957;P55957-2	8	8	7	8	8	8	8	8	2.21344	1.17712	11.9363	10.9026	11.3354	9.68787	10.4315	10.2191	10.3327	10.4004
WWP2	O00308	20	20	21	17	17	18	15	16	4.875	1.17445	11.2811	11.061	11.0952	10.0872	9.79703	9.88693	9.99777	10.0877
KCT2	Q8NC54	4	5	5	4	3	4	4	4	4.71445	1.17203	12.7075	12.3895	12.361	11.3193	11.4079	11.1977	11.3894	11.2557
PDLIM5	Q96HC4-6	1	1	1	2	2	2	2	2	1.04156	1.16748	11.1231	11.441	11.3064	8.65864	10.6967	9.70727	11.1207	10.4302
RUNX3	Q13761	3	4	4	0	1	2	0	1	1.13547	1.16421	10.0568	9.9653	9.92082	NaN	9.10324	9.46797	NaN	7.87907
SLC35F2	Q8IXU6	1	2	2	0	0	0	2	2	2.01682	1.16005	9.57813	9.71241	9.66476	NaN	NaN	NaN	8.74556	8.23788
ATAD3B	Q5T9A4	14	12	11	12	8	10	10	8	2.02237	1.15997	10.6563	10.6882	10.2518	9.73479	8.57261	9.74356	9.55753	9.25217
TMEM50B	P56557	2	2	2	1	2	2	2	2	2.91356	1.15745	10.7507	10.2956	10.5571	9.2275	9.54572	9.68781	9.48766	8.93637
MCAM	P43121	19	20	19	7	19	19	20	17	0.43268	1.15684	10.7308	10.7285	10.8098	6.64298	11.212	9.50016	11.6602	8.98235
JAK1	P23458	58	59	59	56	52	56	54	55	4.20598	1.15569	11.6318	11.712	11.6969	10.7407	10.3027	10.5516	10.3503	10.6775
APBB1IP	Q7Z5R6	19	20	19	18	18	19	20	14	0.68714	1.15554	12.1025	12.0539	12.1931	10.502	11.4796	11.7121	12.2979	8.81329
RANBP17	Q9H2T7	3	4	3	2	4	2	2	3	4.78549	1.15086	14.1623	14.2245	14.2319	13.0668	13.1885	12.9691	12.8443	13.2081
EZH2	Q15910;Q15910-2;Q15910-3;Q15910-4;Q15910-5	3	4	3	3	3	1	0	1	0.850293	1.14183	9.0412	8.96164	8.8664	8.91749	8.44386	6.43093	NaN	7.46606
LOXL3	P58215	20	19	20	4	20	10	20	18	0.638461	1.13865	10.9504	10.7836	11.0195	8.23941	10.8342	8.26195	11.198	10.3623
PLA2G7	Q13093	2	2	1	2	1	1	2	2	2.14804	1.13572	11.5677	11.5927	11.8057	10.8926	10.6657	10.0831	9.96953	10.9873
EGFR	P00533	52	52	52	51	50	50	47	49	2.37392	1.13212	12.6542	12.6719	12.654	11.4269	11.377	11.9557	10.9454	11.9346
AGRN	O00468-6	46	45	48	29	30	30	32	41	3.07271	1.13138	10.0814	10.1349	10.1021	8.48572	9.08762	8.92096	9.06352	9.31595
APP	P05067	32	30	32	33	31	30	26	30	1.99712	1.12849	15.1662	15.0437	15.1259	14.7715	13.7887	13.8228	13.407	14.1272
MCM2	P49736	44	43	44	40	39	41	40	41	4.49396	1.11834	12.9956	12.9363	12.9986	12.0987	11.7921	11.9591	11.6887	11.754
SLC4A4	Q9Y6R1	14	14	13	4	12	11	15	13	0.927686	1.11831	10.4266	10.6539	10.5136	7.71094	9.90075	9.41362	10.4293	9.61072
UBL3	O95164	8	8	8	8	8	8	8	8	3.09682	1.11798	12.7346	12.2823	12.4034	11.6533	11.4915	11.4208	11.0108	11.2009
LAYN	Q6UX15-2	13	13	13	12	12	10	11	11	3.00953	1.11718	11.7937	11.3443	11.6519	10.216	10.6522	10.32	10.8601	10.3489
HGFAC	Q04756	4	4	4	4	4	4	4	4	2.22842	1.11582	13.3304	13.4074	13.339	12.3787	12.5325	11.6419	11.9284	12.7342
PLAT	P00750	16	13	14	15	9	14	10	13	1.81051	1.11363	10.2648	10.2658	10.4599	9.67826	9.20835	9.75871	8.3893	9.04804
STEAP1	Q9UHE8	9	9	8	9	5	8	9	6	1.67608	1.11002	11.4205	11.1758	11.3757	10.652	9.47716	10.8544	9.7237	10.3627
BDH1	Q02338	13	12	13	5	12	5	5	6	2.46203	1.10456	10.7825	10.6111	10.8277	9.89827	9.99553	9.21442	9.85859	9.21245
LGR4	Q9BXB1	8	8	7	4	5	5	8	4	1.5207	1.10382	10.0003	9.45713	9.76297	8.04086	7.96197	8.6989	9.12341	9.35646
MTMR4	Q9NYA4	13	14	12	9	6	4	3	5	3.94655	1.1037	10.4595	10.6653	10.4191	9.47157	9.30949	9.14275	9.61556	9.51544
PLEC	Q15149-4	3	3	3	3	2	3	3	3	1.04671	1.10296	14.9302	14.7778	14.612	14.4367	12.9601	13.2806	14.8376	12.8369
RAB3D	O95716	9	9	8	8	7	8	7	6	2.4059	1.09612	14.4345	14.403	14.4045	13.9552	12.8642	13.3996	13.2058	13.1646
MCM7	P33993	45	43	44	42	41	43	43	43	4.69231	1.0955	13.4907	13.5023	13.4714	12.6484	12.3337	12.4143	12.2797	12.2869
SLC6A9	P48067-2	6	6	6	3	5	3	3	6	1.40305	1.09529	10.6203	10.5562	10.4633	8.48974	9.56529	9.04977	10.2672	9.88453
VANGL1	Q8TAA9;Q8TAA9-2	16	16	15	14	13	12	14	16	3.32996	1.08889	11.3768	11.4204	11.4533	9.98556	10.2476	10.2415	10.4856	10.6793
STXBP6	Q8NFX7;Q8NFX7-2	9	9	8	9	9	7	9	6	1.20328	1.08572	11.0627	11.1198	11.241	10.6743	10.6697	9.16625	10.5617	9.20536
TMSB10	P63313	4	4	4	4	4	4	4	4	2.78472	1.08421	14.1047	13.832	13.2411	12.5795	12.8622	12.5839	12.5766	12.6065
SPRY2	O43597	4	4	4	4	3	4	4	0	2.74456	1.07829	9.8864	9.68052	9.86992	8.81107	9.10743	8.48989	8.52756	NaN
LOXL2	Q9Y4K0	30	31	31	23	31	27	31	30	0.862901	1.0726	12.2116	12.4051	12.2972	9.59895	12.2501	10.8486	11.8566	11.606
FRMD5	Q7Z6J6;Q7Z6J6-2	7	4	7	4	4	2	4	5	1.82472	1.07217	8.89101	8.91281	9.12552	7.19432	7.8494	8.2727	7.66591	8.53908
SUPT3H	O75486;O75486-4	3	2	3	2	2	2	2	3	3.32382	1.07106	8.80981	9.26888	8.90002	7.8236	7.62918	8.06014	7.97736	8.11893
LYSMD2	Q8IV50	6	6	6	4	6	4	3	5	3.06907	1.06869	11.9605	11.7968	11.9877	10.5888	10.5556	10.8277	11.1905	11.069
ADGRG6	Q86SQ4;Q86SQ4-2;Q86SQ4-3;Q86SQ4-4	3	2	2	0	1	1	0	0	2.31914	1.06859	9.76895	9.87494	9.88092	NaN	8.95183	8.59419	NaN	NaN
SAAL1	Q96ER3	8	8	8	7	6	7	7	7	3.9424	1.06854	10.9598	10.9855	10.9297	9.80789	10.0389	9.87891	9.60571	10.1176
WBP1L	Q9NX94;Q9NX94-2	4	4	4	3	3	3	4	4	2.75192	1.06652	10.1134	9.75321	10.1894	8.93663	8.70137	9.45106	8.80443	8.86721
SLC35A5	Q9BS91	3	1	2	3	3	3	0	2	0.745684	1.06365	8.40366	8.14186	7.06725	5.32215	7.38946	7.38452	NaN	7.13296
FAM83D	Q9H4H8;Q9H4H8-2	3	3	5	4	5	3	2	3	0.904443	1.0578	12.0541	11.5073	11.8642	10.7229	11.0663	11.2444	9.10505	11.6149
LTO1	Q8WV07	2	1	1	1	0	0	2	0	0.473549	1.05685	9.8758	9.84515	9.18764	7.40101	NaN	NaN	9.75769	NaN
NAP1L5	Q96NT1	3	4	4	1	2	2	3	2	3.08046	1.05577	9.7499	9.79417	9.43921	8.20951	8.80873	8.5083	8.79988	8.7002
TMEM164	Q5U3C3	1	2	2	2	2	0	2	0	0.973708	1.05428	10.0514	9.44949	8.92665	7.9082	9.18583	NaN	8.17068	NaN
MCM5	P33992	51	50	51	52	51	49	46	51	4.43977	1.05346	12.9293	12.8241	12.8951	12.055	11.8174	11.9028	11.7224	11.6493
CENPM	Q9NSP4;Q9NSP4-2;Q9NSP4-4	2	1	2	1	1	2	2	2	1.4848	1.05211	9.88684	9.40049	9.14322	8.04065	8.52182	8.58731	9.24707	7.72685
ATP10A	O60312	11	12	11	8	9	7	11	10	1.56203	1.05174	9.87705	9.82309	9.70804	7.96474	8.78512	8.47683	9.6148	8.91344
PAPSS2	O95340	42	40	41	37	41	39	40	41	0.911114	1.05127	13.6685	13.5314	13.6122	10.9785	13.2552	12.2013	13.2074	13.1214
SERINC3	Q13530;Q13530-2	9	9	9	8	8	9	8	9	3.96322	1.05125	11.6919	11.5894	11.8102	10.907	10.4579	10.7465	10.5261	10.5921
PABIR2	Q7Z309;Q7Z309-2;Q7Z309-3;Q7Z309-4	2	2	2	2	2	2	1	2	1.70588	1.04952	9.55651	9.83797	10.0013	9.063	8.98736	8.85352	7.80361	9.03781
MCM4	P33991	45	44	45	44	42	43	41	42	4.48989	1.0487	12.5277	12.507	12.5144	11.7016	11.4649	11.5276	11.3178	11.3264
MCM6	Q14566	46	45	45	44	44	44	43	45	4.79802	1.04787	13.0716	13.1443	13.0971	12.2648	12.0152	12.1166	11.9141	11.9718
BMPR1A	P36894	7	8	8	6	7	7	6	6	3.83285	1.04743	10.373	10.2195	10.354	9.61526	9.11296	9.20457	9.22198	9.18554
SSC5D	A1L4H1	17	15	16	4	14	9	16	7	1.11	1.04487	9.33553	9.43482	9.38598	7.4857	8.84848	8.21718	9.46949	7.68203
GPR176	Q14439;Q14439-3	10	10	9	7	10	9	10	10	2.28118	1.04394	11.9689	11.9625	12.0531	10.3111	10.8884	10.966	11.3847	11.2042
RNF19A	Q9NV58;Q9NV58-2;Q9NV58-3	8	5	7	3	4	3	0	0	1.72541	1.04344	8.65303	9.30342	8.76842	7.57824	7.80298	8.21333	NaN	NaN
SLFN11	Q7Z7L1	22	19	21	16	12	11	12	16	2.00099	1.04269	9.92968	9.94752	9.99398	9.56764	8.70728	8.65353	8.41433	9.22903
MRM2	Q9UI43	1	1	2	3	0	1	0	1	0.955555	1.04047	10.1072	9.18585	9.28044	9.31008	NaN	8.17453	NaN	7.96748
SGMS2	Q8NHU3	2	1	2	2	1	1	2	2	3.10243	1.03996	10.5075	10.5048	10.399	9.62066	9.50091	8.94524	9.58674	9.49863
MCM3	P25205	49	49	50	47	46	47	47	47	4.03571	1.03684	13.0639	12.9523	12.9759	12.1872	11.979	12.0842	11.7603	11.7921
ARID3A	Q99856	5	5	5	2	5	5	5	6	2.06652	1.0352	10.4757	9.9536	10.2714	9.07746	9.75744	8.95976	9.4701	8.72708
PCNX1	Q96RV3;Q96RV3-3;Q96RV3-4	3	3	2	0	3	2	0	4	0.490107	1.03491	7.17763	8.01102	8.07047	NaN	8.16533	5.14683	NaN	6.84224
AACS	Q86V21	27	28	27	27	26	26	27	26	2.55318	1.03147	12.4257	12.2917	12.3565	10.8678	11.4377	11.0546	11.6974	11.5749
BCAR3	O75815	42	42	42	37	37	40	40	38	3.26868	1.02821	11.2498	11.3274	11.3288	10.5643	10.2074	10.0367	10.5213	10.0393
LIAT1	Q6ZQX7;Q6ZQX7-2;Q6ZQX7-3;Q6ZQX7-4	3	2	3	0	3	2	1	1	0.905653	1.02587	10.1174	10.275	10.0178	NaN	10.3611	9.25672	8.57993	8.24565
TMEM200A	Q86VY9	18	17	18	10	17	15	15	17	1.22784	1.02373	10.9586	10.7634	10.9371	9.09133	10.5016	9.40719	9.53272	10.7802
IQGAP3	Q86VI3	74	74	73	71	71	75	68	68	5.13875	1.02003	11.4469	11.5221	11.4428	10.5103	10.2557	10.4429	10.5476	10.4964
SP110	Q9HB58;Q9HB58-3;Q9HB58-5;Q9HB58-6;Q9HB58-7	7	6	7	6	5	5	6	7	2.7173	1.01943	8.70819	8.75502	8.4979	7.49484	7.3206	7.59201	7.61352	8.15042
ADIPOR1	Q96A54	5	5	5	4	4	5	5	2	3.54155	1.01592	10.1275	10.4444	10.4615	9.34351	9.55755	9.05998	9.41056	9.27121
ALDH5A1	P51649;P51649-2	3	3	3	0	3	1	2	0	1.00429	1.01578	8.35109	8.92262	8.80519	NaN	8.54383	7.09859	7.38915	NaN
MALT1	Q9UDY8	33	34	36	34	30	32	32	31	4.75543	1.01564	11.6242	11.5321	11.6238	10.6273	10.5085	10.7534	10.6017	10.3979
NUDT8	Q8WV74;Q8WV74-2	4	3	4	4	3	4	3	3	2.05646	1.0156	9.43835	9.81364	9.40528	9.12491	8.55047	8.71675	8.2138	8.07818
MMS22L	Q6ZRQ5	6	8	5	7	6	4	6	3	1.1415	1.01513	11.8594	11.5337	11.167	10.8546	11.4218	9.89197	10.7481	9.60791
BAIAP2L1	Q9UHR4	20	17	19	11	15	13	18	10	1.18898	1.01461	10.6724	10.3679	10.2924	8.51775	10.305	9.09833	10.069	9.15785
RDH10	Q8IZV5	10	10	10	6	9	9	9	8	1.17817	1.01165	10.3246	10.2947	10.4528	8.33122	9.19444	9.19025	10.4135	9.59913
WHAMM	Q8TF30	7	7	7	5	2	5	3	5	2.37222	1.00848	9.54292	9.68967	9.51157	8.79737	8.84422	8.61993	7.92641	8.6766
FAR1	Q8WVX9	25	25	25	25	23	23	24	22	2.58492	1.00705	11.7315	11.7131	11.7749	11.2649	10.4789	10.6675	10.8393	10.4133
TFB1M	Q8WVM0	18	19	19	15	15	15	16	16	4.34513	1.00646	11.6639	11.7785	11.7521	10.9854	10.6334	10.721	10.7038	10.5816
ARHGAP22	Q7Z5H3-2	1	2	2	1	1	1	1	1	1.64064	1.0038	9.85404	10.7228	10.5896	8.73727	9.37021	9.7727	9.82481	9.22013
IDI1	Q13907	13	12	13	12	13	13	12	12	4.76791	1.00141	13.213	12.9872	13.091	12.2007	12.0821	12.1685	11.9181	12.109
FBXO33	Q7Z6M2	3	2	3	2	2	2	2	3	2.28244	1.00054	9.6849	9.87508	9.94987	9.46186	8.64399	8.89419	8.70266	8.47767
PCBP3	P57721;P57721-4;P57721-5	4	4	4	2	0	3	0	0	0.596713	0.998979	9.0973	9.08342	8.62943	7.02585	NaN	8.84962	NaN	NaN
UBOX5	O94941;O94941-2	4	5	6	3	2	3	0	4	1.90457	0.997987	8.76491	8.96502	9.25369	7.70705	8.07147	8.52447	NaN	7.68322
LTBR	P36941-2	5	5	5	5	6	5	5	5	4.78669	0.997568	11.783	11.7454	11.927	10.6779	10.8985	10.8451	10.7278	10.9552
FASTKD2	Q9NYY8	21	19	22	20	18	16	21	20	3.70786	0.995625	9.80866	9.86191	10.029	8.81002	9.041	9.09274	8.9555	8.62187
RAB11FIP1	Q6WKZ4;Q6WKZ4-3	8	8	8	2	2	5	4	1	1.70807	0.992128	9.10653	9.09464	9.02934	7.98063	8.43277	8.29737	8.49849	7.21428
CHTF18	Q8WVB6	21	21	18	21	11	17	17	15	2.12121	0.990442	10.9714	10.9244	10.9265	10.557	9.63326	10.0087	10.0718	9.48093
VWA8	A3KMH1	58	57	58	49	54	47	54	48	2.65905	0.989238	10.8945	10.9269	10.8958	9.95249	10.315	9.55787	10.1323	9.62477
CERK	Q8TCT0	10	10	8	7	9	6	7	7	3.51185	0.989237	10.102	9.81803	10.1399	8.85873	9.31063	9.01546	8.87144	9.09734
CMSS1	Q9BQ75;Q9BQ75-2	10	10	9	10	8	8	8	8	3.0941	0.986545	10.7501	10.8028	10.7529	9.59844	9.49636	9.68986	10.0435	10.0821
CLEC2B	Q92478	3	4	3	3	4	4	3	3	0.826946	0.986294	10.8296	11.2707	11.2607	10.2721	9.95201	11.2898	10.5428	8.61337
CHAF1B	Q13112	10	10	10	7	8	8	6	6	2.51809	0.979935	10.1207	10.189	10.2131	9.17149	9.6863	9.34403	8.81427	8.95569
IFITM3	Q01628	5	5	5	5	5	5	5	5	2.41622	0.978085	13.6946	13.5287	13.649	12.1934	12.7098	12.6078	12.543	13.1761
UCK2	Q9BZX2	8	8	8	8	6	7	7	7	5.38047	0.973326	12.8483	12.793	12.8073	11.9946	11.8078	11.7143	11.8332	11.8644
MOCOS	Q96EN8	22	21	23	0	3	23	12	24	0.514123	0.972183	9.72721	9.81285	9.77885	NaN	7.48432	8.88618	8.04944	10.7832
ZNRF2	Q8NHG8	3	3	3	3	2	3	2	3	1.53487	0.966348	9.91044	10.1704	10.1084	9.27286	8.36909	9.2724	8.7395	9.82993
PHLPP2	Q6ZVD8;Q6ZVD8-3	8	8	9	2	4	5	2	3	0.880345	0.964947	9.69569	9.6115	9.27574	8.7308	9.07354	9.11111	6.94881	8.94923
GIPC2	Q8TF65	1	3	2	1	1	1	3	3	0.892282	0.962574	12.1804	11.0064	11.2294	10.7362	11.1723	9.11266	10.7863	10.7403
ENTPD6	O75354;O75354-2;O75354-3	9	12	12	8	6	5	9	7	2.71922	0.956864	11.1448	11.0054	11.0254	9.85587	9.94383	9.85161	10.4304	10.4266
SPECC1	Q5M775;Q5M775-4	25	21	27	9	19	19	24	14	0.9111	0.95664	12.0465	11.9053	11.8569	9.86456	11.327	10.8382	12.2639	10.6045
CCT6B	Q92526	3	2	2	2	2	2	3	0	0.71951	0.956425	7.78658	8.14962	7.803	5.48617	6.89814	7.65892	7.78334	NaN
GCNT1	Q02742	7	6	7	5	4	6	4	4	0.939467	0.954267	9.14005	8.81257	8.81276	6.71399	7.88557	8.19985	9.11294	7.92527
NOPCHAP1	Q8N5I9	4	3	4	4	4	4	4	4	4.10791	0.952185	9.7817	9.5132	9.63532	8.64688	8.84266	8.48648	8.7926	8.68749
MARCHF8	Q5T0T0-2	2	2	3	0	0	3	2	1	0.723337	0.950734	8.26281	8.80405	8.44591	NaN	NaN	6.46896	7.73915	8.45245
MYH8	P13535	37	14	19	11	9	9	11	7	0.87992	0.948205	15.4496	13.4578	13.0995	13.0959	12.8404	13.1103	12.9335	13.2903
TNFRSF12A	Q9NP84	3	3	3	3	3	3	3	3	1.93983	0.945286	12.2206	12.0312	11.7538	10.4477	11.4331	11.3373	10.8367	11.2283
NT5DC1	Q5TFE4	17	17	17	17	17	18	16	16	2.38684	0.94257	11.5706	11.6235	11.7225	10.1007	11.0035	10.7361	10.8121	10.8289
HELLS	Q9NRZ9;Q9NRZ9-2;Q9NRZ9-3	17	15	19	12	14	14	14	16	1.91968	0.942345	10.2514	10.3576	10.3505	9.80763	9.51745	9.74643	8.87092	8.94496
POLA1	P09884	34	31	30	30	27	31	21	27	3.70603	0.939601	13.4813	13.4161	13.4126	12.6512	12.6207	12.6234	12.2122	12.3778
TMEM65	Q6PI78	7	7	7	6	6	6	6	7	2.01405	0.939414	12.4762	12.2944	12.5948	11.8045	11.2298	11.5549	10.9956	11.994
MDC1	Q14676	38	33	38	34	31	34	32	33	4.37598	0.935193	10.0465	10.1053	10.019	9.27705	9.226	9.15249	9.03125	8.92181
MLPH	Q9BV36-2	19	19	19	18	17	19	17	17	1.72298	0.933965	10.6588	10.8014	10.7448	9.72759	10.1765	10.4194	9.38384	9.29761
RAD51	Q06609;Q06609-3	3	2	2	2	2	3	2	1	0.591308	0.933153	9.79921	10.1609	9.75649	9.83571	9.85193	8.58198	9.62627	6.96599
SLC39A14	Q15043;Q15043-3	9	7	10	8	8	9	7	6	2.01141	0.932594	12.6316	12.5938	12.6287	11.2029	11.4155	11.5732	12.0461	12.1896
HMMR	O75330;O75330-2;O75330-3	11	11	11	7	8	7	8	7	1.49098	0.931882	9.38376	9.27828	9.07904	8.92287	8.89183	7.80767	8.10684	7.84651
NCAPH	Q15003	29	30	30	27	28	29	28	31	4.83392	0.928192	11.7581	11.792	11.7981	10.7814	10.9802	10.7883	10.991	10.7319
RTTN	Q86VV8;Q86VV8-3	10	10	12	4	4	6	5	4	1.55771	0.926707	8.16129	8.15319	8.11526	6.73474	7.97943	7.46979	7.2086	6.69014
TMA16	Q96EY4	8	11	11	8	9	9	7	10	2.76348	0.924289	11.2662	11.2482	11.3443	10.3044	10.8564	10.2228	10.1195	10.3065
NES	P48681	80	79	77	76	81	72	78	69	0.664378	0.923184	13.2322	13.2133	13.2124	12.2281	13.9174	11.6761	12.7171	10.9419
NRN1	Q9NPD7	2	2	2	2	2	2	2	2	1.08656	0.923112	11.2869	10.4633	10.7411	9.28966	10.8649	9.41606	10.3694	9.59668
ACVR1	Q04771	10	10	11	9	9	10	10	10	6.31529	0.922873	12.277	12.2897	12.3424	11.4627	11.3404	11.3812	11.4169	11.2995
MTHFS	P49914	5	5	5	5	5	5	4	5	2.4059	0.922608	11.4522	11.2359	11.2068	10.7481	10.1816	9.92941	10.4178	10.6017
GMPR	P36959	9	9	10	8	8	9	8	10	1.54633	0.916162	10.1045	10.2045	10.3587	9.18542	9.02852	9.38196	8.77383	10.1622
LOXL1	Q08397	13	13	13	13	12	12	13	13	1.53985	0.915851	11.6006	11.565	11.4554	10.9685	10.0712	11.0724	10.9999	10.0103
SLC7A8	Q9UHI5	8	8	8	4	8	8	7	7	0.962938	0.914081	10.6394	10.7707	10.6822	8.55662	10.6464	10.182	10.1098	9.42182
STARD4	Q96DR4	4	4	5	3	3	1	4	5	1.66649	0.913372	9.42731	9.01033	9.2536	7.87251	8.62965	7.79028	8.4126	8.88017
TMEM131L	A2VDJ0;A2VDJ0-3;A2VDJ0-5	10	9	11	8	8	7	6	7	1.81914	0.912148	9.50987	9.38734	9.17175	8.93545	8.4717	8.42162	7.74712	8.64496
BACE1	P56817;P56817-2;P56817-3;P56817-4	9	9	8	8	6	8	7	8	2.79764	0.911356	10.8667	11.0345	10.8948	10.0762	9.81042	10.3573	9.68294	10.1764
NDNF	Q8TB73	7	6	7	6	4	6	8	0	1.2454	0.909367	8.3981	8.65673	8.41406	7.2886	6.91929	7.78435	8.3288	NaN
ARF1	P84077	2	2	2	2	2	2	2	2	0.990337	0.909016	10.8029	10.0009	10.4391	8.65867	10.646	9.55099	9.10868	9.56218
PLEKHA2	Q9HB19	14	14	15	9	15	9	13	12	1.4524	0.908487	11.0779	10.7748	10.9579	9.64187	10.8516	9.58111	10.3452	9.72219
ZNF516	Q92618	11	9	11	6	9	4	5	6	1.60552	0.908388	8.49418	8.64768	8.62682	6.92946	8.31281	7.77618	7.518	7.86941
PRIM1	P49642	14	13	14	11	11	11	12	11	2.8116	0.907705	10.7236	10.5634	10.434	9.80715	9.49156	10.0082	9.35123	9.6718
MSTN	O14793	1	1	2	1	2	1	2	0	0.370142	0.907614	9.93289	7.92015	9.10523	9.83856	7.88037	6.06731	8.52766	NaN
SLC1A5	Q15758	18	19	19	19	19	19	18	18	1.48937	0.906196	14.5355	14.3662	14.3944	12.7379	13.8241	13.1759	13.9101	13.9811
ZDHHC8	Q9ULC8;Q9ULC8-2	15	13	15	14	13	13	14	14	3.60147	0.905419	11.2225	11.2826	11.2733	10.2274	10.3238	10.4377	10.6422	10.1391
PLS1	Q14651	4	5	4	0	0	3	3	2	0.804761	0.904801	9.61247	8.28307	9.06632	NaN	NaN	8.22659	8.60097	7.41991
UXS1	Q8NBZ7;Q8NBZ7-2	12	14	13	12	11	13	11	9	3.6553	0.903957	11.263	11.2352	11.2156	10.2336	10.5199	10.1656	10.5631	10.1877
TTLL12	Q14166	35	35	34	32	34	32	34	33	2.85676	0.903857	12.696	12.8253	12.7409	11.7061	11.9709	11.455	12.0044	12.1147
ABTB2	Q8N961	12	11	10	8	4	7	9	9	0.903411	0.903698	10.8721	10.7212	10.7397	10.3166	8.45065	10.4127	10.4609	9.72915
NEDD9	Q14511;Q14511-3	2	1	2	3	2	2	2	2	1.90047	0.903056	9.31053	9.56536	9.68977	8.89343	8.701	8.31045	9.08902	8.10023
RAB43	Q86YS6	13	13	13	11	12	11	11	11	4.44986	0.902507	11.9665	11.8765	11.7592	10.8971	11.1379	10.9552	10.8265	11.0077
OAS3	Q9Y6K5	29	27	30	26	7	27	21	22	0.632755	0.901399	10.7159	10.742	10.6664	10.5213	8.17172	10.8237	9.06218	10.4546
NCAPD2	Q15021	61	61	60	61	58	59	59	55	6.47177	0.901024	11.5329	11.5759	11.5605	10.6059	10.7539	10.6357	10.6712	10.6104
SMYD2	Q9NRG4	11	11	11	9	8	9	9	10	2.55288	0.90085	11.0636	11.1308	11.0952	9.65581	10.2192	10.3513	10.4052	10.3469
RRM2	P31350-2	16	16	16	17	18	17	16	15	1.94987	0.899266	11.715	11.6735	11.7019	11.1717	11.0092	11.0799	10.5297	10.197
SYAP1	Q96A49	25	24	25	25	21	25	23	22	4.41721	0.898569	12.1806	12.0997	12.1789	11.3595	11.1349	11.4244	11.2404	11.1133
ARHGEF5	Q12774	11	9	10	5	4	7	6	8	1.03345	0.898025	8.64763	8.99234	8.81516	6.77254	8.40772	8.54285	7.57304	8.30561
UAP1	Q16222;Q16222-3	30	30	30	30	30	29	29	29	3.31573	0.897825	14.118	14.0145	14.0193	12.8132	13.3549	13.1928	13.3132	13.0896
POLL	Q9UGP5	3	3	3	3	2	2	2	0	1.83253	0.89778	8.70605	8.50051	8.93092	8.16412	7.50633	7.47244	8.11596	NaN
ZNHIT3	Q15649	2	2	2	2	0	1	2	1	0.726042	0.8976	10.0492	10.5754	10.4769	9.85126	NaN	8.03107	9.85322	10.1427
PKP4	Q99569-2	35	35	35	28	28	29	31	32	2.98973	0.896852	10.2919	10.3205	10.1844	9.14303	9.13774	9.35007	9.48572	9.72724
SLC2A10	O95528	7	7	7	7	7	7	7	7	2.8217	0.895276	11.6891	11.7104	11.6979	10.4075	10.767	11.0966	11.0211	10.727
TNIK	Q9UKE5-4;Q9UKE5-6	20	17	20	11	18	16	18	17	0.909912	0.895207	9.88144	10.2243	10.0746	7.7658	9.62933	9.04604	9.71737	9.66605
TUBB4A	P04350	2	2	2	2	2	1	2	2	1.0214	0.894587	11.4012	11.4301	11.1875	10.8026	9.94551	9.63821	11.5463	10.2924
RACGAP1	Q9H0H5	25	25	25	24	25	23	24	23	2.33917	0.893177	11.0947	11.6454	11.0871	10.3525	10.6827	10.6005	10.1103	10.1669
SIPA1L3	O60292	33	25	32	25	20	21	27	29	2.62724	0.893165	10.8436	11.0134	10.6484	9.77356	9.82804	9.65937	10.1702	10.2788
COQ2	Q96H96;Q96H96-3;Q96H96-4;Q96H96-5;Q96H96-6	3	2	1	1	1	3	3	3	1.68783	0.892813	9.70719	8.80586	9.25148	8.89164	8.10177	8.18963	8.05774	8.56939
GPATCH4	Q5T3I0;Q5T3I0-3	8	9	8	8	6	7	4	7	1.94906	0.892381	9.71045	10.1803	9.31555	8.51152	8.72931	9.02615	9.22136	8.72699
MAB21L1	Q13394	8	8	8	6	7	0	7	5	1.41608	0.891096	9.63019	9.60983	9.80772	8.49899	9.58894	NaN	8.5221	8.55591
NOB1	Q9ULX3	15	15	15	15	15	14	14	15	4.54623	0.890416	12.1218	12.022	11.9198	11.0965	11.0702	11.0312	11.14	11.3161
ATP8B1	O43520	26	26	27	28	18	19	18	19	1.03169	0.890407	10.7634	10.738	10.7532	11.1049	9.31383	9.5807	9.31607	9.99016
KCNK2	O95069;O95069-2;O95069-3	9	8	10	4	5	6	8	10	0.959784	0.889704	10.2954	10.3081	10.0919	8.72258	8.43799	10.0831	9.26261	10.2043
P3H2	Q8IVL5	15	15	16	7	13	9	15	15	0.619078	0.887347	9.22566	9.22987	9.33415	7.39281	8.39026	7.08373	9.604	9.40858
FBN2	P35556	71	70	71	62	69	71	71	72	1.04336	0.886663	11.8041	11.8879	11.9467	9.83441	11.2418	10.732	11.5057	11.6506
PDK1	Q15118	13	12	12	11	9	10	11	10	2.95367	0.883965	10.9144	10.742	10.9825	9.93445	9.84713	9.74112	10.3478	10.1078
EVA1B	Q9NVM1	3	3	3	3	2	3	3	3	1.73468	0.883288	11.4047	10.1864	10.5762	9.76217	9.77966	10.0564	9.70135	9.89608
TFRC	P02786	42	42	43	39	41	41	42	41	1.76493	0.882868	14.3697	14.3173	14.2773	12.7404	13.5015	13.2955	13.8744	13.7812
THSD1	Q9NS62;Q9NS62-2	3	4	4	0	2	2	3	0	0.993821	0.882265	9.55316	9.40078	9.32037	NaN	9.35982	8.20445	8.06325	NaN
GRPEL2	Q8TAA5	2	2	2	1	1	1	1	2	2.92441	0.879832	9.36422	9.21754	9.3823	8.65942	8.02363	8.52803	8.56835	8.42816
ARRDC3	Q96B67	7	7	7	6	6	6	0	5	1.53804	0.879479	10.3293	10.376	10.1795	9.89412	9.175	9.73461	NaN	8.85808
JPT1	Q9UK76;Q9UK76-2	6	6	6	6	7	7	6	6	2.9749	0.879211	13.1328	13.0463	12.9773	11.8843	12.4823	12.2488	12.2808	11.9684
NCOA1	Q15788;Q15788-2;Q15788-3	3	4	5	4	3	6	3	6	0.919018	0.878721	8.54258	9.48437	8.00518	8.15697	8.46504	8.09528	7.11815	7.15781
ELOVL4	Q9GZR5	2	2	2	2	2	2	2	1	1.38656	0.87764	10.1121	10.1526	10.0419	8.80841	9.66894	9.4314	9.75571	8.45825
CLPP	Q16740	13	13	13	11	11	12	13	10	4.5188	0.877051	12.1478	12.1447	11.9171	11.1924	11.2938	11.2754	11.0917	11.1107
BCCIP	Q9P287	16	17	16	17	15	14	16	17	7.13328	0.875567	11.8964	11.9239	11.9005	10.9773	11.104	11.0355	11.0208	11.0192
OGN	P20774	4	2	4	2	2	3	2	1	1.59442	0.875154	9.98463	10.1029	9.74148	9.10329	9.11523	8.47557	9.78879	8.85638
NUDT22	Q9BRQ3;Q9BRQ3-2;Q9BRQ3-3	5	4	4	3	3	5	2	2	3.36131	0.874233	10.5079	10.1687	10.4701	9.45996	9.73185	9.52122	9.2762	9.55077
BOC	Q9BWV1;Q9BWV1-3	2	4	3	3	2	3	4	3	1.25642	0.87378	9.05734	8.85959	8.76131	7.6269	8.8769	8.4494	7.52038	7.62126
PYROXD1	Q8WU10	14	14	13	11	11	16	13	11	3.06978	0.872267	10.0385	10.0491	10.218	9.06215	9.23656	9.02706	9.60015	9.22192
COX15	Q7KZN9;Q7KZN9-2	9	9	9	9	9	9	9	9	3.8493	0.87085	11.2709	10.984	11.2044	10.3571	10.3196	10.1224	10.4443	10.1678
GRPEL1	Q9HAV7	15	15	15	15	14	15	14	14	3.63303	0.868792	12.7187	12.4817	12.5234	11.5447	11.5701	11.7905	11.6831	11.9407
SLC7A6	Q92536	3	3	3	2	3	3	2	3	2.20105	0.868598	11.7772	11.9205	11.8939	10.5265	10.7542	11.076	11.3766	11.243
ERCC6L	Q2NKX8	35	35	34	29	24	29	27	28	3.66226	0.867977	10.2014	10.3213	10.2796	9.28253	9.66297	9.47083	9.38075	9.20016
PTCD1	O75127	12	12	12	9	11	8	12	10	4.33101	0.864612	10.0518	9.94586	10.1162	9.35633	9.18604	9.10494	9.2012	9.01815
SQLE	Q14534	17	15	13	13	13	14	14	14	3.32208	0.863778	10.9611	11.2212	10.9672	9.97902	10.1055	10.0965	10.3186	10.4308
PDK3	Q15120;Q15120-2	3	3	3	0	2	0	2	0	1.61994	0.863741	8.93212	9.08905	9.0191	NaN	8.41131	NaN	7.88806	NaN
PTS	Q03393	6	5	6	6	5	6	6	6	0.981777	0.863684	11.3015	11.0692	11.1283	9.11394	10.9122	10.125	10.9654	10.3966
ASPM	Q8IZT6;Q8IZT6-2	5	2	7	5	2	6	3	4	0.6864	0.863419	7.94881	8.71856	8.28526	8.44945	7.62813	7.97968	5.8525	7.36085
SEC14L1	Q92503;Q92503-2	21	21	23	20	18	19	18	17	3.20167	0.861717	10.9135	11.0921	10.9992	10.4479	10.1386	10.1717	9.85179	10.0893
EZR	P15311	38	37	37	36	37	35	36	37	1.29887	0.860425	14.7022	14.6176	14.5794	12.8165	14.4191	13.9991	13.8311	13.7973
JADE1	Q6IE81;Q6IE81-2	3	6	4	4	3	5	3	3	1.49485	0.859945	10.327	10.6821	10.4107	9.54515	8.91627	9.46722	10.2696	9.86831
NT5DC3	Q86UY8	23	23	22	21	22	18	23	22	3.05856	0.858979	11.5952	11.5714	11.5411	10.568	10.7284	10.4839	11.0945	10.6765
TRPV4	Q9HBA0;Q9HBA0-2;Q9HBA0-4;Q9HBA0-6	7	5	7	3	6	6	3	5	1.0447	0.858259	9.70252	10.1089	10.0921	8.24518	10.0582	8.94877	9.50454	8.7912
NOCT	Q9UK39	9	7	8	5	8	6	7	8	1.42107	0.856178	10.6648	10.9493	10.8483	9.24217	9.97894	9.67601	10.5828	10.3432
LOX	P28300	20	21	21	20	21	20	21	21	1.23095	0.85572	14.5952	14.4	14.4225	13.1229	13.6748	13.3351	14.651	13.3003
SMURF2	Q9HAU4	31	32	31	30	31	29	30	30	2.60231	0.855443	10.6514	10.8026	10.7224	9.82565	10.0519	9.9902	9.39649	10.0859
TFB2M	Q9H5Q4	15	16	16	14	14	11	14	11	2.38878	0.854031	10.5778	10.5196	10.5002	9.7129	10.0181	9.66803	9.82735	9.16624
NCAPG	Q9BPX3	35	33	32	33	35	34	33	32	5.27161	0.852201	11.4824	11.4185	11.443	10.5235	10.7121	10.6667	10.5797	10.4969
MID1IP1	Q9NPA3	6	7	6	6	5	5	4	4	1.7381	0.852114	10.1032	9.24002	9.71629	9.28492	8.88762	8.68696	8.40529	8.90715
ZFP64	Q9NTW7;Q9NTW7-3	3	3	3	3	0	3	1	0	1.47063	0.851571	7.47064	8.11909	7.40868	6.90027	NaN	7.00847	6.53496	NaN
RBL1	P28749;P28749-2	8	5	6	7	4	6	4	5	5.55432	0.851406	9.61612	9.70143	9.69689	8.74748	8.89461	8.85139	8.72679	8.8801
TIMELESS	Q9UNS1;Q9UNS1-2	7	8	8	7	4	9	6	3	1.4226	0.849122	8.62536	9.01897	8.99719	8.84657	7.84802	8.20037	7.68472	7.57727
EIF1B	O60739	2	2	1	2	1	1	1	1	1.48147	0.849095	12.0371	11.9354	11.7362	11.3259	10.5866	10.4626	11.2605	11.6335
CTDSP2	O14595	4	4	4	3	3	4	2	3	1.52207	0.848377	9.65949	9.40838	9.71229	8.74069	8.94914	9.33624	7.99176	8.70722
LHFPL6	Q9Y693	4	4	4	4	4	4	4	4	2.39966	0.847067	11.7763	11.7679	11.8795	11.263	11.2941	10.5716	10.8672	10.808
KIAA0586	Q9BVV6;Q9BVV6-2;Q9BVV6-3;Q9BVV6-4	4	4	3	3	0	4	4	4	1.21553	0.844539	8.8312	9.81597	8.6225	8.1049	NaN	8.36155	8.57895	7.936
KIF21A	Q7Z4S6;Q7Z4S6-2;Q7Z4S6-3;Q7Z4S6-4;Q7Z4S6-5;Q7Z4S6-6	13	13	11	6	10	8	10	3	2.24289	0.844476	9.64025	9.22685	9.52063	8.25149	8.60266	8.51919	9.08799	8.62917
PRIM2	P49643	15	16	17	15	12	16	10	12	2.64928	0.844093	10.53	10.4956	10.4507	9.91849	9.64839	9.90917	9.2742	9.48966
PPP1R13B	Q96KQ4	4	3	3	3	4	3	3	3	1.12089	0.843051	8.86593	9.14744	8.8966	7.73147	8.67304	7.45212	8.95644	7.82161
LOXL4	Q96JB6	26	27	27	26	27	25	24	24	1.12817	0.842986	11.3045	11.3711	11.3345	11.1527	11.2421	10.1998	10.0279	9.84618
NOL3	O60936;O60936-3	3	4	3	4	3	4	2	4	0.982524	0.842964	8.91251	8.37786	8.65607	8.02806	8.43433	7.10095	6.99576	8.47015
CD320	Q9NPF0	4	4	4	4	4	4	4	4	1.88914	0.842903	9.99196	10.4123	10.2246	9.87555	9.07734	8.99788	9.6362	9.24653
DDX21	Q9NR30	49	51	52	47	49	49	50	50	3.08075	0.84208	12.9337	12.8964	12.8614	11.6939	12.2025	12.0433	12.2882	12.0474
SKA3	Q8IX90	9	8	9	8	8	8	8	6	2.96342	0.84114	9.78327	9.46497	9.68925	8.96832	8.61795	8.82324	8.56611	9.04783
ATP7B	P35670;P35670-2;P35670-4	4	4	3	5	3	5	2	4	1.94355	0.840906	9.47311	9.16787	9.30033	8.28791	8.16705	8.88386	8.8786	8.14692
TSKU	Q8WUA8	2	2	2	1	1	2	1	1	0.890886	0.839811	8.02735	8.49755	8.34463	8.30114	7.30325	6.21152	7.81322	7.62104
PLAUR	Q03405-2	3	2	3	3	3	3	3	2	1.6243	0.839608	10.3989	10.1966	10.6436	9.2992	10.1769	9.37831	9.88687	9.12582
POLA2	Q14181	15	13	15	11	12	13	14	13	3.33652	0.839085	10.8349	11.0093	10.905	10.0944	9.97792	10.4058	9.99281	9.91565
IGFBP6	P24592	8	8	8	7	8	8	6	8	1.68482	0.839021	10.3772	10.3303	10.3755	9.58423	10.2205	9.54939	9.05525	9.20061
TSPAN14	Q8NG11;Q8NG11-2	6	6	7	6	5	6	6	3	2.53164	0.838943	10.8695	10.5708	10.5809	10.2796	9.62706	9.63488	9.7883	9.84411
SPOUT1	Q5T280	10	11	12	10	11	8	9	7	4.52074	0.838558	11.0936	11.1764	11.0672	10.3382	10.4441	10.2495	10.1506	10.1869
SMIM20	Q8N5G0;Q8N5G0-2	2	2	2	2	2	2	2	2	1.85144	0.837405	11.5452	11.6109	11.2732	10.9581	10.2488	10.8657	10.1796	10.9429
FRMD4A	Q9P2Q2	24	26	24	20	21	17	24	25	0.884011	0.837084	10.1895	10.1253	10.1978	8.35312	9.748	8.60401	9.80322	10.1605
WDHD1	O75717	37	32	39	35	34	35	29	31	3.03415	0.83685	10.7077	10.6011	10.7185	9.98796	9.94616	10.0538	9.69288	9.51383
ISG15	P05161	9	10	10	7	8	9	8	10	2.18944	0.836722	13.2724	13.2477	13.3383	12.0977	12.245	12.2718	12.8448	12.7874
TRMT61B	Q9BVS5	12	11	11	13	10	10	10	9	1.59572	0.83667	10.0061	9.93594	9.98683	9.74935	9.26722	8.44092	9.01833	9.22228
FANCD2	Q9BXW9;Q9BXW9-1	9	10	10	10	8	11	6	8	1.10925	0.836571	9.88447	9.9539	10.1596	9.42786	9.53888	9.5014	8.00337	9.34225
IMPDH1	P20839;P20839-3;P20839-5;P20839-6;P20839-7	27	27	28	24	26	26	28	27	1.63065	0.836142	12.753	12.7052	12.7062	11.1999	11.9146	11.7584	12.4609	12.0928
BCL3	P20749	3	3	3	3	2	2	1	3	1.14388	0.834951	8.83673	9.39295	9.89639	8.81015	7.72887	9.04477	8.33781	8.78044
PSMC3IP	Q9P2W1	3	3	3	2	2	3	0	0	2.02858	0.83458	8.30606	8.10798	8.67936	7.43385	7.51612	7.6397	NaN	NaN
CENPI	Q92674	2	2	2	1	0	2	1	1	0.71808	0.834507	8.25794	8.59948	9.16021	8.97816	NaN	7.11589	8.01221	7.24589
RAB11A	P62491	2	2	2	2	2	2	2	2	2.90589	0.832823	10.6745	11.2177	11.0242	9.94454	10.119	10.0682	10.3203	10.2446
DKK3	Q9UBP4	10	11	11	10	10	9	11	10	1.77006	0.831042	11.9478	12.1543	12.224	10.9601	11.9789	11.0419	11.3157	11.0918
TNFRSF10B	O14763;O14763-2	14	13	14	11	13	12	13	12	2.30853	0.83103	11.2347	11.5655	11.4337	10.6993	10.6906	10.7305	10.0459	10.7351
SLC43A1	O75387;O75387-2	5	4	5	6	4	5	4	5	2.87764	0.830671	10.3721	10.7719	10.3495	9.49906	9.4782	9.73725	9.91225	9.70892
FZD6	O60353;O60353-2	13	9	10	11	9	10	12	11	1.26747	0.829266	12.1087	12.1644	12.3755	10.9473	10.8941	11.0714	12.0169	12.005
CMIP	Q8IY22	16	13	14	13	13	12	12	14	2.66019	0.828524	9.47725	9.37408	9.55038	8.77122	8.37436	8.55557	8.46168	9.03072
GTF2F1	P35269	20	19	20	20	20	20	19	19	4.24686	0.826928	12.1109	12.0253	11.9612	11.1707	11.3474	11.3251	11.1355	11.049
CHAC2	Q8WUX2	5	5	6	6	3	6	5	5	2.58481	0.826597	9.66144	9.91148	9.98921	9.2085	8.67215	9.04257	9.31229	8.90171
SLC38A1	Q9H2H9	5	5	5	5	5	5	5	5	2.34568	0.824944	11.9672	11.6683	11.5752	10.6898	11.34	10.641	10.971	10.9179
SEMA4C	Q9C0C4	5	6	3	5	6	6	3	4	1.88318	0.82378	8.53076	9.12869	8.79679	8.34209	8.15888	8.07626	7.4536	7.94402
PLEKHG4	Q58EX7;Q58EX7-2	10	12	11	7	7	8	8	6	3.12092	0.82361	9.517	9.5453	9.48721	8.47984	8.58847	9.05915	8.67404	8.66297
FADS1	O60427	17	17	17	17	14	17	15	17	1.84087	0.823462	11.0217	10.9959	11.1075	10.708	9.6754	10.3401	9.96051	10.4072
ACTN2	P35609	9	3	3	3	2	5	4	1	0.770267	0.8216	11.256	13.1603	11.124	10.7152	11.6429	10.8785	11.017	10.8722
CORO1A	P31146	12	12	11	11	10	11	11	10	3.28003	0.821585	10.769	10.5167	10.7043	9.70445	9.93254	9.78821	10.1136	9.66988
CHIC2	Q9UKJ5	5	4	5	5	4	5	4	5	3.7663	0.82091	11.436	11.1426	11.2219	10.3305	10.4269	10.6032	10.3193	10.5499
GMIP	Q9P107	17	18	19	15	13	14	15	11	3.18445	0.820739	9.53672	9.43811	9.44359	8.48096	8.98518	8.72122	8.58047	8.4925
FASTKD3	Q14CZ7	2	3	2	3	1	0	3	1	1.76855	0.815406	8.93953	9.74642	9.44734	8.69076	8.30513	NaN	8.48903	8.76452
FABP5	Q01469	15	15	15	14	15	14	15	15	0.840443	0.814002	13.4829	13.5725	13.6397	12.1858	14.0594	12.2852	13.0302	12.1947
PTPRJ	Q12913;Q12913-3	18	17	16	6	13	9	11	13	1.29201	0.812757	9.37652	9.3385	9.19883	7.87393	8.82524	8.83027	7.90351	9.02636
UBASH3B	Q8TF42	25	24	25	24	25	23	24	25	2.30008	0.811441	11.6811	11.7271	11.7157	10.3924	11.2093	10.8337	11.0886	10.9586
BCAT1	P54687	19	19	19	12	18	19	19	19	0.381742	0.811186	12.6495	12.6938	12.7451	9.16957	12.7441	12.1134	12.403	12.9946
FZD7	O75084	5	6	6	6	5	5	5	6	0.60966	0.80995	12.7254	12.7006	12.6538	10.064	12.5525	12.0835	12.0364	12.6803
IMPA2	O14732;O14732-2	2	2	2	2	0	2	1	2	0.750087	0.80934	9.9338	9.84274	9.66934	10.0153	NaN	9.33944	8.6644	8.0047
GRB10	Q13322;Q13322-2;Q13322-3;Q13322-4	14	15	12	10	11	12	14	13	1.81339	0.807854	10.4895	10.3747	10.5084	9.16579	9.44273	9.51971	10.1371	9.98326
DNMT1	P26358	60	58	61	58	54	57	56	55	3.14794	0.807089	12.5907	12.6721	12.6052	12.009	11.8671	11.984	11.4999	11.7178
LRRC8E	Q6NSJ5	16	18	17	12	12	15	15	12	2.74656	0.806847	13.3132	13.3288	13.233	12.0639	12.4875	12.6802	12.6773	12.5152
INO80E	Q8NBZ0	4	3	4	3	3	4	4	4	1.30559	0.806477	10.0894	9.20879	9.56606	9.417	8.88436	9.03908	8.32559	8.40869
RPUSD3	Q6P087;Q6P087-5	5	4	3	3	0	3	3	1	1.64796	0.805865	8.65197	9.13596	9.09429	8.57996	NaN	7.96229	7.77816	8.2991
KEAP1	Q14145	27	26	27	27	24	27	26	24	5.94844	0.804931	11.2744	11.3967	11.3734	10.4935	10.533	10.5758	10.6137	10.5003
MBOAT2	Q6ZWT7	9	9	9	7	8	9	9	8	2.59472	0.804873	11.0019	10.9087	10.9504	10.2868	9.77156	10.4056	10.3189	9.96119
TMEM9	Q9P0T7	2	3	3	3	2	3	3	3	3.49143	0.803206	10.7636	10.7873	10.9592	10.0481	9.88201	10.2346	9.85045	10.1523
ZWILCH	Q9H900	2	3	3	2	3	2	3	3	3.18375	0.801724	10.2115	10.3873	10.2362	9.58059	9.44071	9.47525	9.17768	9.70892
TYK2	P29597	13	13	14	11	8	10	10	13	2.233	0.801338	10.3302	10.4699	10.5144	9.75337	9.29571	9.80638	9.32094	10.0077
SLC30A1	Q9Y6M5	18	18	18	18	18	18	18	17	3.52808	0.800797	12.0906	12.0587	12.0953	11.1727	11.2787	11.2897	11.0951	11.5674
RRAD	P55042	2	2	2	1	1	2	1	2	0.863416	0.800162	9.01072	8.83526	9.04779	7.65312	8.1174	7.34979	8.32644	9.3754
MYPN	Q86TC9	30	31	27	0	32	20	24	10	0.39766	0.79992	9.70932	9.72801	9.92236	NaN	10.9626	8.53813	8.99558	7.45025
DNAJC30	Q96LL9	5	5	5	5	5	5	4	5	2.31919	0.799212	10.8137	10.784	10.6881	9.87825	10.0506	9.58323	10.416	9.88567
ANKRD13A	Q8IZ07	25	26	25	26	24	26	23	23	3.34724	0.798928	12.0477	12.0188	12.1198	11.0231	11.453	11.291	11.432	11.1168
LRRC8D	Q7L1W4	20	21	22	10	22	17	18	14	1.43404	0.7975	10.2164	10.012	9.9639	8.72196	9.96443	9.08896	9.55178	9.00597
USP10	Q14694	24	24	23	23	23	24	25	23	4.91059	0.796948	12.5619	12.5292	12.5284	11.7102	11.8388	11.6291	11.8591	11.6774
SLC4A2	P04920;P04920-2;P04920-3	29	29	29	25	24	27	27	23	3.09523	0.796225	11.3232	11.2447	11.2465	10.5389	10.1928	10.3458	10.7483	10.5503
PERP	Q96FX8	2	1	2	2	2	1	2	2	0.401693	0.795663	10.5848	10.4196	10.6749	8.42571	12.2356	9.5823	9.54326	9.03375
MRPL53	Q96EL3	6	6	6	6	6	6	6	6	3.64486	0.795084	11.9621	11.9225	11.9796	11.389	11.2026	11.1703	11.1162	10.9201
SKP2	Q13309;Q13309-2	2	2	1	2	2	2	2	1	1.45841	0.795047	9.96936	9.65087	9.95645	9.89308	9.02709	8.80418	8.80855	8.78632
DOCK10	Q96BY6	88	85	92	68	91	78	85	85	1.08293	0.795032	10.9608	11.0364	10.944	9.21999	10.6174	9.86129	10.7656	10.4625
KIF15	Q9NS87	31	29	32	30	24	28	24	25	3.29364	0.79416	10.5741	10.2228	10.4201	9.65843	9.38222	9.80184	9.6383	9.5768
DNAJB6	O75190	11	11	11	11	11	11	11	11	2.86515	0.793215	12.4056	12.0491	12.0084	11.3666	11.2405	11.1792	11.6464	11.3732
FAM83H	Q6ZRV2	6	4	3	0	1	4	3	0	0.981928	0.792761	8.13568	9.15786	9.00737	NaN	7.87162	8.36779	7.68323	NaN
CLSTN1	O94985	18	17	15	17	15	16	14	14	3.35757	0.792335	10.4074	10.2861	10.2844	9.73284	9.65372	9.24926	9.49997	9.53237
ZDHHC18	Q9NUE0	9	8	9	8	9	7	8	8	2.75951	0.792091	9.63812	9.55014	9.68501	8.74867	9.21248	8.87114	8.78241	8.54695
PDE1C	Q14123	28	24	28	21	26	23	27	20	0.562105	0.788721	11.086	11.0342	11.0931	9.25274	11.1948	9.90208	11.6862	9.37608
SLC1A4	P43007	11	11	11	10	11	12	12	11	1.8491	0.788345	11.9021	11.9596	11.9677	10.6472	11.0799	10.9668	11.5312	11.5487
PTCD2	Q8WV60;Q8WV60-2;Q8WV60-3	1	2	2	2	1	2	2	1	1.96195	0.786263	10.1693	9.40569	9.71025	9.0059	8.61285	9.01617	8.95589	9.28652
FANCI	Q9NVI1	23	24	24	19	23	20	16	18	2.86996	0.786152	9.19678	9.44357	9.35216	8.73218	8.26113	8.69909	8.36143	8.66959
KLHL36	Q8N4N3	13	14	13	11	11	12	12	10	2.31566	0.785626	9.34899	9.41825	9.10631	8.88219	8.21302	8.38334	8.33678	8.71245
BAZ1A	Q9NRL2	26	27	29	27	23	22	21	22	3.13175	0.784555	9.87596	9.91604	9.78668	9.211	8.97996	9.36152	8.94149	8.88106
KIF23	Q02241-3	2	2	2	2	2	2	2	2	0.814583	0.783494	9.98948	11.3197	9.89462	10.0627	9.65939	9.98921	8.63691	9.74074
TNFRSF11B	O00300	11	11	11	12	11	11	5	11	0.466283	0.783369	10.7616	10.7992	10.7895	11.0844	10.767	10.1434	7.83986	10.1658
UBB;UBC	P0CG47;P0CG48	16	16	14	14	15	15	12	14	0.89782	0.783027	18.8708	17.4059	16.8821	17.0028	16.791	16.8023	17.0737	17.0129
NECTIN2	Q92692-2	2	2	2	2	2	2	2	2	2.03377	0.781841	9.90866	9.8378	9.95118	8.74248	8.95746	8.92583	9.55065	9.41043
MRGBP	Q9NV56	2	2	2	2	2	2	2	2	2.79075	0.781444	10.5453	10.5291	10.5766	9.68998	9.71121	10.1296	9.4736	9.84018
ABCB10	Q9NRK6	22	21	21	21	21	21	21	20	2.2815	0.781089	10.8109	10.7993	10.8742	10.5504	9.78386	10.1091	9.89955	9.8923
PANX1	Q96RD7;Q96RD7-2	10	11	11	9	9	9	9	10	2.00266	0.780571	10.5087	10.6645	10.4074	9.65507	9.24774	10.0828	9.6974	10.0484
NSD2	O96028	28	27	30	25	23	26	23	24	2.24221	0.779956	10.0308	9.99597	10.1208	9.65489	9.19222	9.51934	9.05108	8.92862
PIK3CD	O00329	15	14	17	15	11	16	11	14	2.71938	0.779846	9.49977	9.41805	9.55109	8.55743	8.6111	8.9888	8.4434	8.94825
SNX24	Q9Y343;Q9Y343-2	3	3	3	3	3	2	3	3	1.46674	0.778963	10.4887	10.6552	10.5895	9.14442	10.0065	9.4571	10.227	10.1589
ARL4C	P56559;P56559-2	4	3	5	3	2	5	3	3	0.749536	0.778292	9.87478	9.66983	10.0675	9.25228	7.82577	9.40213	8.85597	10.1259
PHLDA1	Q8WV24	7	7	7	7	7	7	7	7	1.29726	0.778257	10.8872	10.7084	10.764	10.2686	10.5866	9.76386	9.2168	10.2055
CITED2	Q99967;Q99967-2	2	2	2	2	2	2	2	1	1.10996	0.778124	9.86778	9.1332	9.48243	8.55298	9.52362	8.86313	8.65597	7.98602
WWC2	Q6AWC2	33	32	33	19	31	28	31	29	1.14689	0.776846	10.7955	10.6731	10.6862	9.09017	10.3564	9.57288	10.5065	10.1812
CLIP3	Q96DZ5	5	5	4	4	5	3	4	4	1.12274	0.77665	7.83456	8.70165	8.5319	7.75172	7.89084	6.68868	7.63043	7.93525
STX6	O43752	11	10	10	10	10	11	11	9	3.70986	0.776312	11.7165	11.4576	11.4503	10.6835	10.7726	10.7484	10.6569	10.9643
ORMDL1	Q9P0S3	6	6	6	6	6	6	6	6	3.26567	0.775454	12.9229	12.6679	12.7363	11.8704	12.0832	11.8196	12.2447	11.9832
NME4	O00746	10	9	9	8	10	9	9	8	1.2874	0.775206	11.7962	11.8716	11.8605	10.7391	11.8235	10.8753	11.399	10.5008
PLCB4	Q15147-4	41	42	42	31	35	38	41	37	1.24346	0.773386	10.3582	10.4593	10.4519	8.93755	9.26921	9.82123	10.3413	9.8795
PUS7L	Q9H0K6	14	12	13	9	6	8	11	7	2.53539	0.773023	9.56249	9.47203	9.54281	9.04801	8.42313	8.78884	8.54369	8.96009
FASN	P49327	149	151	147	147	146	144	146	143	3.79401	0.772568	15.1054	15.1308	15.0487	14.5901	14.2688	14.2182	14.2946	14.2406
NVL	O15381	22	22	21	19	16	16	20	15	3.6337	0.771837	9.9927	10.006	9.99644	9.22001	9.33222	8.96157	9.22397	9.39493
CLUH	O75153	52	52	51	54	53	51	49	48	5.74151	0.771317	11.912	11.9115	11.9148	11.1605	11.1657	11.1634	11.2004	11.0171
CIP2A	Q8TCG1	34	31	32	33	32	28	29	27	3.22835	0.770937	10.8257	10.9336	10.7777	9.93748	10.2798	10.2815	9.95052	9.92441
ENOSF1	Q7L5Y1	22	21	21	22	21	19	21	21	1.55634	0.764639	11.2746	11.1255	11.2834	10.5084	10.3614	10.028	10.2346	11.1836
IL4R	P24394;P24394-3	7	7	7	4	3	4	5	4	1.62615	0.76408	9.99776	9.65773	9.99126	9.2642	9.58078	8.50046	8.99704	9.24837
BCAR1	P56945;P56945-3	29	29	29	24	29	25	30	26	1.81202	0.761885	12.0555	11.9311	11.9822	10.8713	11.5968	10.9075	11.6652	11.0978
CHCHD2	Q9Y6H1	4	4	4	4	4	4	4	4	3.28297	0.761324	13.3096	13.1721	13.1807	12.7022	12.5557	12.4254	12.2174	12.3968
SEMA3A	Q14563	12	13	12	14	12	12	10	9	0.891557	0.760177	10.0737	9.89614	10.253	9.40367	10.4021	9.36241	8.90416	8.49814
GEMIN2	O14893;O14893-2;O14893-5	4	5	6	5	5	5	6	4	3.3663	0.759834	10.9502	11.0807	10.7248	10.0943	10.2626	10.1347	9.98847	10.3136
GNE	Q9Y223;Q9Y223-2	33	32	33	26	31	28	32	31	1.4774	0.758908	11.7957	11.782	11.7824	10.6155	11.2729	10.5552	11.663	11.0322
ORC5	O43913	18	17	17	16	12	16	16	15	4.33184	0.758064	10.2391	10.3106	10.3275	9.65282	9.55433	9.63854	9.39328	9.43282
DUSP11	O75319;O75319-1	9	8	9	6	5	7	7	7	2.49928	0.757179	9.62003	9.9307	10.0078	9.23985	8.75593	9.34641	9.09369	9.04235
ZDHHC20	Q5W0Z9	11	11	11	11	9	10	10	11	2.24848	0.756492	11.5257	11.3763	11.6017	10.9907	10.9819	10.8513	10.3166	10.5833
ALDH1B1	P30837	20	20	20	19	18	20	20	18	0.880054	0.756428	12.4035	12.4934	12.4354	12.0721	10.5059	12.3504	12.0001	11.51
MXRA8	Q9BRK3;Q9BRK3-3	23	23	23	23	23	23	23	23	4.43728	0.754387	14.1299	14.1872	14.1374	13.328	13.3655	13.3164	13.597	13.3788
DSE	Q9UL01	19	17	16	15	15	14	17	16	1.21037	0.754378	10.5717	10.5774	10.4422	9.22967	9.34945	9.58581	10.2813	10.434
SPPL2B	Q8TCT7	8	9	9	8	8	8	7	7	2.15975	0.753236	11.5061	11.4233	11.6524	10.6032	10.957	10.3825	10.7647	11.1627
RTF2	Q9BY42	11	11	11	11	11	11	11	9	4.66312	0.752408	11.6389	11.6213	11.6681	10.9889	10.7819	10.7711	10.9619	10.948
RBBP7	Q16576	13	14	13	13	14	13	14	14	4.8409	0.752337	12.6896	12.7965	12.7417	12.0856	11.9233	12.0737	11.8761	11.9925
MPZL1	O95297;O95297-2	11	10	10	10	11	11	11	11	3.22244	0.752161	12.9266	12.8134	12.855	11.8133	12.1103	12.1426	12.1668	12.3311
KLF16	Q9BXK1	5	5	4	5	4	4	4	5	1.71825	0.751958	11.7056	11.8488	11.87	10.7665	11.6894	10.7032	11.0137	11.108
NOM1	Q5C9Z4	14	13	16	15	12	14	13	15	3.19014	0.751612	10.5519	10.4066	10.451	9.91526	9.68563	9.81467	9.75721	9.41839
PBK	Q96KB5;Q96KB5-2	13	12	12	11	12	13	11	12	2.36228	0.751188	11.5072	11.3919	11.5487	10.6384	10.9107	11.1168	10.5561	10.4351
HAUS3	Q68CZ6	9	9	10	11	6	10	8	9	2.24161	0.750828	9.39509	8.96443	9.39548	8.61599	8.28988	8.80612	8.217	8.57521
PARP2	Q9UGN5;Q9UGN5-2	8	10	10	8	9	7	6	7	2.96664	0.750356	9.41009	9.3452	9.01272	8.3876	8.38598	8.66772	8.67659	8.41034
RHBDF2	Q6PJF5-2	13	15	11	6	7	10	12	12	1.4759	0.750035	9.27787	9.17819	9.18225	7.79659	8.32845	8.45113	9.01147	8.72605
WDR4	P57081	14	14	12	14	13	11	13	12	3.3628	0.750035	10.9962	11.0095	10.982	10.3347	10.3443	10.176	9.96289	10.4114
DTX2	Q86UW9	6	5	7	5	4	5	5	4	0.998025	0.749859	9.01279	9.34169	9.11116	8.55595	7.28477	8.868	8.62159	8.69647
ELOVL5	Q9NYP7;Q9NYP7-2	4	3	3	3	3	4	3	3	3.00986	0.749224	12.0656	12.2848	12.1932	11.3747	11.6882	11.3975	11.5347	11.1648
MIEF1	L0R8F8	4	4	3	1	2	2	2	2	3.68201	0.747007	11.5159	11.2113	11.4245	10.7133	10.7724	10.5757	10.6347	10.4883
METTL2A	Q96IZ6	2	2	2	2	2	2	2	2	1.38273	0.746066	9.98098	10.4915	10.1887	9.73752	9.10699	9.07552	10.1225	9.3292
PHLPP1	O60346	3	2	3	0	1	0	0	2	0.44438	0.745825	6.91659	5.76648	7.24838	NaN	5.39354	NaN	NaN	6.40245
ABHD5	Q8WTS1	6	6	5	4	4	6	5	3	1.64421	0.745174	10.1661	10.2269	10.3779	9.62181	9.45455	10.0194	9.56349	8.89962
BAZ2A	Q9UIF9;Q9UIF9-2;Q9UIF9-3	22	23	25	20	23	21	21	18	3.24101	0.745104	9.82139	9.86303	9.6107	9.06179	9.2675	8.98774	8.95813	8.82451
SUV39H2	Q9H5I1;Q9H5I1-2	1	0	2	1	2	2	0	0	0.695377	0.743063	7.43072	NaN	7.20276	6.0663	6.41731	7.23743	NaN	NaN
QSOX2	Q6ZRP7	25	27	26	24	25	23	26	26	3.57672	0.742609	11.093	11.0406	11.1475	10.1322	10.4298	10.2388	10.4432	10.5115
NFATC2IP	Q8NCF5	8	8	8	8	8	7	8	8	2.02669	0.742404	10.1119	9.89663	10.1402	9.56028	9.53114	9.40913	8.78212	9.25319
VLDLR	P98155;P98155-2	19	22	19	16	16	12	20	21	0.702111	0.74229	9.72949	9.75658	9.91209	8.11407	9.19363	8.26473	9.59679	10.1163
CENPH	Q9H3R5	6	5	5	5	3	3	6	5	1.43905	0.741005	8.8132	9.05867	8.90184	8.60675	8.36664	8.35931	8.16534	7.41978
DOHH	Q9BU89	12	12	12	11	10	12	11	12	2.30249	0.740397	11.6378	11.2457	11.5878	10.3129	10.8461	10.8778	10.857	10.8566
DCXR	Q7Z4W1	10	12	11	13	10	12	11	12	1.2734	0.740147	12.2352	11.933	12.1084	11.7053	10.4989	11.2769	11.6468	11.6323
SLC25A30	Q5SVS4;Q5SVS4-2	2	2	2	1	0	1	0	2	0.819903	0.73899	9.72473	10.0061	10.9659	9.80939	NaN	9.49117	NaN	9.17927
CARD9	Q9H257	2	4	4	0	0	2	1	0	0.4806	0.738365	8.36542	7.88958	8.30879	NaN	NaN	8.26456	6.63456	NaN
ACOT11	Q8WXI4-2	8	8	8	5	7	7	8	8	0.803974	0.735883	10.3412	10.4346	10.2637	8.45793	9.21891	10.0713	10.2833	10.0217
COPRS	Q9NQ92	4	4	4	4	4	5	4	5	2.60841	0.734906	11.8644	11.2123	11.4896	10.7702	10.7409	10.8037	10.9235	10.6978
EXOSC7	Q15024	13	13	13	12	13	13	12	13	5.37791	0.73468	11.6958	11.5768	11.6558	10.941	10.8358	10.9782	10.9452	10.8401
SLC8A1	P32418-2	19	20	21	16	20	20	20	19	0.881097	0.73434	10.6447	10.6101	10.6744	8.96849	10.3629	9.33156	10.4511	10.4297
PVR	P15151;P15151-2;P15151-3;P15151-4	6	6	6	6	6	6	6	6	1.18765	0.734001	12.702	12.6451	12.6715	11.2111	12.1583	11.5534	12.5641	12.2075
TOR4A	Q9NXH8	17	19	19	4	19	17	18	17	0.308426	0.733906	11.0134	10.9158	11.0033	7.27695	11.0872	10.9695	11.3138	10.5703
UBE2T	Q9NPD8	11	11	9	11	10	10	9	10	2.06323	0.733532	10.0966	10.268	10.1462	9.5963	9.47614	9.75589	8.91911	9.43632
CEMIP2	Q9UHN6	40	37	40	29	36	37	38	35	0.821472	0.731979	10.4596	10.3068	10.4178	8.5175	10.3478	9.59579	10.3056	9.54698
HEATR3	Q7Z4Q2	27	25	26	24	25	23	25	23	3.17252	0.729664	11.2218	11.1755	11.1904	10.4023	10.689	10.638	10.3565	10.2454
GALNT6	Q8NCL4	18	20	17	15	21	17	20	18	0.471857	0.728382	10.233	10.2751	10.2693	7.78387	10.5188	9.5668	10.6672	9.1169
KIF23	Q02241	31	32	31	30	30	32	28	30	2.16321	0.728165	10.9111	11.286	10.9347	10.1932	10.6755	10.5144	10.096	10.0999
SLC2A3	P11169	5	6	6	4	5	5	6	6	1.16033	0.727888	11.8222	11.5673	11.5917	10.073	11.0895	10.7848	11.2274	11.4879
HAUS2	Q9NVX0	7	8	6	7	7	6	5	4	3.25628	0.727506	9.42201	9.50301	9.43628	8.66647	8.57617	9.0247	8.6064	8.75757
RAB34	P0DI83	2	2	2	2	3	2	2	2	2.95691	0.727477	12.2913	12.1131	12.2399	11.4732	11.6752	11.1589	11.5325	11.5965
ATAD2	Q6PL18	19	21	22	21	16	17	16	10	1.31031	0.72712	9.38722	9.54407	9.53692	9.14266	8.81161	9.3288	8.28372	8.24462
UHRF1	Q96T88;Q96T88-2	28	27	27	25	22	27	26	23	1.75882	0.726434	11.0291	11.0414	11.0928	10.6281	10.3628	10.7404	10.0507	9.85799
FURIN	P09958	7	6	7	6	5	5	6	4	2.65405	0.726348	9.67483	9.93723	9.84132	8.94473	9.22013	8.91846	9.41776	8.95615
SLC7A6OS	Q96CW6	5	5	5	5	5	5	5	5	2.71821	0.72465	11.3368	11.046	11.4285	10.8331	10.5593	10.3931	10.5645	10.3788
STOML1	Q9UBI4;Q9UBI4-3;Q9UBI4-6	8	8	8	8	7	7	6	8	2.83767	0.722948	11.0696	10.8467	11.0482	10.2269	10.3001	9.97389	10.5351	10.29
NCR3LG1	Q68D85	2	3	4	3	3	3	2	2	1.5605	0.722645	9.43409	9.78066	9.19435	8.59839	9.06915	8.32271	8.56447	9.18054
PPP2R3A	Q06190	26	24	25	27	26	28	22	25	2.58896	0.721877	11.3825	11.2571	11.2018	10.8233	10.7641	10.5547	10.3474	10.3035
CHAF1A	Q13111	13	10	13	10	11	13	10	12	3.34747	0.721819	9.69867	9.85338	9.74514	8.99024	9.2716	9.14154	8.84286	8.9733
POLR1D	P0DPB6	6	6	6	5	6	6	6	6	3.14108	0.721776	11.695	11.4674	11.509	10.5628	10.8481	10.9141	11.0246	10.827
DHODH	Q02127	17	18	18	16	18	18	18	18	1.90436	0.721172	10.7894	10.6878	10.7917	10.4307	9.95978	9.62659	9.82316	10.3355
ACAT2	Q9BWD1	18	18	19	19	19	19	18	19	4.47239	0.71918	13.5251	13.5129	13.5584	12.9087	12.8863	12.7549	12.6503	12.8646
MLX	Q9UH92;Q9UH92-2;Q9UH92-3	3	3	3	3	3	3	3	3	1.37217	0.71801	9.0265	8.35764	8.62316	8.13742	8.14209	7.36927	7.72019	8.38647
NCAPG2	Q86XI2	18	20	20	15	15	17	16	16	2.36041	0.717699	10.1063	10.3623	10.2268	9.60361	9.45475	9.90219	9.23031	9.37977
RUSC2	Q8N2Y8	3	2	4	3	3	2	2	0	1.29033	0.717379	8.53152	9.11457	8.39013	7.5722	8.43615	7.95572	7.88138	NaN
CEP131	Q9UPN4;Q9UPN4-2	33	34	35	28	28	31	32	27	2.8464	0.717172	11.0589	11.0892	10.964	10.5587	10.2093	10.4849	10.3141	10.034
PNP	P00491	21	21	21	21	21	19	21	21	0.781921	0.716955	13.1931	13.2543	13.2551	12.1344	12.784	11.441	13.4509	12.7755
NABP2	Q9BQ15	3	3	3	3	3	3	3	3	2.63037	0.716664	10.748	10.5677	10.6118	10.0563	9.89254	9.98025	9.55286	10.1473
SKA1	Q96BD8	6	5	6	5	5	7	3	5	1.96602	0.716555	9.52843	9.66984	9.30956	8.66202	9.14603	8.96924	8.80377	8.3492
PHLDA2	Q53GA4	6	6	6	5	6	5	5	6	0.955535	0.716538	11.0875	10.9952	11.1568	10.1041	11.5025	9.96482	10.1318	10.1134
PCLAF	Q15004	8	7	8	8	5	7	4	5	1.15743	0.716507	9.50799	9.8196	9.56328	9.32912	8.75201	9.46929	8.89507	8.12341
CLCN6	P51797	16	17	18	18	12	15	10	15	1.4233	0.716285	9.64283	9.47606	9.69147	9.5381	8.47889	9.10776	8.50323	8.80787
GLUL	P15104	13	14	14	13	12	14	12	13	1.3829	0.715735	12.1761	12.2825	12.3227	12.093	11.28	11.8468	11.5808	10.9228
TARBP1	Q13395	22	20	23	22	18	23	19	18	2.7761	0.71568	10.0589	10.3299	10.0822	9.71582	9.39066	9.53339	9.19196	9.37476
ORC3	Q9UBD5;Q9UBD5-2	17	17	14	17	14	16	14	17	2.47717	0.714887	9.40548	9.40634	9.28057	9.01343	8.58817	8.77358	8.49404	8.37701
TNFRSF10D	Q9UBN6	5	5	4	4	5	3	4	3	0.850537	0.714118	12.0693	12.0552	11.9611	10.8998	11.6701	10.2905	12.0258	11.6858
SRSF8	Q9BRL6;Q9BRL6-2	2	2	2	2	2	2	2	2	0.883665	0.713611	9.62822	8.94496	9.34043	9.50785	8.24438	8.89335	8.47269	7.83636
RNFT1	Q5M7Z0	4	4	4	4	4	4	4	5	4.01821	0.712164	9.5391	9.47444	9.51395	8.7893	8.65741	8.69579	8.97303	8.86946
PLAU	P00749;P00749-2	12	11	12	11	12	12	11	12	1.30324	0.710545	9.67063	9.67598	9.77833	9.22795	8.52268	9.72683	8.82962	8.68175
TMPO	P42166	24	24	24	24	24	22	24	23	4.27807	0.710052	12.5468	12.5644	12.5693	11.8455	11.8812	12.0201	11.8038	11.6999
VAMP5	O95183	5	5	4	4	5	5	5	4	2.44159	0.709737	12.4794	12.1763	12.1918	11.9144	11.4146	11.36	11.6871	11.4878
AMPH	P49418;P49418-2	20	20	20	19	20	21	20	20	1.21399	0.706187	11.6652	11.6093	11.6518	10.6265	11.216	11.0685	11.5407	10.2279
DNAJC9	Q8WXX5	16	16	16	15	15	16	14	15	4.10319	0.705225	12.3607	12.0602	12.1414	11.3916	11.5117	11.5443	11.4583	11.5051
SLC16A3	O15427	17	17	17	15	17	17	16	15	0.99386	0.703971	13.9764	13.8718	13.8809	12.2056	13.5833	13.0823	13.7355	13.422
SLC35B3	Q9H1N7	3	4	4	3	3	2	3	3	2.5323	0.7038	10.2436	9.78874	10.1113	9.16137	9.16836	9.51088	9.53934	9.34054
ERICH1	Q86X53	5	5	5	5	6	5	5	4	1.75382	0.703188	9.30913	8.68036	9.07768	8.67255	7.98572	8.12948	8.54606	8.2622
SH3KBP1	Q96B97-2	3	3	3	3	3	3	3	2	0.468285	0.701513	10.0995	9.35588	9.45866	10.603	8.94465	8.95997	8.642	7.53289
MLF2	Q15773	7	7	7	7	7	7	7	7	2.87236	0.701464	11.7115	11.5188	11.605	10.7096	10.8912	10.7901	11.227	10.9335
MLKL	Q8NB16	24	25	23	24	21	21	22	22	3.64077	0.701277	11.0879	11.1174	11.1371	10.295	10.3147	10.6617	10.4351	10.3579
NHERF1	O14745	23	23	24	23	21	21	23	21	2.31788	0.700935	13.1411	12.9973	13.1321	12.5666	12.0295	12.233	12.693	12.4242
IER3IP1	Q9Y5U9	2	2	1	2	1	2	2	2	0.557117	0.700306	11.4474	10.6402	10.9689	10.442	8.6748	10.9772	10.8312	10.6675
SPRED1	Q7Z699	8	7	7	7	6	5	4	4	1.0432	0.699984	9.14349	9.06711	8.67876	8.63733	8.25743	8.16622	8.85094	7.40377
CYB5R2	Q6BCY4	15	14	15	10	14	12	13	16	0.631797	0.699911	11.3777	11.2789	11.4162	9.51161	10.8571	10.9517	10.1246	11.8435
TTC4	O95801	19	19	18	17	15	17	15	14	4.03567	0.699256	11.369	11.316	11.178	10.6163	10.5442	10.4278	10.7011	10.6525
GTF2F2	P13984	19	20	20	18	18	19	19	16	3.22867	0.699037	11.7253	11.6695	11.6248	10.8483	11.1909	11.1229	10.9184	10.7903
HAUS7	Q99871;Q99871-2;Q99871-3	7	5	8	6	5	5	6	5	1.23315	0.699012	9.73297	8.45051	9.28618	8.52841	8.37452	8.54229	8.15547	8.68702
ACSL4	O60488;O60488-2	41	38	39	38	37	37	37	33	3.38607	0.698523	12.8745	12.949	12.909	12.3604	12.1246	12.4182	12.0966	12.0619
UBAP2	Q5T6F2	18	17	17	15	15	17	17	14	2.09013	0.698089	11.1482	11.2094	11.0752	10.2924	10.5191	10.1252	10.9131	10.381
POLM	Q9NP87	3	3	3	2	2	3	2	2	1.15511	0.697336	8.32102	7.43948	7.25392	6.84624	6.528	6.95216	7.47861	7.06569
ORMDL2	Q53FV1	3	3	3	3	3	3	3	3	3.12223	0.697165	10.8279	10.6687	10.7584	9.8833	10.0769	9.87647	10.2912	10.1447
SOCS5	O75159	3	4	2	2	3	2	0	1	1.53917	0.69706	7.38384	8.21607	8.13293	7.1171	7.32698	7.13698	NaN	7.27448
PLXND1	Q9Y4D7	56	59	59	52	56	54	56	53	1.26831	0.696727	11.2775	11.3972	11.3441	9.83623	10.9553	10.5306	10.9834	10.909
C6orf132	Q5T0Z8	0	4	2	3	0	2	0	0	0.866962	0.695988	NaN	8.08422	8.47186	7.37095	NaN	7.79316	NaN	NaN
POLD1	P28340	37	44	42	39	33	38	33	31	2.76315	0.69553	10.7714	10.8616	10.7392	10.3554	9.94398	10.2968	9.97021	9.90962
ULK3	Q6PHR2;Q6PHR2-3	12	11	13	11	14	13	14	9	1.59942	0.694794	9.75463	9.84704	9.59168	8.89132	9.44525	8.76139	9.44235	8.6413
SMC2	O95347	66	66	67	63	61	62	62	61	4.8393	0.6937	12.0059	11.9133	11.894	11.1357	11.2626	11.3137	11.3218	11.1864
POLR1G	O15446;O15446-2	12	11	11	10	11	9	10	10	2.54001	0.693507	11.3131	11.1804	11.2897	10.486	10.6247	10.3251	10.9426	10.4593
RFC3	P40938	22	22	23	21	18	18	20	21	3.52728	0.692785	11.0807	11.1178	11.0503	10.6512	10.3042	10.391	10.3437	10.2606
CENPK	Q9BS16	1	2	2	1	0	2	0	0	0.651802	0.692729	8.48996	8.24952	8.76687	7.26093	NaN	8.35785	NaN	NaN
SMIM7	Q9BQ49	3	2	2	3	2	2	2	3	1.17824	0.691106	10.7979	9.77434	10.0551	9.1035	9.53224	9.82625	9.91053	9.21759
LRWD1	Q9UFC0	20	19	20	17	15	17	18	17	2.29565	0.690857	9.91382	9.89688	9.85306	9.15288	9.46397	9.48432	8.91093	8.97321
EYA3	Q99504;Q99504-5	11	10	12	10	10	12	10	10	3.13822	0.689523	9.79069	9.58081	9.94724	8.94056	9.13817	8.99937	9.06784	9.27102
TRAP1	Q12931;Q12931-2	36	36	36	34	33	34	35	35	4.23774	0.689278	14.9524	14.7784	14.8447	14.2043	14.2449	13.9987	14.1891	14.2091
BCL10	O95999	14	13	14	13	12	13	14	13	4.11584	0.688923	12.2514	12.0815	12.1798	11.5285	11.3246	11.613	11.4768	11.4669
SMIM8	Q96KF7	2	2	2	2	2	2	2	2	0.817339	0.688793	10.0802	9.87314	9.63335	10.0313	9.43681	9.38435	8.2341	8.78063
DDR2	Q16832	28	27	29	26	27	28	28	28	3.61062	0.68848	13.0077	12.86	12.9715	12.0476	12.3297	12.1897	12.3308	12.3917
ACP5	P13686	5	4	4	5	6	5	5	4	0.428018	0.688273	11.1874	11.3748	11.3088	9.51068	12.3473	9.43802	10.759	10.9553
ST3GAL4	Q11206;Q11206-2;Q11206-3;Q11206-4;Q11206-5;Q11206-6;Q11206-7	14	12	13	10	8	10	12	10	2.24957	0.687454	11.2063	11.1882	11.1782	10.24	10.3387	10.5721	10.9419	10.4246
NME6	O75414	4	5	5	5	3	5	4	5	2.55178	0.686582	10.5007	10.546	10.4363	9.80777	9.76833	9.44291	10.0378	9.98194
SLC43A2	Q8N370;Q8N370-3;Q8N370-4	3	3	3	0	0	1	3	0	0.880349	0.686329	8.10922	8.38426	7.91437	NaN	NaN	7.0696	7.82964	NaN
TBC1D25	Q3MII6	7	6	6	7	7	6	7	8	3.76222	0.685469	9.6902	9.80215	9.65402	9.20515	8.89732	8.99326	9.11743	8.93678
HSPBP1	Q9NZL4;Q9NZL4-3	18	19	19	17	17	17	19	18	6.02197	0.685135	12.5456	12.5212	12.5212	11.762	11.8375	11.8446	11.8586	11.9184
TUBB8	Q3ZCM7	3	3	3	2	3	2	3	3	1.61358	0.684683	10.8815	11.8329	11.4263	10.5617	10.7141	10.9336	10.4728	10.7956
SHROOM1	Q2M3G4	13	12	12	13	12	11	12	8	0.677383	0.683776	9.33223	9.27151	9.34996	9.37142	9.20035	8.71801	8.58661	7.29423
TAF8	Q7Z7C8;Q7Z7C8-2;Q7Z7C8-4	6	5	6	6	5	3	5	5	1.66887	0.681202	9.6904	9.60804	9.37638	9.41101	8.76265	8.49288	9.01422	8.70459
RAC2	P15153	4	4	4	4	4	4	4	4	0.26539	0.6812	13.2831	13.351	13.4004	9.65826	13.4253	12.7007	14.2625	13.2716
EPG5	Q9HCE0	92	96	95	90	93	91	87	92	2.78686	0.681153	11.3792	11.3643	11.3442	10.6075	10.9954	10.5713	10.4545	10.7784
ADAT3	Q96EY9	7	6	6	6	5	7	5	3	2.54798	0.68081	9.35818	9.56012	9.59138	8.93764	8.99991	8.6704	8.98786	8.51626
SF1	Q15637-5	4	5	5	3	5	4	4	4	2.15727	0.680761	11.8402	11.7756	11.5822	10.8788	11.3097	11.0206	11.3316	10.7188
GLI3	P10071	12	11	12	11	11	11	10	9	1.90288	0.680515	9.93725	9.83957	9.75428	9.4686	9.20397	9.46125	8.76297	8.91915
USP36	Q9P275	26	25	25	16	20	23	20	22	2.46992	0.680307	9.51853	9.55022	9.4227	8.65539	9.05616	8.58062	8.69977	9.09228
EXOSC8	Q96B26	12	11	12	11	11	10	11	12	3.36558	0.680207	11.2733	11.4449	11.6653	10.7442	10.8463	10.8961	10.6936	10.7247
COBLL1	Q53SF7;Q53SF7-2;Q53SF7-3	27	29	31	27	29	27	31	31	0.615081	0.679977	9.77491	9.85922	9.78339	7.81732	9.25758	8.75603	9.77576	10.0226
CD151	P48509	6	6	6	6	6	6	6	6	2.86768	0.679211	15.1294	14.9363	15.0779	14.4338	14.5354	14.2745	14.5165	14.083
CAPS	Q13938-4	8	7	6	9	4	9	6	6	0.270347	0.678434	10.8505	10.6096	10.5924	12.5279	8.47815	11.0606	9.21595	8.74604
SLC38A2	Q96QD8	7	8	8	7	8	8	8	8	2.93871	0.678217	13.9853	13.7426	13.7958	13.0729	13.4465	13.1802	12.9859	13.1295
DDX55	Q8NHQ9	14	18	17	15	14	11	12	12	2.54308	0.677796	9.23553	9.37433	9.17636	8.64879	8.22846	8.51731	8.76501	8.76182
RARA	P10276;P10276-2	2	2	1	2	2	2	1	1	1.53645	0.67744	7.94195	8.27532	8.35163	7.03822	7.24955	7.68434	7.62578	7.96309
WRAP53	Q9BUR4	5	5	5	5	5	6	6	3	2.2578	0.677366	10.0045	9.52342	9.81764	9.10555	9.10401	9.42513	9.03598	8.85182
SLC22A4	Q9H015	5	4	4	4	3	3	3	3	1.01466	0.67736	9.00802	8.30097	9.29767	8.43915	8.3633	8.69063	7.88378	7.58079
DDX47	Q9H0S4	19	19	19	18	19	19	19	19	5.13561	0.677255	11.5727	11.4173	11.5876	10.8007	10.9017	10.8258	10.8287	10.8861
LIMD2	Q9BT23	4	3	3	4	4	4	4	3	0.786314	0.67659	9.40318	9.73187	9.48355	8.12625	8.62528	9.08249	9.96604	8.51464
ZBTB21	Q9ULJ3	17	16	17	14	16	12	11	8	2.68641	0.676535	9.22922	9.3263	9.14009	8.71097	8.68924	8.72194	8.30779	8.34671
STK10	O94804	41	41	41	39	38	38	40	38	3.28597	0.676522	12.0034	11.8435	11.9697	11.2693	11.2086	11.2203	11.5192	11.0942
SHC1	P29353-6;P29353-7	22	23	23	22	21	21	22	21	2.88385	0.676169	12.2985	12.4429	12.4329	11.5463	11.9343	11.5975	11.9148	11.5836
AIRIM	Q9NX04;Q9NX04-2	2	2	2	3	2	3	3	2	0.81048	0.674545	11.3023	9.72396	10.3777	9.16269	10.0578	9.64593	9.88793	10.2128
COL5A1	P20908-2	3	3	2	2	3	2	3	2	0.66663	0.673758	12.3483	12.3753	12.2273	10.618	11.7783	11.0531	12.6461	12.1206
THOC3	Q96J01	11	9	10	11	11	12	9	9	3.29636	0.672796	12.0202	12.0433	12.232	11.3469	11.4656	11.388	11.2745	11.6535
EMG1	Q92979	17	16	17	15	16	15	16	15	4.66663	0.672189	11.908	12.0046	12.1057	11.3049	11.2447	11.4174	11.3591	11.3433
FEN1	P39748	17	18	17	17	18	17	17	17	6.25748	0.670287	13.2586	13.2012	13.2538	12.6254	12.5584	12.6032	12.5295	12.5215
DHPS	P49366	17	17	17	13	15	13	14	16	2.11185	0.669486	11.0629	10.8305	11.0384	10.0681	10.3184	10.0526	10.7146	10.385
SGTA	O43765	12	12	12	12	12	12	12	12	2.99906	0.668677	13.4505	13.1267	13.2025	12.4749	12.5949	12.8151	12.4501	12.6209
RPF1	Q9H9Y2	9	9	9	8	7	8	8	8	1.72473	0.668256	10.968	10.8879	11.1125	9.73	10.5209	10.3167	10.5119	10.5265
APBB2	Q92870;Q92870-4	15	15	16	12	13	13	16	14	1.36832	0.665678	10.1508	10.2103	10.0279	8.78713	9.87188	9.6414	9.71258	9.3068
SGTB	Q96EQ0	8	8	8	8	8	8	8	8	2.42217	0.664114	12.7669	12.4539	12.7851	11.7816	11.8004	12.2481	12.0953	12.0971
OXNAD1	Q96HP4	3	3	3	3	2	2	2	2	0.728224	0.663813	9.20945	9.65582	9.03472	9.18554	7.94644	7.77543	9.06569	9.20781
SS18	Q15532;Q15532-2	3	3	3	2	1	1	2	1	1.09091	0.663516	11.2553	10.6668	10.7776	9.81668	10.8866	10.5227	9.73387	10.2222
ITGA3	P26006	25	25	25	25	25	25	25	26	1.70859	0.663374	13.3801	13.3451	13.371	12.6072	13.0105	12.474	13.1209	12.2977
PMS1	P54277;P54277-3	10	11	12	10	9	9	9	8	1.73962	0.660586	9.71216	9.57238	9.3584	9.40575	8.77896	8.75711	8.93905	8.55443
HELZ2	Q9BYK8	52	45	51	46	40	44	35	39	2.39115	0.660526	9.4829	9.67184	9.64107	9.16295	8.91534	9.19111	8.67792	8.74307
GABARAPL2	P60520	9	9	9	9	9	9	8	9	3.21824	0.660295	12.4873	12.3202	12.2722	11.915	11.6331	11.5275	11.6477	11.7748
TRIP13	Q15645	23	23	22	22	22	22	23	22	3.55444	0.659082	12.4183	12.4286	12.3597	11.7084	11.6724	11.7066	11.9947	11.6335
LIG1	P18858-3	30	30	32	31	29	31	29	26	3.02546	0.656865	10.365	10.387	10.3831	9.82676	9.74992	9.94759	9.59506	9.48822
LTV1	Q96GA3	20	19	19	16	19	16	17	17	3.84225	0.656297	11.1256	10.9898	11.1081	10.4568	10.4997	10.2259	10.3903	10.5183
MPP1	Q00013	13	10	11	11	11	10	9	10	1.87942	0.655843	10.8754	10.7675	10.7834	9.78679	10.0994	9.93053	10.4506	10.4974
PYCR1	P32322	20	20	20	18	20	18	20	19	0.928099	0.655757	13.2148	13.2932	13.2242	11.702	12.9812	12.2229	13.0828	12.9527
CCDC86	Q9H6F5	13	11	13	11	11	11	11	12	3.76661	0.655667	11.6686	11.4984	11.4959	10.7552	10.8953	10.9747	11.0402	10.8279
PRIMPOL	Q96LW4;Q96LW4-2	4	2	2	5	2	4	4	4	0.730302	0.655095	8.39068	8.65644	8.57432	8.6641	8.39989	6.79288	7.63597	7.93406
CD46	P15529-2;P15529-3;P15529-4;P15529-5;P15529-6;P15529-7	8	8	8	8	8	7	8	8	2.78011	0.655044	11.9317	12.1835	12.2697	11.6562	11.5091	11.4445	11.2201	11.5365
NFU1	Q9UMS0;Q9UMS0-3	6	6	6	6	6	6	6	6	2.80888	0.653002	12.6646	12.2792	12.4899	11.7061	11.8021	12.0791	11.7689	11.7682
PKMYT1	Q99640;Q99640-3;Q99640-4	2	2	2	2	2	1	0	2	0.553232	0.651821	9.50584	9.45809	9.2972	8.77061	9.09781	9.67367	NaN	7.53215
CEND1	Q8N111	2	3	1	1	2	2	2	2	0.663666	0.65178	7.78266	9.24212	9.09571	7.59466	7.45082	8.38635	8.05861	8.7848
LYRM2	Q9NU23	3	3	3	3	2	2	2	2	1.71856	0.651294	11.2192	10.9349	10.89	10.4577	10.6979	9.8496	10.5067	10.3051
LARP4	Q71RC2;Q71RC2-4	25	24	24	24	25	23	25	23	3.04255	0.650889	11.7386	11.6656	11.7878	10.8325	11.1543	11.1008	11.3024	11.0089
SLC35A2	P78381;P78381-2	5	5	5	4	4	4	5	4	1.05061	0.650331	11.6515	11.8552	11.6934	10.4745	11.3613	10.5703	11.6898	11.3192
EXOSC4	Q9NPD3	9	8	9	8	8	8	8	8	5.34618	0.649766	12.0683	12.0411	12.0724	11.398	11.3828	11.4024	11.5273	11.3436
PUDP	Q08623	11	11	11	13	10	13	13	13	0.901737	0.649207	11.1988	10.9762	11.2377	10.7039	9.64509	11.3099	10.4446	10.3384
NTMT1	Q9BV86	14	13	13	11	12	12	14	12	2.4328	0.649039	12.5904	12.4573	12.3923	11.5364	11.7677	11.7471	12.1159	11.9878
ECD	O95905;O95905-3	18	16	18	19	18	17	18	14	3.36571	0.648745	11.131	11.0345	11.1496	10.5446	10.2365	10.4877	10.6236	10.389
RFC2	P35250	22	20	21	19	18	20	19	19	2.82723	0.648723	12.0821	11.7789	12.0277	11.4291	11.2179	11.525	11.2697	11.1291
DYNLT1	P63172	5	5	5	5	5	5	5	5	3.81159	0.648686	13.3107	13.1834	13.1796	12.5251	12.4305	12.6532	12.5376	12.733
TGFBR1	P36897	16	15	16	12	12	14	15	13	1.5894	0.647936	10.6578	10.6839	10.6539	9.78249	9.51627	10.4523	10.2062	10.1291
THEM4	Q5T1C6	2	1	2	2	0	2	2	1	1.01262	0.647863	9.0167	8.18903	8.92019	7.53818	NaN	8.4701	8.04809	8.18673
RCE1	Q9Y256	3	3	3	3	3	2	2	3	2.50317	0.647299	10.1061	10.105	10.489	9.57115	9.82336	9.48302	9.39199	9.66069
WDR62	O43379-4	18	22	19	16	15	15	11	13	2.59637	0.647226	10.888	10.7669	10.8208	9.96601	10.4987	10.1896	10.2372	9.99855
D2HGDH	Q8N465-2	5	4	6	7	6	6	6	7	1.28738	0.646687	9.28301	9.51188	9.225	9.08595	8.47924	8.11187	8.6342	9.15513
TWIST2	Q8WVJ9	9	9	8	9	7	9	7	9	0.798699	0.645892	10.7681	10.4505	10.809	11.0225	9.47389	10.3877	9.6493	9.61646
KNTC1	P50748	52	55	55	50	47	46	49	45	3.18465	0.645858	11.0178	10.9949	10.9895	10.6265	10.1878	10.3869	10.2837	10.2894
PDCD1LG2	Q9BQ51	4	5	5	5	5	3	5	4	0.762303	0.645689	11.3158	11.4378	10.64	9.78744	11.354	10.1064	10.893	10.2868
ZMIZ2	Q8NF64;Q8NF64-2;Q8NF64-3	4	4	4	3	3	3	4	3	2.46373	0.645614	9.4767	9.79692	9.56811	8.92303	9.16127	8.79076	8.77166	9.19475
SLC39A3	Q9BRY0	2	2	2	2	2	2	2	2	1.71695	0.645054	11.3281	11.1007	11.1927	10.1462	10.5302	10.4007	11.0286	10.705
NECTIN3	Q9NQS3	14	14	14	12	14	13	12	13	2.12442	0.645046	10.9346	10.659	10.8757	10.322	10.5053	10.204	9.98126	9.87773
PCNA	P12004	16	16	14	15	14	15	14	15	5.22607	0.644567	15.1132	15.0368	15.0766	14.5364	14.3616	14.4417	14.4322	14.3827
ORC4	O43929	15	15	16	14	10	12	12	12	2.79574	0.644347	9.91134	9.7979	9.84886	9.08805	9.3491	9.41873	9.24479	8.94108
IFRD2	Q12894	6	5	5	6	4	6	5	6	2.73655	0.643053	9.58929	9.31715	9.34789	8.65376	8.72576	8.92603	8.58336	8.98639
ADAM9	Q13443	35	35	35	35	34	34	34	35	2.41991	0.642997	12.4871	12.433	12.4542	12.1011	11.9088	11.7461	11.4629	11.8564
TRIM11	Q96F44;Q96F44-3	9	7	9	9	8	8	8	9	3.06811	0.642402	10.7012	10.7398	10.5632	9.99077	9.75475	10.123	10.1379	10.1219
CHST7	Q9NS84	2	2	3	3	3	3	3	2	0.749823	0.641966	8.94362	8.57683	8.82988	7.5312	9.04909	8.00897	8.64796	7.47017
FIGNL1	Q6PIW4;Q6PIW4-2	2	1	2	1	2	2	2	2	0.897878	0.641422	9.02364	9.66763	9.14219	9.06318	8.59153	9.18377	7.77111	8.57241
STEAP2	Q8NFT2;Q8NFT2-2	13	12	13	13	9	13	13	13	1.98845	0.640402	10.8065	10.8893	10.7396	9.94912	9.79883	10.3667	10.4768	10.2657
ABITRAM	Q9NX38	2	2	2	2	2	1	2	2	1.39689	0.64037	8.35303	7.69525	8.31791	7.59603	7.10524	7.34257	7.40984	7.95479
DPM3	Q9P2X0;Q9P2X0-2	2	2	2	2	2	2	2	2	1.8034	0.639473	12.9139	12.3672	12.7709	12.0027	11.8855	12.4823	11.8701	11.9819
MMAB	Q96EY8	10	11	11	11	11	10	9	10	1.30633	0.639456	11.2019	11.226	11.1408	11.0165	10.566	9.91324	10.3789	10.8759
EVA1A	Q9H8M9	2	2	2	2	2	2	2	2	1.6909	0.639119	13.6724	13.4347	13.7748	12.7086	13.0287	12.6186	13.3517	13.2335
ZCCHC8	Q6NZY4	26	26	25	23	23	23	24	22	2.57851	0.638719	10.79	10.8701	10.8378	9.9994	9.98836	10.3922	10.1429	10.4466
SMC4	Q9NTJ3	67	66	64	65	65	64	63	63	5.5639	0.638177	12.0247	11.9813	11.9799	11.3295	11.4279	11.4017	11.3528	11.2739
TOE1	Q96GM8	15	14	15	15	13	13	14	13	3.25984	0.637241	10.5702	10.5934	10.6793	9.89449	10.1898	9.94785	9.78865	10.0645
MB21D2	Q8IYB1	17	17	17	12	17	16	15	15	1.19779	0.637182	11.1599	11.111	11.3352	9.96161	11.2115	10.3661	10.7493	10.5359
MGME1	Q9BQP7	11	10	11	11	10	9	11	10	2.07444	0.637177	10.0174	10.3828	10.1359	9.81591	9.5598	9.73695	9.34783	9.24707
PFAS	O15067	47	46	45	45	42	44	43	46	3.47438	0.63711	12.6763	12.6379	12.6694	11.9715	12.1126	12.1157	11.7906	12.13
NABP1	Q96AH0;Q96AH0-3	2	3	3	2	3	3	2	2	1.30698	0.636932	10.1524	9.6775	9.16394	9.27048	8.62072	8.93274	9.16547	9.14893
IREB2	P48200	34	32	33	25	29	28	31	29	1.3802	0.635562	10.5858	10.5588	10.6003	9.33949	10.1829	9.87145	10.4444	9.89218
ABLIM1	O14639-2;O14639-6	25	20	25	9	31	22	17	5	0.297757	0.635086	9.47711	9.69607	9.54298	7.33236	11.3007	9.27928	8.56671	8.20576
SLC25A28	Q96A46	3	3	3	3	2	3	3	3	0.619897	0.634687	9.18976	9.13298	8.84177	8.97265	7.00532	8.86425	8.66579	8.59274
GRSF1	Q12849	25	25	25	24	25	24	25	24	3.25549	0.634267	12.2975	12.2499	12.3049	11.5719	11.8206	11.622	11.7937	11.441
RFC1	P35251;P35251-2	32	32	34	31	27	30	27	27	3.35385	0.633988	10.2358	10.2111	10.2304	9.78334	9.43981	9.68171	9.61971	9.43425
KNOP1	Q1ED39	14	9	11	10	14	10	11	9	2.42137	0.633055	9.37441	9.29274	9.27387	8.57226	8.80152	8.96831	8.69705	8.36394
ADCY7	P51828	19	21	22	22	16	23	21	20	0.840165	0.633049	10.4026	10.4138	10.3762	9.82847	8.65576	10.1003	10.0725	10.1654
PANK3	Q9H999	2	2	2	1	2	2	2	2	1.39974	0.631685	9.95559	9.48182	10.0649	8.81191	9.4744	9.12689	9.62591	8.97294
DSN1	Q9H410;Q9H410-4	10	11	11	9	8	7	7	9	1.58265	0.631381	8.98219	9.49294	9.01164	8.65556	8.73616	8.83368	8.15595	8.27304
EXOSC5	Q9NQT4	7	7	6	6	6	7	6	5	4.66409	0.630496	11.8276	11.9787	11.9146	11.3042	11.3577	11.2663	11.2899	11.1642
PRKCI	P41743	15	15	15	14	13	13	14	14	4.80352	0.63046	11.3824	11.3928	11.3875	10.7764	10.8862	10.6901	10.7586	10.6743
FPGS	Q05932;Q05932-2;Q05932-3	11	11	12	11	9	10	11	9	2.15422	0.630328	9.26638	9.28738	9.20382	8.59769	8.822	8.88366	8.59018	8.21747
JUN	P05412	6	4	6	5	7	5	5	5	1.37732	0.629835	11.5601	11.4388	11.4846	11.1433	10.7797	11.4049	10.4012	10.5943
DEPDC7	Q96QD5;Q96QD5-2	4	3	3	1	4	2	2	1	0.496587	0.629569	7.65825	8.53456	7.98257	8.46594	7.29886	6.25226	8.22222	6.90517
DUT	P33316	11	11	10	11	10	11	11	11	2.64965	0.629402	13.6956	13.6209	13.637	13.2842	12.9611	13.1843	12.7976	12.8817
ZNF593	O00488	7	7	7	7	7	7	7	7	2.21959	0.629383	10.9047	10.8142	10.8524	9.90977	10.2314	10.0561	10.5272	10.4141
CNNM3	Q8NE01	16	16	17	15	14	15	14	13	1.57522	0.629293	10.2216	10.1738	10.1866	9.96322	9.0224	9.77945	9.62756	9.43081
NOC4L	Q9BVI4	28	25	25	22	23	23	23	20	4.61007	0.62863	11.0442	10.9751	11.0505	10.2736	10.4005	10.362	10.5059	10.4312
MRPS18C	Q9Y3D5	3	3	3	3	3	3	3	3	2.35679	0.627633	11.9708	11.9081	12.1026	11.3106	11.182	11.1447	11.5159	11.6778
FASTKD1	Q53R41	6	5	5	7	5	5	5	4	1.00074	0.627521	8.26198	8.67808	7.88232	8.07095	7.58578	6.89016	7.94729	7.73886
POLD2	P49005	20	17	18	18	16	20	16	15	2.64507	0.627262	10.3552	10.4613	10.3616	10.0252	9.52644	9.92104	9.6733	9.68122
CLU	P10909;P10909-2;P10909-3;P10909-4;P10909-5;P10909-6	7	7	6	7	4	7	3	6	0.297488	0.627199	9.81412	10.4296	10.363	11.363	8.30393	10.5223	7.90536	9.78062
PINX1	Q96BK5	9	7	8	9	8	6	8	9	2.99962	0.627001	11.0916	10.927	11.0644	10.6804	10.3242	10.3226	10.4121	10.2639
RB1	P06400	33	31	32	27	30	28	28	29	2.29181	0.62656	10.8549	10.7233	10.833	10.0756	10.5435	10.2759	10.0622	9.92881
CWF19L1	Q69YN2	20	18	20	19	18	19	19	18	3.13559	0.626139	10.5632	10.6864	10.6666	10.1298	9.77731	9.9566	10.1839	10.0154
HEG1	Q9ULI3	11	12	11	10	10	10	12	11	1.91247	0.6259	10.9805	11.1341	11.0933	10.4796	10.1514	10.588	10.1631	10.8348
TCHP	Q9BT92	7	8	7	4	2	5	7	0	0.891935	0.625691	8.12686	7.82326	8.17305	8.18877	7.20495	6.87037	7.39737	NaN
SGSM2	O43147-2	1	1	1	1	1	1	0	0	0.61507	0.62466	7.31251	6.87275	8.40482	6.91535	6.93961	6.86115	NaN	NaN
CSTF2	P33240;P33240-2	20	21	20	18	19	19	18	17	3.08021	0.624105	12.4938	12.2369	12.4035	11.5185	11.8994	11.7497	11.8034	11.7989
SERPINE1	P05121	22	21	20	20	21	21	21	21	1.11029	0.624105	13.8788	13.769	13.7867	12.396	13.4755	13.021	13.5407	13.5039
PROSER1	Q86XN7	4	4	7	7	5	7	4	5	1.71618	0.623666	8.98804	8.64347	8.50485	8.08283	8.08271	8.13926	8.46062	7.67686
C1orf122	Q6ZSJ8	4	5	4	4	4	3	5	3	0.97247	0.622701	10.2969	10.9196	10.6253	9.65643	10.3697	9.36022	10.5944	9.97548
CARMIL2	Q6F5E8;Q6F5E8-2	4	5	6	6	5	4	6	5	1.07806	0.62176	9.77692	9.8783	9.73388	9.17593	9.47845	8.42562	9.7496	9.04345
KIAA0319L	Q8IZA0;Q8IZA0-2	11	10	10	9	8	7	8	9	3.66638	0.620484	10.5248	10.3144	10.3208	9.5917	9.77807	9.84648	9.81227	9.80235
DALRD3	Q5D0E6	13	12	12	10	6	8	11	10	1.5426	0.620413	10.7518	10.8378	10.9433	10.6833	9.71636	10.3812	10.0974	10.2414
ZNF609	O15014	9	11	11	12	10	9	6	6	1.54458	0.620136	9.26786	8.98036	9.32081	8.75735	8.76963	8.55598	7.98636	8.77839
FBLN5	Q9UBX5	10	11	10	9	9	9	10	9	0.851876	0.61921	11.7918	11.867	11.7386	10.3981	10.8296	11.2384	12.0134	11.4201
SLC35F5	Q8WV83	8	6	7	5	5	3	6	5	1.3106	0.618139	10.8843	10.7156	10.9227	10.8402	9.99189	9.72998	10.3006	10.251
BIRC5	O15392;O15392-2;O15392-4;O15392-5	2	1	2	2	1	1	1	1	0.937923	0.617688	7.91406	8.83621	8.551	8.07863	8.06413	8.27533	7.40249	7.25977
RASSF1	Q9NS23;Q9NS23-2;Q9NS23-5	7	7	6	5	6	6	7	6	1.97309	0.617654	9.87018	9.55794	9.78787	8.8573	8.91259	9.04521	9.39532	9.39463
PISD	Q9UG56	12	12	11	12	11	8	12	9	3.39412	0.616806	10.5541	10.4806	10.569	10.0855	9.89232	9.96826	9.94663	9.69605
OVCA2	Q8WZ82	11	12	12	12	11	11	11	12	3.54406	0.615337	12.3686	12.3528	12.3608	11.8223	11.7896	11.8798	11.5266	11.7087
MKLN1	Q9UL63	28	25	25	26	27	28	27	26	3.27623	0.614605	10.4707	10.4532	10.4938	9.73848	10.0343	9.99893	9.6936	9.82448
COQ8B	Q96D53	11	12	9	12	4	9	8	10	1.2624	0.613384	9.68099	9.88195	9.83754	9.87026	8.84225	9.13252	8.82689	9.26196
PWP2	Q15269	27	26	26	26	27	25	25	25	4.88171	0.612563	11.3618	11.2765	11.3361	10.6045	10.7298	10.68	10.795	10.752
CCNK	O75909;O75909-4	8	8	8	8	8	8	7	7	2.04308	0.612386	11.0939	10.872	10.663	10.2168	9.95743	10.2949	10.2648	10.5856
FADS3	Q9Y5Q0	15	13	14	11	11	14	14	11	3.26643	0.611996	11.5235	11.4054	11.4546	10.8708	10.788	10.6281	10.9851	10.974
SHKBP1	Q8TBC3	14	14	14	12	13	11	14	12	3.83347	0.611412	10.7732	10.7791	10.741	10.2053	10.1271	10.1658	10.2967	9.97034
MICA	Q29983	5	6	5	4	3	4	5	4	0.406705	0.609411	10.8726	10.1744	10.5884	9.53227	9.0276	9.31579	11.7468	10.0561
GLT8D2	Q9H1C3	9	9	9	9	10	8	10	8	0.868925	0.609403	11.8934	11.9138	11.9588	10.6421	11.8616	11.2841	11.9525	10.8226
BCL2	P10415;P10415-2	2	3	3	2	3	3	2	2	1.1989	0.609296	9.94771	10.0316	9.8129	9.56945	9.50711	9.80747	8.74394	8.97926
CA13	Q8N1Q1	3	3	3	2	2	3	3	3	0.406368	0.60903	9.46995	9.90405	10.0612	7.85045	8.59668	9.6939	10.7149	9.15766
GGA2	Q9UJY4	14	12	13	13	14	12	13	12	2.04989	0.608973	10.8775	10.5954	10.6809	9.77376	10.2728	10.2403	9.91797	10.34
TLK1	Q9UKI8;Q9UKI8-2;Q9UKI8-5	6	6	7	7	7	4	5	5	1.31141	0.607744	7.90455	8.18323	8.35312	7.57837	7.91824	7.69053	7.60895	6.90002
BAG4	O95429	12	12	12	10	10	9	11	9	2.19265	0.606791	10.0113	9.88286	9.94183	9.31047	9.5684	8.96485	9.54921	9.29982
HMBS	P08397;P08397-2	16	16	15	15	14	17	15	16	2.97783	0.606745	11.7774	11.6979	11.7411	10.8621	11.0637	11.249	11.2439	11.2417
TBC1D4	O60343;O60343-2;O60343-3	46	45	48	43	42	43	44	43	1.65755	0.606352	10.9418	10.9761	11.0458	10.2798	10.4421	10.2878	10.8972	10.0006
CDCA8	Q53HL2	6	6	6	6	5	6	5	3	0.876405	0.606342	9.53926	9.41606	9.55181	9.4183	8.62393	9.55635	8.157	8.72461
COLGALT2	Q8IYK4	8	11	10	5	3	5	9	9	0.518926	0.605596	9.94495	9.91419	9.84703	8.48361	8.693	8.8107	9.95343	10.5416
FOXP1	Q9H334;Q9H334-3;Q9H334-4;Q9H334-6	5	5	6	5	6	5	7	6	0.485509	0.605446	9.50312	9.8115	9.05023	7.25269	8.94754	9.25441	9.33968	9.45321
C1D	Q13901	2	2	2	2	2	2	2	2	2.2706	0.604347	11.9945	11.8821	12.0465	11.3677	11.6218	11.0237	11.3065	11.5303
TRMU	O75648	15	12	13	12	12	11	9	10	1.96446	0.603426	11.0293	10.8824	10.5762	10.5314	10.0856	10.1634	9.97419	10.3749
RNF181	Q9P0P0	6	6	6	6	6	6	6	6	1.72449	0.602953	12.1058	11.4109	11.8088	10.9442	11.089	11.4583	11.0898	11.2797
DIMT1	Q9UNQ2	16	16	16	15	16	14	15	16	3.94927	0.602766	11.4323	11.4183	11.4245	10.6443	10.944	10.891	10.8273	10.8047
NTAQ1	Q96HA8;Q96HA8-2	3	3	3	2	3	3	3	3	1.30185	0.60269	9.74981	9.98821	10.0657	9.63337	9.59979	9.53987	9.18751	8.69883
TBC1D2	Q9BYX2	41	38	41	29	40	36	39	41	0.509826	0.602123	11.0392	11.0755	10.9994	9.0055	10.877	10.1128	10.8731	11.3112
KIF14	Q15058	33	27	32	28	26	32	24	24	1.88512	0.601631	9.15985	9.49782	9.04711	8.5288	9.00538	8.70329	8.54699	8.38204
APIP	Q96GX9	10	11	11	11	11	12	11	12	1.89589	0.6015	11.4259	11.4354	11.3799	10.7584	10.7909	11.0201	10.376	11.1159
DHX33	Q9H6R0	19	18	20	15	18	15	15	16	3.30225	0.601092	10.2148	9.99339	10.1941	9.33168	9.63897	9.61051	9.55346	9.53054
RPL22L1	Q6P5R6	4	4	4	4	4	4	4	4	5.27635	0.600764	14.0132	13.9739	13.9845	13.4542	13.4275	13.2903	13.4156	13.3613
CDC45	O75419;O75419-3	8	7	6	5	6	6	6	8	3.94067	0.599721	9.06626	8.99856	9.12491	8.63338	8.48953	8.42602	8.38154	8.38712
CPNE2	Q96FN4	19	20	18	20	20	19	19	19	3.06128	0.599148	10.9056	11.0357	10.9692	10.5886	10.3881	10.2624	10.1816	10.4344
GFPT2	O94808	41	41	42	34	37	42	40	42	0.453976	0.59913	12.4074	12.4786	12.4735	10.4768	11.1433	12.4483	12.3926	12.8092
GPATCH11	Q8N954	5	5	5	5	5	5	5	5	2.39057	0.598198	10.1361	10.5242	10.296	9.65545	9.95963	9.84117	9.60982	9.53668
BET1L	Q9NYM9	4	5	5	4	5	4	5	5	2.58329	0.597919	12.1936	11.7713	11.9598	11.2513	11.497	11.526	11.3851	11.2255
RUNX2	Q13950-3	6	6	7	5	6	6	8	5	1.87011	0.597215	12.3235	12.247	12.238	11.3025	11.7969	11.5772	12.0788	11.6059
CCDC61	Q9Y6R9	6	6	6	6	4	5	5	4	2.90977	0.595922	9.84384	9.8956	10.0324	9.47612	9.09331	9.4063	9.43141	9.23301
GNL3L	Q9NVN8	17	18	18	16	17	16	18	14	2.32831	0.595901	10.1929	10.1566	10.0668	9.19705	9.57166	9.48255	9.68112	9.78192
MVK	Q03426	14	14	14	14	13	14	14	14	2.3696	0.59586	11.4644	11.5138	11.3859	11.088	10.5183	10.9367	10.7832	10.9681
BSDC1	Q9NW68;Q9NW68-2;Q9NW68-3;Q9NW68-7;Q9NW68-8	11	11	11	10	10	11	9	8	3.1251	0.595245	11.2774	10.9302	11.1737	10.3859	10.5867	10.4842	10.5802	10.6224
ACAD10	Q6JQN1;Q6JQN1-5	18	18	18	18	15	12	15	10	1.42904	0.594354	9.12172	9.36098	9.34587	9.0398	8.4425	9.0807	8.57297	8.27321
ADGRE5	P48960;P48960-2;P48960-3	18	18	18	19	19	19	19	19	1.56311	0.594341	12.6274	12.6632	12.6503	12.2742	12.0876	11.5745	12.4536	11.8731
MRGPRF	Q96AM1	6	6	6	7	6	6	5	6	1.00798	0.594099	11.8714	12.1554	12.0149	12.2252	11.1688	11.5809	11.0195	11.1048
MTMR10	Q9NXD2	29	25	31	24	25	25	25	29	2.70586	0.594087	10.3505	10.2132	10.2177	9.35524	9.70974	9.69006	9.83478	9.74202
RFC5	P40937	24	26	25	22	22	23	21	23	2.48887	0.592811	11.6292	11.543	11.4473	11.1668	11.0309	11.0636	10.7783	10.6956
TAF5L	O75529	6	7	8	8	7	8	5	6	1.74172	0.592783	9.14542	9.03111	9.30545	8.58964	8.1124	8.64662	8.56367	8.92706
TBL3	Q12788	36	36	38	37	35	35	35	35	4.07429	0.592727	11.2841	11.4003	11.3143	10.7603	10.6802	10.6045	10.8275	10.8285
SRPX2	O60687	3	3	2	3	3	2	3	2	0.737707	0.592441	8.15613	7.81629	7.30326	7.50083	7.35489	6.17756	7.66384	7.13349
NCBP2AS2	Q69YL0	3	3	2	3	3	1	2	3	2.58711	0.5916	11.2991	11.5794	11.7109	11.149	10.9698	10.9157	10.794	10.8624
ZCCHC2	Q9C0B9	3	2	3	2	0	4	0	2	0.539005	0.591458	8.19736	7.99926	7.4037	7.84229	NaN	6.45148	NaN	7.53218
HAUS8	Q9BT25;Q9BT25-2;Q9BT25-3	5	5	6	6	5	6	5	4	2.24849	0.590951	9.81654	9.83035	10.0525	9.58771	9.11232	9.47134	9.10228	9.27051
ABCC3	O15438;O15438-4	9	9	9	9	10	8	11	10	1.23183	0.59001	8.9982	9.33398	8.85654	7.81856	8.73839	8.54325	8.78508	8.4792
PNKD	Q8N490-2	2	2	2	2	2	2	2	2	2.1067	0.588376	11.5414	11.1277	11.1966	10.8295	10.6781	10.9131	10.6846	10.3957
KIF4A	O95239	36	35	34	30	33	35	34	28	2.69497	0.587746	10.146	10.3089	10.2338	9.44975	9.83289	9.83495	9.57175	9.51967
ESF1	Q9H501	19	20	18	17	17	17	17	16	3.29587	0.587575	10.3145	10.1958	10.2766	9.83803	9.77785	9.68174	9.50198	9.57413
SPATS2	Q86XZ4	21	20	20	21	21	19	20	21	2.24456	0.586411	10.3265	10.2608	10.469	9.41642	9.90147	9.69712	9.98388	9.82946
TPBG	Q13641	11	10	11	12	12	11	11	12	1.61454	0.585956	12.9555	12.9119	12.8364	11.8496	12.6357	12.4745	12.1089	12.5077
ACD	Q96AP0;Q96AP0-2	6	6	4	6	4	4	5	4	1.67124	0.585757	9.75671	9.50174	9.64234	9.14747	9.1493	9.30333	8.5185	9.12061
TSPAN4	O14817	3	4	3	4	4	3	4	3	1.48544	0.585523	12.6592	12.5828	12.6069	12.4092	11.9629	11.7601	12.385	11.6366
MZT2B	Q6NZ67	6	6	6	5	6	6	6	6	2.89218	0.585511	11.2092	11.5507	11.1728	10.6755	10.6777	10.8776	10.7378	10.6583
ZCCHC4	Q9H5U6;Q9H5U6-3	4	3	3	3	4	4	3	3	1.81217	0.585073	9.59708	9.49763	9.70887	8.76958	9.30687	8.88077	8.78517	9.33821
TNIP1	Q15025;Q15025-2;Q15025-4;Q15025-5;Q15025-6;Q15025-7;Q15025-8	11	12	11	9	9	10	10	9	2.42584	0.584973	10.6254	10.5441	10.6889	10.2466	10.025	10.0262	9.70433	10.1702
CDAN1	Q8IWY9;Q8IWY9-1	21	21	22	19	17	17	18	19	3.27185	0.58461	9.90641	9.99156	10.1299	9.46767	9.35123	9.59257	9.26868	9.44318
MTG1	Q9BT17	10	10	11	11	8	11	10	9	1.87329	0.584353	9.83531	9.96803	9.89249	9.56995	9.23307	9.28488	9.57916	8.90423
SLC7A11	Q9UPY5	5	5	5	5	6	3	5	5	0.337557	0.583859	10.1626	10.4983	10.5102	8.08173	11.3171	9.15911	10.3415	10.1331
TXLNG	Q9NUQ3	21	21	22	21	17	21	19	15	1.59851	0.583049	10.1792	10.0822	10.1462	9.93075	9.50641	9.8497	9.22576	9.2514
MTRR	Q9UBK8;Q9UBK8-1	12	12	12	12	11	11	11	12	1.85987	0.582545	10.9471	10.9942	10.9682	10.458	10.5315	9.98253	10.2436	10.7209
CDH4	P55283;P55283-2	0	5	4	3	3	0	5	0	0.358005	0.582405	NaN	9.40249	9.67052	9.41009	7.95474	NaN	9.49746	NaN
CDYL	Q9Y232;Q9Y232-2	10	11	10	9	9	11	9	9	2.08313	0.58204	10.7084	10.706	10.5276	9.85482	10.3146	10.2517	9.77062	10.1346
SKI	P12755	13	14	10	13	9	12	12	8	0.908923	0.581777	9.679	9.83723	9.79496	10.036	9.093	9.2884	8.57218	8.95347
DNAJB12	Q9NXW2	18	17	18	18	17	17	17	15	3.80129	0.581682	11.5661	11.3886	11.4599	10.8533	11.0562	10.8004	10.8533	10.886
SLC25A35	Q3KQZ1;Q3KQZ1-2;Q3KQZ1-3	3	3	3	4	3	3	3	4	1.44289	0.581515	8.95659	8.68648	8.60586	8.37127	8.0694	7.78593	8.64071	7.97333
FILIP1L	Q4L180;Q4L180-2;Q4L180-3;Q4L180-7	36	36	40	32	40	37	39	36	0.653683	0.581138	10.8338	10.7672	10.8623	8.98471	10.5952	10.4606	10.7539	10.4052
PAQR3	Q6TCH7	2	1	2	0	1	0	0	2	0.776551	0.580611	8.27975	9.06322	8.66497	NaN	8.26444	NaN	NaN	7.91296
RAB27B	O00194	4	3	4	0	4	4	4	4	0.586355	0.580499	10.1021	10.4502	10.151	NaN	10.6336	9.77452	8.84526	9.36238
RNF11	Q9Y3C5	2	2	2	2	2	2	2	2	1.06354	0.580051	11.1934	10.0795	10.6801	10.0023	10.196	9.63766	10.2362	10.2824
PAK4	O96013	22	21	21	20	21	21	22	21	3.36185	0.579299	11.275	11.2904	11.3491	10.6231	10.7729	10.666	10.9439	10.6218
SGPP1	Q9BX95	12	11	11	12	10	10	10	11	2.92385	0.578719	10.9016	10.9571	10.7709	10.5041	10.1205	10.26	10.2029	10.4016
FAM83G	A6ND36	13	16	14	10	14	13	15	13	0.623068	0.577909	10.2817	10.3499	10.5458	8.6647	10.2406	9.72371	10.6149	9.82879
MID1	O15344	19	18	18	15	19	17	16	14	1.43097	0.577226	9.89431	9.87333	9.98248	8.70054	9.44986	9.57247	9.46446	9.51008
EXOSC6	Q5RKV6	10	10	10	10	10	10	10	10	4.10696	0.576995	12.4515	12.3224	12.471	11.8917	11.8358	11.9385	11.7172	11.8066
FBXO44	Q9H4M3	5	4	6	3	5	5	6	7	1.95604	0.576678	10.6303	10.6251	10.9097	10.1434	9.92684	10.2547	9.9116	10.4885
MTRF1	O75570;O75570-2	0	3	3	0	3	3	0	0	0.629636	0.575771	NaN	9.09933	8.98115	NaN	8.80167	8.12727	NaN	NaN
IRAK3	Q9Y616;Q9Y616-2	3	4	4	3	0	2	0	4	0.282493	0.574323	6.39116	7.90776	7.7505	5.76733	NaN	6.53484	NaN	8.02428
DISP2	A7MBM2	2	1	2	3	1	0	2	0	1.54478	0.57395	11.4864	11.5174	11.6108	10.7074	10.9074	NaN	11.2779	NaN
CABIN1	Q9Y6J0	15	10	13	16	14	17	17	13	1.59075	0.573649	9.92175	9.91158	9.68403	9.7956	9.03061	9.06684	9.28555	9.14875
CUEDC1	Q9NWM3	10	10	10	8	10	10	9	10	1.9037	0.57364	10.485	10.5141	10.6452	9.82724	9.68169	9.89036	10.1102	10.363
METTL2B	Q6P1Q9	10	10	10	8	10	9	9	10	3.80117	0.573412	10.9308	10.7189	10.9546	10.304	10.225	10.3603	10.3621	10.2219
TSR1	Q2NL82	28	25	28	26	25	27	26	24	5.01199	0.573244	11.6668	11.6952	11.7098	11.0566	11.1386	11.0358	11.1573	11.1985
STRBP	Q96SI9;Q96SI9-2	15	18	18	15	13	15	14	12	0.967492	0.57243	9.34896	9.38033	9.28581	9.31219	8.34662	9.19027	8.82348	8.15712
KLHL21	Q9UJP4	17	15	19	16	14	13	13	17	3.11578	0.572409	9.83965	10.0654	9.84533	9.18318	9.40221	9.32599	9.51388	9.29671
NOLC1	Q14978;Q14978-2	13	12	12	12	12	13	12	12	2.15787	0.572357	11.8839	11.4409	11.6521	10.8241	11.1118	11.1976	11.291	11.0084
DDX49	Q9Y6V7	16	15	17	16	14	13	13	15	3.72091	0.572248	10.5764	10.491	10.3561	9.76444	9.93277	9.86944	9.99084	9.95381
SLC35C1	Q96A29;Q96A29-2	2	2	2	2	2	2	2	2	1.90603	0.572191	12.4057	12.5126	12.2581	11.3899	12.0418	11.9521	11.7909	11.925
MGLL	Q99685	17	16	17	17	17	17	17	17	1.0644	0.572141	12.531	12.6764	12.5879	11.7108	11.6869	11.6724	12.4391	12.6222
PLEKHH3	Q7Z736;Q7Z736-2;Q7Z736-3;Q7Z736-4	3	4	4	3	2	2	2	4	0.690058	0.572121	8.88652	9.25529	8.81666	9.04953	8.52211	8.66826	8.51739	7.31289
ELAC2	Q9BQ52	33	33	33	31	32	31	30	29	4.68787	0.571369	11.4955	11.5035	11.5342	11.078	10.9234	10.891	10.9159	10.8903
CMC4	P56277	2	2	2	2	2	2	2	2	0.463471	0.570404	11.0043	10.2325	10.8173	10.708	10.3506	10.3488	8.55361	10.6106
ARID4A	P29374;P29374-2;P29374-3	3	3	5	2	3	0	5	2	0.67982	0.570272	8.28251	7.8662	7.22247	7.69325	7.49529	NaN	7.15542	6.53652
TXNDC15	Q96J42	9	9	9	8	8	8	9	8	1.45355	0.568791	11.3903	11.4009	11.4205	10.7837	11.078	10.8203	11.204	10.2894
GRAMD2B	Q96HH9	16	16	16	15	15	16	16	15	0.874044	0.568568	10.5369	10.5087	10.5123	9.16549	10.3145	9.65056	10.546	10.0772
ZNF280C	Q8ND82	10	8	10	8	9	8	8	10	0.889664	0.567245	8.76227	8.62929	8.39529	8.60289	7.86701	8.5663	7.58481	7.52086
TRMT1	Q9NXH9	21	22	22	21	21	21	20	19	2.787	0.56702	11.0204	10.9271	11.0513	10.2353	10.6041	10.2806	10.5828	10.4601
RPLP2	P05387	10	10	10	10	10	10	10	10	1.95429	0.566537	15.5486	15.0704	15.1952	14.4195	14.7135	14.8006	14.6444	14.9464
TRMT10A	Q8TBZ6	7	6	7	6	6	6	6	7	1.64614	0.566536	8.56238	9.07967	9.1373	8.14959	8.31211	8.2357	8.38784	8.71433
TRIT1	Q9H3H1	7	9	7	7	3	6	6	8	1.45511	0.566125	8.79168	8.6129	8.82601	8.42153	8.07456	8.08542	8.59128	7.71423
PRXL2C	Q7RTV5	9	10	10	9	9	7	8	8	1.49236	0.565238	11.7089	11.6013	11.7667	11.6791	11.0986	11.1365	10.8121	10.9089
AATF	Q9NY61	18	21	21	18	19	16	17	17	4.20566	0.564819	10.6039	10.4601	10.5688	9.86097	9.9333	10.0189	10.0396	10.0444
PABPC5	Q96DU9;Q96DU9-2	3	2	2	3	3	1	3	2	0.762139	0.563739	9.35585	9.51825	9.11399	9.0203	8.98709	8.37609	9.47815	7.96648
NECTIN2	Q92692	14	13	13	13	13	14	14	13	1.49621	0.563423	12.0419	12.0963	12.0425	10.9597	11.8101	11.4865	11.7642	11.4635
FAM171A1	Q5VUB5	19	20	19	14	18	15	18	19	1.98731	0.562739	11.0274	10.8646	10.9732	10.0525	10.6375	10.3784	10.63	10.2633
ANXA3	P12429	13	13	13	10	14	15	13	11	0.360113	0.562267	11.324	10.9407	11.0515	8.91639	11.6169	11.3479	10.947	9.88741
HPRT1	P00492	13	12	13	12	12	12	13	11	3.62251	0.561947	14.0699	14.2629	14.0954	13.452	13.6876	13.549	13.5513	13.6641
RLF	Q13129	0	2	2	2	2	3	2	2	0.502242	0.56189	NaN	7.51072	8.08884	6.44608	7.64152	7.86384	6.65591	7.5821
CARS2	Q9HA77	22	22	22	22	21	22	21	22	3.8297	0.560617	12.7382	12.6327	12.6704	12.2048	12.0711	12.2521	12.0694	12.0018
CHD1L	Q86WJ1	28	29	28	30	26	23	28	21	1.24759	0.56055	10.2656	10.2289	10.2144	10.1024	9.85221	9.38756	9.89867	9.138
E2F4	Q16254	10	11	10	9	9	10	10	11	2.12906	0.560281	9.8144	10.0644	10.0787	9.42579	9.21254	9.34617	9.36388	9.77943
MRPL35	Q9NZE8	7	7	7	5	6	5	8	7	1.61352	0.559429	10.6892	10.5517	10.5262	10.4968	9.87887	10.1349	9.68164	9.95561
ECSIT	Q9BQ95	10	11	12	11	10	11	11	11	1.63465	0.559088	10.727	10.6889	10.6245	10.4657	9.81181	9.78619	10.3302	10.2115
FLI1	Q01543;Q01543-2;Q01543-3	2	1	2	1	2	1	2	0	1.5949	0.558854	9.37763	9.1562	9.09431	8.62854	8.56155	9.03087	8.38114	NaN
XPO6	Q96QU8	28	27	28	27	27	26	26	25	3.41513	0.558837	10.6187	10.4768	10.5055	10.0733	10.0373	9.97574	10.0188	9.7689
DTL	Q9NZJ0	4	3	4	4	3	3	3	2	0.800698	0.556905	9.2867	9.04285	8.78059	9.23494	8.44513	8.76556	7.80879	8.14461
SEC23B	Q15437	30	29	29	25	28	28	27	29	1.81697	0.55457	10.972	11.0127	11.0167	10.2107	10.8233	10.1725	10.6216	10.4014
EZH1	Q92800;Q92800-2;Q92800-3;Q92800-4;Q92800-5	4	3	4	3	3	4	3	3	1.96332	0.554265	9.51844	10.1023	9.59705	9.1492	9.3912	9.07923	9.11102	9.19438
PSME3	P61289;P61289-2	20	20	19	19	19	19	20	19	3.99144	0.553904	13.2218	13.0721	13.128	12.5632	12.6703	12.6699	12.5698	12.4604
DDX54	Q8TDD1-2	2	2	2	2	2	2	2	2	1.65332	0.553655	11.0203	11.1683	10.9964	10.053	10.6071	10.4603	10.8683	10.5513
RFK	Q969G6	6	6	6	6	6	6	6	6	1.65021	0.553606	10.6184	11.0013	10.8336	10.4256	10.0915	10.2806	10.6078	9.91543
WRAP73	Q9P2S5	0	2	2	2	2	2	3	3	1.57465	0.553326	NaN	8.63353	8.80176	8.23541	8.16751	7.8186	8.45958	8.14049
CCND1	P24385	21	21	21	21	20	20	20	19	1.56978	0.553297	11.7709	11.6691	11.8199	11.2499	11.7132	11.0615	11.0858	10.8896
IRF2	P14316;P14316-2	3	3	3	3	2	3	3	3	0.77983	0.553273	10.1745	9.97242	10.4559	10.1687	9.00618	10.0487	9.06874	9.94606
PSTPIP2	Q9H939	14	12	14	12	12	12	12	13	1.80442	0.552591	9.71107	9.39573	9.74102	8.69037	9.30132	8.95865	9.18833	9.17807
FSD1	Q9BTV5	10	10	8	7	8	7	9	1	0.982208	0.552558	8.89526	8.80338	8.74105	7.70367	8.58214	7.79013	8.75803	8.46939
MYH11	P35749;P35749-2;P35749-3;P35749-4	3	3	2	2	3	1	2	6	1.15052	0.551966	10.1541	10.0935	9.5425	9.19703	9.01402	9.35777	9.37835	9.94321
PLOD2	O00469-2	38	37	39	32	35	36	38	38	0.400685	0.551548	13.2357	13.2157	13.1556	10.9413	13.2219	12.6293	13.5468	12.9147
CENPT	Q96BT3	0	4	4	3	3	2	3	3	1.00856	0.551501	NaN	9.89687	9.54729	9.22185	8.80386	9.60554	8.85354	9.36811
NDN	Q99608	14	14	13	14	11	12	12	11	0.863648	0.551484	10.6386	10.0932	10.4346	10.0564	9.23415	10.1906	10.3387	9.36685
GMEB2	Q9UKD1	6	3	4	4	4	5	5	4	3.04675	0.551261	10.2076	10.2505	10.0283	9.58262	9.52466	9.67166	9.7978	9.47751
NUDT15	Q9NV35	7	8	8	7	8	7	8	8	3.11479	0.550398	10.4976	10.6408	10.7083	9.96254	10.2722	9.97248	10.0309	10.0878
NSUN4	Q96CB9	8	8	8	8	7	8	8	8	2.72858	0.550234	10.9587	10.8856	10.9342	10.6534	10.4206	10.2062	10.3059	10.2936
FEM1B	Q9UK73	13	13	12	13	12	12	11	12	2.3195	0.549792	9.40648	9.54808	9.64162	9.30982	8.79244	8.93979	8.90702	8.96226
ADAMTS12	P58397	9	8	11	3	4	0	0	6	1.34669	0.549317	8.87629	9.23233	9.10489	8.27692	8.82207	NaN	NaN	8.46656
PTPN2	P17706;P17706-2	12	13	14	13	12	12	11	13	4.61786	0.549212	10.6671	10.5808	10.6462	10.1821	10.1289	10.0049	10.0617	10.0332
NUDT1	P36639;P36639-1;P36639-2;P36639-3	8	8	8	7	7	6	8	8	4.42504	0.548942	12.3386	12.2856	12.38	11.727	11.8418	11.7148	11.8945	11.751
TTF2	Q9UNY4	29	31	29	27	26	23	26	23	4.75964	0.548857	9.90125	9.89587	9.80735	9.35038	9.41716	9.29703	9.26256	9.26939
TOP1	P11387	34	33	33	33	34	33	34	33	4.56502	0.548574	13.0371	12.9689	13.0105	12.3458	12.5214	12.5358	12.4553	12.4263
MBD3	O95983;O95983-2	7	7	7	5	4	7	5	5	1.77125	0.546919	10.4291	10.3205	10.5308	10.2659	9.84745	10.0093	9.5741	9.70279
ZNF281	Q9Y2X9;Q9Y2X9-2	15	16	16	14	14	11	13	12	1.3999	0.546898	9.63268	9.81404	9.74268	8.86826	9.2949	9.24457	9.67163	8.83515
FBXO44	Q9H4M3-2	3	3	4	4	3	4	3	4	0.878123	0.546843	10.1425	9.79977	9.82613	9.09549	10.2676	9.27673	9.01254	9.22742
TRHDE	Q9UKU6	13	14	12	6	15	13	11	9	0.69167	0.546327	9.72387	9.74369	10.0039	8.62547	10.3019	9.3588	8.96328	9.13798
MED15	Q96RN5;Q96RN5-2;Q96RN5-3	16	17	17	14	15	14	14	14	3.68986	0.546239	10.6077	10.5593	10.6937	10.0041	10.1238	9.93228	10.1918	10.118
PCGF6	Q9BYE7	2	3	2	3	2	3	3	3	1.00857	0.545886	9.29014	8.8142	9.12409	8.63655	7.79246	8.53481	8.78872	8.89875
GPT2	Q8TD30	13	15	14	12	13	15	13	15	0.827348	0.545842	10.3833	10.3221	10.4102	9.10423	10.0296	9.39335	10.3925	10.2104
VRK3	Q8IV63;Q8IV63-2;Q8IV63-3	2	2	2	2	2	2	2	2	1.87296	0.545255	9.29468	9.39624	9.2678	8.93826	8.8827	9.01513	8.66137	8.37412
PGM2	Q96G03	40	38	40	39	37	37	39	38	0.836173	0.544338	12.525	12.5573	12.514	11.4705	11.9693	11.7246	12.9054	11.8689
CDKN2AIPNL	Q96HQ2;Q96HQ2-2	2	1	2	2	2	2	0	2	0.683141	0.543982	8.98469	8.45647	9.09572	7.78443	8.5212	9.00603	NaN	7.89492
UTP20	O75691	79	76	75	64	72	71	70	71	5.07473	0.543102	10.924	10.8688	10.9226	10.2767	10.4366	10.3709	10.3302	10.3955
GATC	O43716	6	5	6	6	6	5	5	6	1.27255	0.543095	9.34522	8.86488	9.38875	8.69893	8.854	8.93714	8.11998	8.67256
RRP36	Q96EU6;Q96EU6-2	7	8	8	7	8	8	8	7	2.08471	0.542751	10.0932	9.92517	10.362	9.4629	9.84449	9.6353	9.58974	9.38766
CYP51A1	Q16850	24	24	24	24	24	22	23	23	2.0812	0.542501	12.6767	12.6304	12.4764	12.3889	11.9321	12.1553	11.9609	11.8227
TUBA1C	Q9BQE3	2	2	2	2	2	2	2	2	1.20864	0.542452	15.0469	15.8638	15.0456	14.4706	15.0053	14.6599	14.814	14.9319
RRP8	O43159	21	20	21	20	19	20	19	19	2.39263	0.541849	10.7092	10.66	10.7569	10.3767	10.0688	10.3461	10.1426	9.90015
POLR1E	Q9GZS1	19	19	19	17	18	16	18	16	2.05957	0.541651	11.0042	10.7719	10.9494	10.2284	10.2879	10.2549	10.7596	10.3035
ABHD12	Q8N2K0;Q8N2K0-2	20	20	20	20	20	19	20	19	2.37944	0.541226	12.8359	12.7513	12.775	12.0051	12.2984	12.1737	12.5499	12.204
DPH5	Q9H2P9;Q9H2P9-5	10	10	10	10	10	10	10	10	4.22905	0.541085	10.9822	11.0543	10.9333	10.415	10.4151	10.444	10.5871	10.3831
NSA2	O95478	10	10	10	10	10	10	10	10	2.72567	0.540919	11.5655	11.4641	11.478	10.6782	10.9516	11.0255	11.0482	11.1045
KLF12	Q9Y4X4;Q9Y4X4-3	2	2	2	2	2	2	2	1	0.382577	0.540564	9.13118	9.58963	9.14901	9.44284	9.39593	7.08599	8.45019	9.37193
PCGF5	Q86SE9	4	4	5	4	4	5	3	4	1.46198	0.5404	8.28874	8.29761	8.3348	7.87489	8.02	7.9558	7.19242	7.79013
CSNK1G1	Q9HCP0;Q9HCP0-2	5	5	5	5	4	3	4	5	2.95696	0.540348	10.0809	10.3122	10.3211	9.63822	9.72957	9.81431	9.51739	9.78906
OGFR	Q9NZT2;Q9NZT2-2	25	24	23	24	22	22	23	24	2.84313	0.539902	11.3922	11.4626	11.464	11.0097	10.9455	11.0771	10.7621	10.7043
DPH6	Q7L8W6	8	6	9	5	6	5	6	4	2.45467	0.539876	10.0004	9.90195	9.7111	9.37484	9.31509	9.42269	9.05863	9.48505
AMMECR1L	Q6DCA0	2	1	1	1	1	2	2	2	0.403595	0.539701	8.39949	8.50213	9.44177	8.34699	8.00635	8.85101	6.84179	9.16099
GXYLT1	Q4G148;Q4G148-2	9	9	9	8	9	9	9	9	2.44115	0.539255	10.7817	10.7003	10.8886	10.1438	10.3203	10.5412	10.085	10.1644
EIF3K	Q9UBQ5	14	14	13	12	14	14	13	13	3.58113	0.5389	13.6329	13.4183	13.5775	12.8475	13.0332	13.0418	13.0356	13.062
MGMT	P16455	10	10	10	10	10	10	10	10	1.01557	0.538732	11.662	11.6793	11.6611	10.7107	11.1581	11.2472	11.8187	10.709
HCLS1	P14317	17	13	16	3	1	6	0	24	0.0991203	0.538414	8.65187	8.61265	8.82344	5.05643	8.67498	6.27542	NaN	12.6235
PTPRK	Q15262-2	34	36	37	32	36	35	37	35	1.02765	0.538275	11.1222	11.1669	11.1044	9.88274	11.1307	10.5945	10.5957	10.761
METTL1	Q9UBP6	14	14	13	14	13	14	14	14	3.70407	0.538199	11.7161	11.5007	11.6469	11.1156	11.167	11.0283	10.9709	11.1334
RPLP1	P05386	5	5	5	4	5	5	4	5	1.81925	0.53817	12.4511	11.9919	12.1029	11.386	11.7754	11.8146	11.4493	11.7936
TDP1	Q9NUW8	11	9	11	10	8	10	7	9	1.71568	0.537428	9.62831	9.65719	9.88334	9.55361	9.12903	9.34984	8.89859	8.99652
UTP25	Q68CQ4	26	27	29	29	26	28	26	29	3.27725	0.536708	10.8125	10.9022	10.8123	10.2629	10.2886	10.3765	10.128	10.4721
TRPT1	Q86TN4;Q86TN4-4	7	6	7	7	7	7	7	7	1.7521	0.535611	10.5009	10.1042	10.4855	9.56291	9.84529	9.63361	10.032	10.0658
ADI1	Q9BV57	14	15	15	15	14	15	15	14	2.38237	0.535455	13.6119	13.5101	13.5421	13.028	13.1881	13.1329	13.0616	12.6857
EARS2	Q5JPH6	18	16	19	17	15	15	18	15	2.30494	0.535412	11.189	11.1554	11.1856	10.7249	10.9132	10.6982	10.4697	10.4003
SECISBP2	Q96T21	4	6	6	4	6	6	3	5	1.81082	0.534379	8.20827	8.59234	8.31375	7.7874	7.57773	7.7211	7.91847	8.18068
NAGPA	Q9UK23;Q9UK23-2	12	13	13	12	11	12	13	13	2.7024	0.533888	10.8399	10.8169	10.7074	10.1988	10.1895	10.0612	10.326	10.4955
CALB2	P22676	4	0	3	2	2	1	5	0	0.640407	0.533351	9.88738	NaN	9.87029	8.73029	9.27247	9.43211	9.94707	NaN
HPF1	Q9NWY4	14	14	13	14	13	13	13	14	3.00613	0.532767	10.9491	11.0302	10.9915	10.6337	10.4078	10.5776	10.2717	10.3968
XPO5	Q9HAV4	49	48	48	48	46	46	44	48	4.94664	0.532743	11.3138	11.3125	11.3119	10.877	10.7453	10.7758	10.6971	10.8047
C2orf69	Q8N8R5	10	8	9	7	8	8	8	8	1.18991	0.53257	9.98901	10.0673	9.94229	9.79772	9.43135	8.81202	9.72619	9.56752
AS3MT	Q9HBK9	19	20	20	16	19	19	17	17	1.49112	0.532098	10.8031	10.7817	10.8552	10.0964	10.6017	10.4554	10.4394	9.81328
SLC26A2	P50443	7	8	8	7	7	9	6	7	1.06454	0.531418	9.9333	10.0894	9.60466	9.33918	9.54268	9.28677	9.81574	8.73744
RBFA	Q8N0V3	3	4	4	4	4	4	3	4	1.25458	0.531317	9.61933	9.52927	9.67988	9.71428	9.04251	9.01434	8.82918	8.79056
ORAI1	Q96D31;Q96D31-2	2	1	2	2	2	2	1	2	2.27161	0.531125	10.0508	10.1903	9.87294	9.24251	9.73736	9.53394	9.4891	9.53165
EXOSC9	Q06265;Q06265-2	9	10	10	10	10	9	9	10	4.24056	0.530977	11.688	11.6214	11.6196	11.2372	11.0037	11.1177	11.1221	11.0795
BCL9L	Q86UU0;Q86UU0-2;Q86UU0-4	17	18	21	20	18	21	20	18	1.74466	0.530848	10.3329	10.2102	10.496	9.53284	10.0535	9.63338	10.1134	9.74445
TMEM98	Q9Y2Y6	6	5	5	4	5	5	5	4	1.46643	0.530722	9.88345	10.0557	10.0638	9.90006	9.5171	9.26621	9.59711	9.07074
HGH1	Q9BTY7	16	17	17	15	12	16	16	17	1.23828	0.530375	11.4779	10.9724	11.3386	10.804	10.1462	10.9536	10.869	10.8899
SNRPC	P09234	4	4	4	4	4	3	3	3	2.161	0.530091	14.284	14.1847	13.9593	13.4408	13.7199	13.8695	13.4326	13.6001
MAP4	P27816-4	11	11	11	7	8	7	10	10	0.930225	0.529685	10.4368	10.4845	10.5034	9.41353	9.74531	10.1999	10.6536	9.71376
FXN	Q16595	4	5	4	3	3	5	4	3	1.56441	0.529607	10.8819	10.6862	10.4842	9.80365	10.0316	10.0859	10.373	10.4784
NLE1	Q9NVX2	17	18	18	15	15	16	17	18	3.2552	0.529341	11.4616	11.2213	11.346	10.7166	10.7993	10.732	10.9708	10.8494
CEP43	O95684;O95684-2	11	9	9	8	10	9	9	8	2.23866	0.529117	10.8811	10.8937	10.8029	10.1066	10.4949	10.5383	10.4024	10.1083
PAK1IP1	Q9NWT1	18	16	17	16	16	16	16	17	2.84864	0.529015	11.1443	10.9151	11.1684	10.577	10.4098	10.4725	10.5363	10.7391
PUS7	Q96PZ0;Q96PZ0-2	35	34	34	34	33	33	36	34	1.11577	0.528885	10.8577	10.8669	10.9069	10.3601	9.7578	10.5061	10.2224	10.895
COTL1	Q14019	17	17	17	17	17	17	17	17	1.92294	0.528366	15.3485	15.2425	15.207	14.6021	14.7614	14.5959	15.1524	14.5763
LEPROTL1	O95214;O95214-2	2	2	2	2	2	2	2	2	0.807995	0.528361	9.79447	10.384	10.4632	9.46401	10.5332	9.52619	9.5582	9.34596
OGFOD1	Q8N543	19	18	17	18	18	17	16	16	3.23109	0.528095	10.6314	10.6021	10.772	9.98385	10.2817	10.1351	10.2251	10.0763
PLTP	P55058;P55058-4	4	3	3	3	1	4	3	3	0.638605	0.528034	9.25749	9.11187	9.48879	8.50326	7.73367	9.17866	9.0774	9.29708
FAM133B	Q5BKY9	3	3	3	3	0	2	3	2	0.804419	0.527729	10.2488	10.6146	10.065	10.0185	NaN	9.9631	9.05858	10.0868
EBP	Q15125	3	3	3	3	3	3	3	3	1.77189	0.527673	14.6781	14.4756	14.5585	13.8164	14.3553	14.1901	13.7349	14.1187
RANBP1	P43487;P43487-2	12	11	11	11	11	10	11	12	3.41325	0.526864	15.4641	15.6412	15.3438	14.8589	14.9608	15.0096	14.9326	15.019
LYRM7	Q5U5X0	5	5	5	5	5	5	5	5	1.69375	0.526839	11.1514	11.0712	10.9447	10.7854	10.756	10.5504	10.1168	10.436
SLC4A7	Q9Y6M7-13;Q9Y6M7-6	29	27	27	26	28	27	28	29	0.947222	0.525892	10.6483	10.6175	10.5658	9.29591	10.2922	9.99319	10.4367	10.4051
BYSL	Q13895	21	21	21	21	20	21	21	20	5.51824	0.525624	12.0465	11.9934	12.038	11.4854	11.4721	11.4524	11.513	11.5788
ZNF526	Q8TF50	2	2	1	2	0	1	2	1	0.66244	0.524726	8.04766	7.78525	7.40541	7.01788	NaN	6.8774	6.91694	8.07331
TSPYL5	Q86VY4	10	10	9	5	8	10	8	10	0.314816	0.524281	10.3748	10.415	10.3581	7.85237	10.1358	10.4447	10.9151	9.9438
PYCR2	Q96C36	18	18	18	18	18	18	18	18	1.5859	0.524147	12.4421	12.47	12.4174	11.53	12.1779	11.6779	12.1782	12.031
COQ6	Q9Y2Z9;Q9Y2Z9-3	6	7	7	5	5	5	7	6	1.44276	0.524065	11.9197	11.8237	11.6627	11.7135	11.1745	11.4592	11.1407	10.902
TNFRSF21	O75509	4	3	4	4	2	2	3	1	0.524554	0.523922	8.68913	8.50926	8.74273	8.8321	8.21352	8.60983	6.85418	8.10597
OXA1L	Q15070;Q15070-2	13	13	13	13	13	12	13	14	3.82313	0.523878	11.8897	12.006	11.9046	11.4178	11.5412	11.4303	11.2817	11.3768
GGNBP2	Q9H3C7	6	7	7	6	7	7	7	6	3.06915	0.523584	9.99603	10.0792	9.82079	9.46582	9.35311	9.36246	9.40908	9.61829
CMTM6	Q9NX76	3	2	2	2	3	3	2	2	1.40412	0.523363	11.8598	11.7253	11.9475	11.0162	11.7093	10.9507	11.488	11.44
THAP12	O43422	7	5	8	6	6	7	6	4	1.20965	0.523279	8.02618	7.81627	8.11094	7.82253	7.44654	7.72827	6.88091	7.42767
ZWILCH	Q9H900-2	9	8	8	7	9	8	10	8	1.69538	0.523022	10.0866	10.2431	10.2538	9.90694	9.36581	9.97595	9.66916	9.43955
BARGIN	Q6ZT62	19	18	16	16	16	17	17	17	1.47187	0.522943	10.128	10.0497	10.1232	9.11605	9.98983	9.71081	9.50659	9.56344
GNB1L	Q9BYB4	15	14	15	15	14	15	15	14	2.14786	0.522838	10.9798	10.9513	11.0828	10.4591	10.7701	10.5183	10.1695	10.492
NOP9	Q86U38	20	20	20	17	18	17	17	17	3.54419	0.522524	10.7428	10.8175	10.6989	10.2377	10.2027	10.3436	10.0636	10.3052
JMJD1C	Q15652;Q15652-3	17	16	19	11	13	14	14	17	3.52777	0.522143	8.71975	8.77038	8.87031	8.40616	8.20536	8.26952	8.13213	8.31019
NRIP1	P48552	2	1	1	0	2	2	2	2	0.374436	0.521384	13.6965	15.3751	14.809	NaN	14.422	14.5942	14.385	13.0208
CREB3L1	Q96BA8	17	14	17	15	16	16	17	17	0.526959	0.521337	10.1864	10.2584	10.3568	8.77269	10.2566	9.41394	10.7342	9.55208
NCBP1	Q09161	33	32	32	34	32	33	32	32	3.22328	0.521253	11.9458	12.0437	12.037	11.621	11.4653	11.6181	11.3525	11.381
BCKDHB	P21953	9	9	8	9	8	9	9	8	1.51954	0.521229	10.5112	10.427	10.7404	10.4841	9.92133	9.69574	10.0679	10.0224
LLPH	Q9BRT6	6	6	6	6	6	6	6	6	2.42675	0.520667	11.7069	11.6164	11.7352	10.8696	11.1568	11.3722	11.1821	11.2469
HUS1	O60921	8	9	8	8	8	9	7	8	4.00579	0.520355	10.4511	10.5234	10.5451	10.0843	10.061	9.86548	9.94077	9.97913
CEP89	Q96ST8	10	8	6	11	10	8	7	6	0.868428	0.519996	9.2631	9.68604	9.55191	9.68957	9.06438	9.05205	8.40604	8.68972
SRA1	Q9HD15	13	13	13	12	13	12	13	13	1.00601	0.519768	12.0901	11.9583	12.0337	10.9348	11.852	11.1562	11.9551	11.6398
TTC38	Q5R3I4	19	18	19	18	18	17	18	18	0.615941	0.519544	11.0814	10.8431	11.0061	10.7113	11.2993	10.6486	9.55324	10.0741
SNX17	Q15036	25	24	24	25	24	23	23	23	4.39918	0.518769	13.0794	13.0252	13.0437	12.4625	12.5884	12.5493	12.4352	12.618
FMOD	Q06828	4	4	4	1	3	4	4	3	0.679052	0.518711	9.55411	9.73669	9.3434	8.85696	8.10142	9.69909	9.11559	9.35705
TAMM41	Q96BW9-3	14	13	13	15	13	15	13	13	1.32223	0.518702	10.8392	10.8693	10.8884	10.7602	9.92545	10.2349	10.6535	10.1606
KHDC4	Q7Z7F0;Q7Z7F0-2;Q7Z7F0-3	3	3	3	3	3	3	3	3	1.24815	0.518368	8.52463	8.41519	8.75196	7.94877	8.49218	8.10623	8.14697	7.53364
CPTP	Q5TA50	4	4	4	5	5	5	4	3	1.46506	0.518294	10.0174	9.51039	9.59918	9.3491	8.81665	9.4738	9.23448	9.07937
MAFF	Q9ULX9	4	4	4	4	2	4	3	3	0.447972	0.518281	9.13548	8.88857	8.97411	9.17198	7.30517	9.03967	7.8028	9.08591
TANC1	Q9C0D5	66	67	65	60	62	60	63	64	1.13713	0.517338	10.4357	10.4846	10.4462	9.42131	9.98669	9.69521	10.4609	10.1266
CTPS1	P17812	31	31	31	30	31	31	31	31	1.1489	0.517034	13.4205	13.4558	13.4272	12.5304	12.8621	12.6461	13.5431	13.0058
PYCARD	Q9ULZ3	11	11	11	11	11	10	9	10	1.58501	0.516903	11.9972	11.6803	11.7963	11.3843	11.1901	11.5529	10.8925	11.5188
FILIP1	Q7Z7B0-2	4	5	6	5	4	5	0	2	2.93252	0.516597	10.2963	10.1486	10.2954	9.84333	9.75196	9.7494	NaN	9.57592
WDR36	Q8NI36	36	37	37	36	35	36	35	34	4.32663	0.516388	11.3543	11.4275	11.3795	10.734	10.9057	10.9259	10.8702	10.9176
NIFK	Q9BYG3	17	18	18	17	17	17	17	17	3.82432	0.516295	11.4308	11.5915	11.5531	10.9227	11.0521	10.9328	11.122	11.0145
PDCD2	Q16342;Q16342-3	8	7	8	8	8	7	7	8	3.36451	0.516072	10.7243	10.9047	10.8535	10.3892	10.3605	10.2006	10.1951	10.4117
C7orf50	Q9BRJ6	7	7	7	7	7	7	7	7	2.80118	0.515821	12.2576	12.488	12.4414	11.8866	11.8469	11.8664	12.0852	11.7142
SEMA5A	Q13591	7	8	8	8	8	8	5	7	0.775419	0.515669	10.7235	10.7236	10.7986	10.166	10.9132	10.4494	9.39783	10.2382
SUPT7L	O94864;O94864-2	3	4	5	5	4	4	3	4	1.34581	0.51548	9.721	9.75048	9.62418	9.2031	9.05984	8.73669	9.23991	9.67581
HAUS6	Q7Z4H7	26	25	23	18	20	24	21	17	1.67262	0.515289	10.756	10.6962	10.7816	10.3918	10.009	10.6092	9.93249	10.2042
H1-3	P16402	2	1	1	2	2	2	2	2	0.686594	0.515103	15.1561	14.0245	14.5228	14.0635	14.3812	14.5113	13.3351	13.9725
ELAC1	Q9H777	3	2	2	3	3	2	3	3	0.371115	0.514758	8.87045	9.63378	10.7876	8.3414	8.98199	10.3415	9.04089	9.54019
SPARC	P09486	16	17	16	16	16	16	16	17	0.621502	0.514255	15.1795	15.2031	15.2094	13.8129	15.0081	14.1506	15.3061	15.1376
GTPBP6	O43824	15	14	16	14	12	13	16	11	1.61812	0.514057	11.4466	11.3008	11.379	11.1147	10.9249	10.9793	10.9121	10.376
TUBB1	Q9H4B7	2	2	2	2	2	2	0	2	1.93075	0.51402	8.74928	8.83794	9.06264	8.24439	8.63554	8.3327	NaN	8.26443
USP32	Q8NFA0	39	39	38	40	36	39	39	34	3.50806	0.513792	10.4347	10.4788	10.4064	10.097	9.87078	9.79424	9.90592	9.96289
FLNB	O75369;O75369-2;O75369-9	168	168	166	164	169	168	169	165	2.20816	0.513577	15.0701	15.0449	14.9885	14.2365	14.5124	14.507	14.8206	14.528
SLC38A4	Q969I6	2	1	2	0	0	0	1	1	0.511392	0.5128	9.91776	9.62462	9.42534	NaN	NaN	NaN	8.63897	9.64725
ARFRP1	Q13795	7	7	7	7	7	7	7	7	2.40287	0.511683	10.6396	10.7382	10.8585	10.0455	10.1462	10.2008	10.2712	10.5051
RFC4	P35249	17	17	17	17	17	15	18	16	3.82506	0.511573	11.8668	11.8115	11.7739	11.4175	11.2381	11.3926	11.2833	11.1975
ITGA4	P13612	34	33	35	35	33	33	33	33	1.63103	0.51084	11.9743	12.0575	11.9342	11.7229	11.6609	11.0273	11.5813	11.3967
PNO1	Q9NRX1	14	14	15	17	17	13	16	16	4.06946	0.510331	11.6297	11.5256	11.5746	11.0684	11.0529	10.941	11.1728	11.0965
TGOLN2	O43493;O43493-3;O43493-5;O43493-7	17	15	15	15	16	16	16	17	2.46828	0.510093	12.822	12.8592	12.8793	12.2688	12.4432	12.0567	12.4817	12.4666
NLRP1	Q9C000;Q9C000-2	9	12	14	5	11	8	6	10	0.911277	0.509332	9.34733	9.17053	9.21118	8.03797	8.46381	9.12091	8.93979	9.10594
LRRFIP2	Q9Y608	32	34	33	31	34	34	34	32	2.0574	0.50889	12.7706	12.7613	12.699	12.4312	12.2117	11.9905	12.4885	12.0518
ZNF417	Q8TAU3;Q8TAU3-2	2	2	2	2	2	1	0	2	0.608113	0.508858	7.52106	7.47011	7.03791	7.25257	5.91372	7.07504	NaN	7.09536
TSPAN31	Q12999	2	2	2	2	2	2	2	2	3.23476	0.50883	13.3307	13.1172	13.1669	12.7052	12.6978	12.6067	12.8595	12.6114
VRK2	Q86Y07	19	18	16	16	17	17	18	16	1.48865	0.508827	10.6415	10.581	10.4334	9.82311	10.5245	10.0971	9.77555	9.99529
CCNDBP1	O95273;O95273-2	7	5	7	5	5	6	6	5	1.30415	0.508821	10.5983	10.0054	10.2226	9.34186	9.89104	9.64084	9.94827	10.011
NDUFAF1	Q9Y375	12	13	13	13	13	12	12	12	1.35173	0.508728	10.7069	10.342	10.5485	10.4925	9.78137	9.72317	9.97368	10.148
DCAF13	Q9NV06	18	18	18	17	18	17	16	19	3.98773	0.508335	10.9941	10.9901	11.0764	10.464	10.4995	10.4139	10.6472	10.5344
POGK	Q9P215	6	6	6	6	3	4	5	5	1.57211	0.508035	9.59317	9.66925	9.54447	9.35815	8.61599	9.27623	9.13915	9.0818
STRIP2	Q9ULQ0;Q9ULQ0-2	3	3	1	3	1	0	0	1	0.242631	0.507908	7.03216	7.53988	9.6888	7.85599	7.47762	NaN	NaN	7.40349
CCDC137	Q6PK04	9	9	9	9	8	9	9	9	2.36877	0.507092	10.4683	10.2808	10.4305	9.97606	10.0047	9.78352	10.0421	9.62407
RAD1	O60671;O60671-2	9	8	8	6	8	7	7	8	1.91871	0.506894	10.1235	9.98149	10.2421	9.48249	9.82528	9.54127	9.34492	9.85002
NGDN	Q8NEJ9;Q8NEJ9-2	11	12	12	11	11	12	12	11	2.83086	0.506386	11.0182	10.6615	10.8972	10.3535	10.2369	10.3738	10.4714	10.3274
RCL1	Q9Y2P8	16	14	16	14	15	15	16	13	3.60962	0.506352	11.0675	11.0726	11.0424	10.4288	10.4932	10.5374	10.7159	10.5973
EPHB1	P54762	14	14	13	9	9	8	12	7	2.32216	0.505584	12.0231	11.9449	11.9618	11.476	11.2659	11.3799	11.4507	11.7824
EXOSC3	Q9NQT5	15	14	14	15	12	13	14	14	4.68121	0.50557	11.5517	11.5585	11.6675	11.0558	11.0852	11.1796	11.0438	11.0706
SLX9	Q9NSI2;Q9NSI2-2	9	9	9	7	7	9	8	8	2.56641	0.50541	10.5787	10.6599	10.7579	10.0713	10.3459	10.1614	10.2789	9.94306
NCAPD3	P42695	20	19	21	22	18	19	16	11	1.33698	0.505235	9.5854	9.76983	9.52874	9.3461	9.27532	9.44796	8.76622	8.77818
LRP11	Q86VZ4	14	13	15	13	12	13	13	11	1.95697	0.505012	9.32663	9.28953	9.28693	8.84752	8.44978	8.68554	8.98115	9.01611
PIAS4	Q8N2W9	4	4	5	5	4	4	2	3	0.734631	0.504833	8.34463	8.84893	8.51968	7.11814	8.40652	8.24179	8.32651	8.23826
NCS1	P62166	9	8	8	8	8	8	8	8	1.10413	0.504762	11.4804	10.7532	10.948	10.7919	10.6522	10.8213	10.1115	10.402
TMEM50A	O95807	3	2	3	3	3	3	3	3	1.44081	0.504719	11.8461	11.5055	11.3843	10.6518	11.2237	11.3491	11.0168	11.128
ZNF106	Q9H2Y7	11	9	13	10	6	9	7	6	1.30859	0.504524	8.39795	8.36913	8.43778	8.07291	8.14719	8.15219	7.35594	7.75728
MOV10	Q9HCE1	47	47	46	46	45	45	47	46	2.23928	0.504457	11.4356	11.4519	11.4668	10.8062	11.1324	10.8748	11.1876	10.7338
NOL12	Q9UGY1	5	4	5	4	3	4	3	4	1.15833	0.504326	9.32625	8.93098	9.28673	8.80789	8.18822	8.44198	9.02707	8.9198
SLC5A3	P53794	8	8	8	8	7	8	7	6	0.601683	0.50402	11.4332	11.2374	11.3871	10.9937	11.7318	11.0438	10.5154	9.95798
GLIPR1	P48060	8	8	8	7	7	7	8	8	3.15097	0.503632	11.1882	11.3955	11.4609	10.7557	10.868	10.774	10.8523	10.9727
TTC9C	Q8N5M4	8	8	8	8	8	7	8	8	3.84512	0.503004	11.8203	11.7852	11.8444	11.2654	11.3409	11.4713	11.2535	11.2371
PSME3IP1	Q9GZU8	13	12	13	13	13	13	13	13	4.37941	0.50262	11.7684	11.7794	11.7758	11.2574	11.2442	11.3602	11.3368	11.161
ATP1B1	P05026;P05026-2	12	12	12	10	10	10	12	11	1.00469	0.502419	12.4367	12.3466	12.3703	12.4915	11.4528	11.6436	11.6589	12.1638
SRPK1	Q96SB4;Q96SB4-3;Q96SB4-4	19	18	19	19	17	16	18	20	4.32336	0.502109	11.25	11.1822	11.2435	10.7713	10.7608	10.6768	10.7955	10.6112
EXOSC10	Q01780	39	39	39	38	38	38	36	38	4.89659	0.501715	11.3843	11.3355	11.4213	10.9719	10.8278	10.8824	10.8737	10.8374
RIOK2	Q9BVS4	19	19	17	16	17	18	17	17	2.21048	0.501515	10.7822	10.7606	10.7473	10.1676	10.4179	9.96239	10.2963	10.4651
MALSU1	Q96EH3	5	5	5	4	5	6	4	4	2.26915	0.501206	10.5387	10.2884	10.2088	9.96677	9.9704	9.86762	9.82732	9.58839
PAPOLG	Q9BWT3	9	6	9	8	5	7	8	6	1.29604	0.501168	8.54538	8.36272	8.23861	8.07071	8.07685	7.86971	7.31774	8.07033
B4GALT5	O43286	5	5	4	5	5	5	5	5	2.20579	0.499713	9.93257	9.86382	9.96035	9.53848	9.28126	9.14873	9.64271	9.48483
CRIP1	P50238	6	6	5	5	5	4	5	5	0.786425	0.499687	13.8285	13.9702	13.9926	14.1166	12.7798	13.1567	13.3253	13.7752
PANK1	Q8TE04	3	2	3	3	3	1	1	2	1.66957	0.499403	9.58669	9.79277	9.76905	9.17733	9.00634	9.6669	9.11944	9.11384
DIAPH3	Q9NSV4	32	32	33	34	31	29	31	29	1.22197	0.499258	9.98886	9.90752	9.95697	9.47273	9.88927	9.50888	9.5047	8.88373
KANSL2	Q9H9L4	2	2	3	2	2	3	2	2	0.901271	0.499126	8.96697	8.42129	8.74414	7.50064	8.19386	8.46842	8.60839	8.28706
VPS28	Q9UK41	16	16	16	16	15	15	16	16	1.84578	0.49897	11.6719	11.5424	11.7062	11.115	11.055	11.3331	10.8036	11.3993
STUB1	Q9UNE7	25	25	24	22	24	23	25	25	2.4372	0.498849	12.8634	12.7895	12.8018	12.4043	12.4592	12.1721	12.4771	12.0843
PYROXD2	Q8N2H3	15	13	16	7	15	12	16	12	0.343584	0.498735	10.0518	9.7418	9.78784	7.5161	9.97368	9.85209	9.75453	9.71238
HYLS1	Q96M11	3	3	3	3	1	3	1	0	0.94377	0.498654	8.72261	8.59095	8.5051	8.4114	7.83812	8.53331	7.64745	NaN
DCUN1D5	Q9BTE7	14	12	13	14	14	10	12	13	2.98206	0.49865	10.9532	10.7938	10.9145	10.1905	10.3343	10.4423	10.5151	10.4604
FASTK	Q14296;Q14296-4	3	2	4	4	3	4	0	2	1.48765	0.498354	9.2921	9.26949	9.08623	9.07229	8.73713	8.64405	NaN	8.41687
PALS1	Q8N3R9	27	27	27	25	26	25	27	22	1.65441	0.497351	11.061	11.1234	11.1844	10.3224	11.017	10.4872	10.7594	10.5419
TOB2	Q14106;Q14106-2	6	5	5	5	3	5	5	4	1.54778	0.496852	9.14112	8.93591	9.07787	8.41669	8.4914	8.51519	9.03638	8.31423
PPIF	P30405	6	6	6	6	6	6	6	6	2.09625	0.496829	13.1764	13.1188	13.2514	12.4089	12.5155	12.8428	12.7969	12.8628
TSEN34	Q9BSV6	14	14	14	14	13	13	13	14	3.17954	0.496795	11.266	11.4044	11.306	10.7028	10.7395	10.8265	10.869	11.0056
LBR	Q14739	14	13	13	13	13	12	12	15	3.08923	0.496323	12.6732	12.5742	12.6366	12.2342	12.142	12.28	12.0163	11.9859
PCDH18	Q9HCL0;Q9HCL0-2	20	21	21	17	20	21	21	20	1.76527	0.496233	11.3995	11.3851	11.3564	10.502	10.785	10.9397	11.1664	11.0274
CCNL2	Q96S94;Q96S94-2;Q96S94-4;Q96S94-5	4	4	5	2	4	3	4	1	0.735889	0.496226	7.64413	8.33597	8.05172	7.02644	7.90643	7.27227	7.19451	8.17228
CIAO2A	Q9H5X1	3	3	3	3	3	3	3	3	1.98064	0.495824	10.2956	10.1653	10.3651	9.87481	9.54259	10.0677	9.81981	9.59277
EXOSC2	Q13868	13	12	13	13	12	12	12	12	3.58583	0.495498	11.5009	11.371	11.4752	11.1033	10.894	10.8818	11.0006	10.8879
PSME4	Q14997	53	54	52	51	52	44	49	48	3.69775	0.495336	10.8393	10.9043	10.8745	10.257	10.5274	10.4158	10.3429	10.3437
TCF3	P15923;P15923-2;P15923-3	5	5	5	6	6	6	3	3	1.05797	0.49473	8.8701	8.79873	8.90216	8.6836	8.49809	8.69697	7.73276	8.19992
BRAT1	Q6PJG6	35	37	36	33	34	36	30	30	2.0917	0.493087	10.4425	10.4929	10.4436	9.90759	10.1576	10.2161	9.82229	9.72937
LIMD1	Q9UGP4	18	16	19	17	19	18	18	18	2.15947	0.492884	11.018	11.1616	11.1122	10.6561	10.859	10.6143	10.3039	10.5885
RAB18	Q9NP72	13	14	13	13	14	13	14	13	4.41228	0.49257	14.7219	14.6218	14.6869	14.1166	14.2848	14.1524	14.2215	14.146
TOX	O94900	2	2	2	0	0	2	1	2	1.37358	0.492531	10.6614	10.3136	10.5264	NaN	NaN	9.76724	10.0288	10.2278
TAF4	O00268	10	10	11	10	10	10	11	11	2.65169	0.492247	9.01156	9.19899	9.28221	8.6188	8.54721	8.88902	8.64086	8.66416
RRP1B	Q14684	32	33	32	32	30	32	32	33	3.74163	0.490994	11.3399	11.3543	11.3916	10.8309	10.9165	10.7444	11.0096	10.8533
CEP55	Q53EZ4	18	16	17	17	15	14	16	14	1.76628	0.490974	10.7493	10.8694	10.676	10.4175	10.5158	10.3785	9.91673	10.1412
SLBP	Q14493	5	4	5	5	4	5	3	5	1.3737	0.490956	11.1451	11.1681	10.835	10.7658	10.0452	10.7084	10.6374	10.6356
RPS6KA4	O75676;O75676-2	22	24	22	23	22	21	23	22	2.97127	0.490748	10.303	10.3005	10.2514	9.97909	9.79226	9.85153	9.60255	9.7456
NASP	P49321;P49321-3	29	29	29	26	26	27	26	25	2.19637	0.490482	12.458	12.535	12.5742	12.1458	12.0322	12.2958	11.8399	11.846
FOSL1	P15407	6	7	7	7	7	7	7	6	0.664054	0.489748	10.6009	10.7602	10.6383	10.7593	10.3748	10.5862	9.30968	9.85347
MAD2L1	Q13257	9	9	9	9	10	9	9	10	2.23374	0.489248	12.4196	12.1306	12.314	11.6754	11.9314	12.0082	11.7641	11.6151
LAMA4	Q16363;Q16363-2	56	58	55	54	46	57	53	50	0.975572	0.48924	11.0892	11.0804	11.0749	10.8675	10.0064	10.9501	10.2558	10.8813
SPAG5	Q96R06	14	17	17	14	18	18	12	11	1.64402	0.489218	8.62808	8.4485	8.73559	8.01027	8.35931	8.36529	8.05923	7.78009
WTAP	Q15007	14	15	13	11	11	10	12	11	3.50957	0.489211	10.825	10.7588	10.7111	10.4201	10.2392	10.3243	10.2509	10.1443
COL4A2	P08572	12	15	11	8	13	9	13	12	0.245941	0.487724	11.053	11.0764	10.9723	8.87101	11.438	9.29987	11.3355	11.7865
ABRACL	Q9P1F3	6	5	6	5	5	5	5	6	2.56999	0.487425	12.096	12.0749	11.9508	11.3322	11.6648	11.588	11.4611	11.7196
NPM3	O75607	5	5	5	5	4	5	5	5	3.79181	0.487172	11.7871	11.999	11.9522	11.3332	11.4548	11.4038	11.4603	11.476
BRPF1	P55201;P55201-2;P55201-3	3	4	4	3	1	4	3	2	0.62603	0.48702	9.67705	9.23669	8.76633	8.8761	8.90655	9.18609	8.91334	7.81627
CDC123	O75794	16	15	16	16	15	15	14	16	4.85188	0.486889	11.6221	11.5895	11.6379	11.1362	11.1091	11.0484	11.1354	11.2191
ELF1	P32519;P32519-2	8	8	8	8	8	8	7	9	1.12314	0.486882	9.44375	9.67041	9.67266	9.42861	8.81112	9.55083	8.71966	9.03341
POMP	Q9Y244	5	4	5	5	3	4	5	5	1.88695	0.486431	10.893	10.5392	10.8893	10.0188	10.4512	10.19	10.3296	10.4475
FEM1A	Q9BSK4	3	3	4	3	2	2	2	2	0.884269	0.48633	8.83587	9.11085	8.34562	8.61678	8.07929	8.44137	7.71333	8.53815
LNX2	Q8N448	6	7	7	0	6	3	3	2	0.513335	0.485847	7.87459	7.96545	8.00873	NaN	6.52074	7.90801	7.29975	8.12647
MAGI1	Q96QZ7-6	30	29	30	23	28	26	30	28	0.67601	0.485323	10.4199	10.3662	10.4346	9.21356	9.76952	9.68479	10.7582	10.1818
TCEA3	O75764	9	8	8	9	9	8	9	6	0.641147	0.485292	9.54856	9.71122	9.73168	9.59991	9.38115	8.46378	9.82382	8.62398
F9	P00740;P00740-2	2	2	2	2	2	2	2	2	1.45856	0.485283	12.1127	11.9475	12.1411	11.8779	11.5068	11.2266	11.8819	11.4159
SLC26A6	Q9BXS9;Q9BXS9-2;Q9BXS9-3;Q9BXS9-7	4	5	4	4	3	3	4	3	0.587172	0.48508	9.65677	9.14877	8.87936	8.12543	9.25007	9.20569	8.07998	9.05492
TMEM167B	Q9NRX6	3	3	3	3	3	3	3	3	2.45484	0.484921	11.662	11.4037	11.6129	10.986	11.097	10.9649	11.319	11.0061
RAD17	O75943;O75943-2	8	9	9	11	8	7	6	6	1.36849	0.484846	8.77828	8.7316	8.74238	8.62643	8.32868	8.11592	7.80675	8.45177
LPXN	O60711	17	18	18	19	19	18	18	18	0.722505	0.484573	13.0368	13.3108	13.3002	12.6227	12.4263	12.7494	12.231	13.6273
UBTD1	Q9HAC8	8	8	9	9	9	7	7	7	3.80634	0.484501	11.7989	11.7908	11.6775	11.3322	11.346	11.1478	11.308	11.2221
CDKN2A	P42771;P42771-4	4	4	4	4	4	4	4	4	1.62873	0.483506	10.2993	9.81027	10.2438	9.53145	9.38152	9.86356	9.7705	9.62443
UBE2C	O00762	7	6	7	6	6	6	6	5	1.19472	0.483396	11.1166	10.9608	10.9758	10.5963	10.8623	10.8618	10.0747	10.2765
KCNAB2	Q13303-2	13	13	13	12	10	13	13	13	0.849902	0.483281	9.95729	9.88483	9.94857	9.67312	8.60953	9.54299	9.80099	9.60811
PLPP4	Q5VZY2;Q5VZY2-2	2	2	3	0	1	2	2	2	0.742484	0.483248	9.34404	9.759	9.33908	NaN	9.11674	8.34517	9.51999	9.00794
EXOSC1	Q9Y3B2	9	9	9	9	9	9	9	9	3.37541	0.483163	11.1652	11.1612	11.3699	10.7721	10.7456	10.6306	10.8512	10.7452
NDST1	P52848	29	28	30	29	29	28	30	29	1.49339	0.483018	10.7468	10.5932	10.6852	9.74893	10.1734	10.1536	10.4923	10.3921
KIFC1	Q9BW19	18	17	17	18	15	18	14	13	1.09544	0.48287	9.78871	9.73015	9.79575	9.61495	9.47858	9.60468	8.90786	8.83727
ATF7IP	Q6VMQ6;Q6VMQ6-4;Q6VMQ6-5	12	12	12	12	13	10	12	11	3.46932	0.482792	10.741	10.7121	10.6923	10.2511	10.1585	10.4038	10.1186	10.2297
EPHB4	P54760	23	23	25	22	20	24	21	19	2.03533	0.482767	10.6284	10.7486	10.5646	10.3229	10.2601	10.3339	10.0351	9.87005
QRSL1	Q9H0R6	13	12	13	13	12	13	14	11	2.39669	0.482752	9.84339	10.0654	9.88553	9.60487	9.58095	9.27704	9.49586	9.2848
TMF1	P82094	55	55	56	56	55	54	55	53	3.5886	0.482742	11.356	11.2121	11.2512	10.763	10.8838	10.6698	10.8811	10.7541
CORO7	P57737-3	4	4	4	4	4	4	4	4	2.24243	0.482737	12.9615	12.4915	12.6105	12.1224	12.2826	12.1429	12.1661	12.3116
VARS2	Q5ST30;Q5ST30-4	16	15	15	16	13	15	13	14	1.98085	0.482651	9.27744	9.25438	9.3221	9.16777	8.62448	8.68918	8.83942	8.6891
ZDHHC13	Q8IUH4	12	11	12	11	12	12	11	12	2.23366	0.48233	10.8745	10.973	10.974	10.4863	10.1719	10.571	10.6677	10.394
LEPROT	O15243	2	2	2	2	2	2	2	2	1.39645	0.482307	11.7939	12.2269	11.9809	11.8397	11.3174	11.6974	11.5545	11.1822
MTREX	P42285	48	48	48	46	46	47	47	48	6.02265	0.481716	11.7013	11.7606	11.729	11.2635	11.2237	11.2684	11.2028	11.2846
NHSL3	Q9P206-2	24	21	23	23	20	20	22	16	0.794366	0.481626	10.331	10.3466	10.2989	10.7031	9.51998	9.86053	9.67106	9.46455
AKAP11	Q9UKA4	46	47	48	44	46	42	44	49	2.94979	0.481479	10.1118	10.3394	10.2734	9.59254	9.81346	9.70107	9.84761	9.8455
SLC25A10	Q9UBX3;Q9UBX3-2	14	15	14	15	14	14	14	14	2.55077	0.481403	11.8797	11.8592	11.7831	11.5842	11.3569	11.4436	11.2176	11.1941
CNTLN	Q9NXG0;Q9NXG0-2	7	7	7	8	5	6	6	3	1.11358	0.481066	9.26442	8.60504	8.89907	8.35192	8.54894	8.48125	8.0061	8.82067
TONSL	Q96HA7;Q96HA7-2	12	12	13	13	8	11	7	10	0.865275	0.479726	9.66709	9.86196	9.50525	9.87859	9.22084	9.27088	8.66375	8.95783
DSCC1	Q9BVC3	5	6	3	6	6	3	4	4	0.957367	0.478955	9.60586	8.68321	8.92834	8.94777	8.30493	8.76928	8.54527	8.40031
MRTO4	Q9UKD2	17	18	18	18	17	18	17	17	4.21145	0.478906	14.3496	14.2367	14.334	13.7374	13.7889	13.8574	13.9184	13.8372
MFGE8	Q08431	23	23	22	22	24	21	23	24	0.629861	0.478789	13.824	13.7842	13.7923	13.011	14.1578	13.0729	12.6443	13.721
PUS3	Q9BZE2	7	7	7	5	4	7	6	7	1.52796	0.478769	8.79888	8.73987	8.75657	8.52151	8.14495	8.65306	8.09175	8.02043
CHML	P26374	10	10	11	12	12	12	11	12	1.30481	0.478713	10.3474	10.2398	10.2938	10.3903	9.6864	9.63358	9.62335	9.74123
PSMF1	Q92530	12	12	12	11	12	11	12	12	1.32054	0.478615	12.8679	12.3886	12.6636	11.8492	12.0731	12.4213	11.9862	12.4773
RPUSD2	Q8IZ73	10	11	13	13	11	10	11	11	3.01865	0.478252	9.83404	9.75868	9.70984	9.21178	9.13364	9.34489	9.46284	9.29319
HLTF	Q14527	31	27	31	27	27	25	28	26	2.81107	0.477568	10.4945	10.568	10.3671	9.98596	9.82249	10.1805	9.98722	10.0187
TANC2	Q9HCD6;Q9HCD6-2	44	47	49	45	48	40	43	34	1.11152	0.477432	10.1916	10.1731	10.1141	10.0513	9.93563	9.63516	9.70602	9.08271
RCC1L	Q96I51	13	13	12	13	12	12	12	11	3.83497	0.476937	10.9339	10.8783	10.8482	10.4287	10.4813	10.4604	10.4227	10.2564
TNPO3	Q9Y5L0	32	34	32	34	34	32	33	34	3.95665	0.476767	11.9199	11.9604	11.9363	11.5129	11.4904	11.5658	11.3556	11.3858
AMMECR1	Q9Y4X0	6	5	6	7	6	6	7	5	1.47162	0.476661	9.8599	9.6712	9.54022	8.93736	9.5414	9.45869	9.03956	9.09188
NCAPH2	Q6IBW4;Q6IBW4-2;Q6IBW4-4	7	7	7	7	8	7	7	6	0.985031	0.47657	9.85219	9.38526	9.39037	9.59266	8.66801	9.29233	8.90598	8.87119
SPRY4	Q9C004	6	6	6	6	6	6	6	5	1.03175	0.476086	10.6394	10.6631	10.7698	9.99335	10.8669	10.2944	10.0577	9.86111
KIAA1549	Q9HCM3;Q9HCM3-2	8	6	12	10	8	9	9	0	1.89679	0.475997	9.27114	9.19998	9.04527	8.86442	8.67798	8.80573	8.43641	NaN
HAT1	O14929	12	12	12	12	12	11	11	11	2.65155	0.475319	11.8079	11.7613	11.6183	11.2267	11.2967	11.4444	11.246	11.0554
GALNT2	Q10471	35	34	36	35	34	35	35	35	1.88086	0.475012	13.2815	13.2406	13.2392	12.5244	12.8911	12.58	13.0789	12.8193
GPN2	Q9H9Y4	4	4	3	4	2	4	5	4	1.56523	0.474569	9.69227	9.0652	9.62654	9.07148	8.87556	8.82927	9.04933	9.1082
D2HGDH	Q8N465	3	2	2	3	2	2	2	2	0.44579	0.473485	9.81282	9.56198	9.96857	9.99871	8.35277	8.55806	9.81255	9.8161
MCRIP1	C9JLW8	7	8	8	8	8	8	8	7	2.88165	0.473413	12.7733	12.6839	12.4491	12.2702	12.113	12.0729	12.189	12.1649
NFIC	P08651	15	15	16	16	16	16	16	16	1.55968	0.473396	10.7887	10.7955	10.7693	10.6299	9.97599	10.5564	10.1817	10.2116
DDX10	Q13206	28	27	28	26	28	28	28	25	2.6984	0.473129	10.2715	10.3876	10.4099	9.70253	10.06	9.78582	9.89309	9.97465
CYBA	P13498	5	5	5	5	4	5	5	5	1.06757	0.472997	11.9102	11.7655	11.8902	11.7419	11.3534	10.9006	11.7818	11.1339
TRMT61A	Q96FX7	8	9	9	6	10	8	10	9	4.10102	0.472831	9.95688	10.1015	10.0635	9.53629	9.55084	9.51466	9.68014	9.55711
GATAD2A	Q86YP4;Q86YP4-3	26	25	26	26	27	25	25	24	3.24939	0.470965	11.5389	11.4179	11.5534	10.9263	11.1902	11.0906	10.9792	10.976
RBM34	P42696	23	23	24	22	23	24	21	23	1.66487	0.470938	10.7351	10.5842	10.7699	10.0185	10.4508	9.99743	10.5249	10.1357
ZDHHC7	Q9NXF8	3	2	3	2	3	3	3	3	1.26931	0.470835	10.2685	10.1106	10.3164	9.94131	9.81534	10.1032	9.25664	9.68841
PAPSS1	O43252	31	31	31	31	31	31	30	31	2.12826	0.470313	12.9057	12.8892	12.9319	12.3353	12.6821	12.2465	12.6219	12.3073
BICRA	Q9NZM4;Q9NZM4-2	7	7	7	6	6	7	3	4	2.83697	0.469484	9.07261	8.82781	9.05248	8.39425	8.6765	8.47622	8.54184	8.48529
MED30	Q96HR3;Q96HR3-2	3	3	3	4	2	3	3	2	1.33524	0.468927	9.26207	9.55494	9.06827	8.42677	8.78578	8.79978	9.01649	9.10201
PALLD	Q8WX93	44	44	44	39	43	43	44	45	0.378235	0.46849	14.366	14.3975	14.3063	12.4398	13.914	13.7866	14.6682	14.6319
ZCRB1	Q8TBF4	4	4	5	5	5	4	3	4	1.58618	0.468308	9.94364	9.7605	9.64001	9.29098	9.67159	9.3031	9.3175	8.98223
GEMIN4	P57678	31	29	30	29	27	28	26	28	4.00908	0.468077	10.7272	10.8344	10.7579	10.295	10.3109	10.4281	10.2707	10.2208
RGS10	O43665	10	10	10	10	9	10	10	10	2.44473	0.467909	11.7255	11.4972	11.5836	11.1987	10.9293	11.2572	11.2593	11.0265
CENPB	P07199	11	12	10	12	11	11	14	10	1.37556	0.467826	10.625	10.7555	10.6968	10.4625	10.1618	10.5166	9.75842	10.2237
GPR180	Q86V85	6	5	6	6	5	6	5	6	2.74137	0.467219	11.115	11.1656	11.3091	10.6119	10.7875	10.8028	10.871	10.5737
GEMIN5	Q8TEQ6	53	54	57	54	53	52	53	52	5.03022	0.466519	11.3078	11.2925	11.2595	10.7946	10.8394	10.7383	10.8537	10.8744
CTNNAL1	Q9UBT7;Q9UBT7-2	12	9	11	11	10	10	9	9	0.98998	0.466424	10.2827	9.89803	10.2908	9.9642	9.88486	10.0134	9.17336	9.41797
PDCD11	Q14690	87	86	83	83	84	83	84	84	6.23507	0.466343	11.1309	11.183	11.1146	10.6968	10.6858	10.644	10.6999	10.6561
HAUS4	Q9H6D7	8	8	8	8	7	6	6	6	2.62713	0.466263	10.0259	10.2933	10.2295	9.83023	9.63125	9.79823	9.55119	9.77225
GTPBP8	Q8N3Z3	3	3	2	2	2	2	2	2	0.756275	0.466246	8.94641	8.62651	8.5221	8.93178	8.29618	8.12142	7.57488	8.23622
PRKCA	P17252	32	31	33	33	33	31	32	33	1.72353	0.466127	12.4722	12.2987	12.3351	11.6524	12.239	11.7683	11.8064	12.0467
ING5	Q8WYH8;Q8WYH8-2	3	1	3	2	0	2	1	2	0.753813	0.465823	8.73185	9.57581	8.96519	9.13939	NaN	8.34396	8.51479	8.50238
SKA2	Q8WVK7	2	3	3	2	2	2	3	2	1.06624	0.465779	9.10142	8.63302	9.06062	8.45535	8.18697	8.85368	8.09181	8.74171
TSC22D2	O75157;O75157-2	4	4	4	4	3	4	4	4	1.14249	0.465727	12.5804	12.6156	12.5796	11.8572	11.772	11.9832	12.5287	12.4897
MPHOSPH6	Q99547	6	5	6	6	5	6	5	6	1.91435	0.465345	10.7402	10.5926	10.597	10.2684	9.85752	10.1237	10.4337	10.2064
RCAN1	P53805;P53805-2;P53805-3	4	4	3	4	2	3	3	2	0.709867	0.463833	8.70712	9.72985	9.12002	8.70007	8.66481	9.1963	8.91229	8.13567
ANKRD46	Q86W74;Q86W74-1	4	3	4	2	3	1	4	3	1.457	0.463518	9.15958	9.50099	9.34451	8.41026	8.98548	8.9948	9.02637	8.94062
MYH3	P11055	3	2	2	0	2	2	0	1	0.175777	0.462177	10.4436	8.21432	8.23531	NaN	7.89718	7.7713	NaN	9.83824
RPS28	P62857	7	7	6	7	6	6	7	7	1.00332	0.462089	16.0301	15.1504	15.1011	14.8834	15.0162	14.7495	15.0955	15.0808
LAMA2	P24043	61	58	62	42	62	57	51	55	0.730717	0.462075	9.66045	9.68729	9.71901	8.48422	9.91024	9.42293	9.0924	9.22442
MSH6	P52701	49	48	46	49	40	47	42	46	1.56172	0.461563	11.295	11.2436	11.2986	11.2326	10.682	10.9346	10.6022	10.6361
MYBBP1A	Q9BQG0;Q9BQG0-2	63	61	60	60	61	59	61	61	3.06504	0.461138	12.1361	12.122	12.1313	11.5962	11.5459	11.6417	11.8742	11.6851
MTMR3	Q13615;Q13615-2;Q13615-3	17	16	19	15	18	15	16	15	1.99647	0.460699	9.51247	9.4909	9.46512	8.88563	9.31691	9.12635	9.03168	8.78342
XYLT2	Q9H1B5	10	8	11	9	6	8	8	10	1.76098	0.460582	9.27481	9.43279	9.05127	9.08703	8.88	8.64843	8.73653	8.6099
MARCHF7	Q9H992;Q9H992-2	8	6	9	9	7	7	5	5	0.955533	0.460539	8.82481	8.73202	9.09361	8.61819	8.8341	8.5849	8.24332	7.83419
COA7	Q96BR5	9	9	9	9	8	9	9	8	1.01137	0.460367	10.469	10.5128	10.4937	10.2605	9.42487	10.2198	9.85723	10.395
FBXO6	Q9NRD1	8	9	9	9	9	9	8	8	0.654748	0.460239	9.63392	9.35378	9.69811	8.48727	9.95615	9.10494	9.17507	8.78505
GGA1	Q9UJY5;Q9UJY5-4	16	15	16	15	15	15	14	16	2.38959	0.460134	11.4042	11.2909	11.349	10.6315	10.8783	10.8569	11.032	11.0406
RRM1	P23921	39	36	39	38	38	36	35	37	2.79327	0.46	12.6326	12.6406	12.5809	12.296	12.2545	12.2211	12.0402	11.9783
VRK1	Q99986	14	13	12	13	11	12	14	13	2.2363	0.458953	11.0975	11.1281	10.9858	10.6643	10.6158	10.7879	10.3171	10.6725
GNPTAB	Q3T906	12	10	12	10	11	11	12	11	3.18095	0.458922	9.53177	9.47677	9.38986	8.91217	9.16606	8.90981	9.05898	8.98903
COX18	Q8N8Q8	3	3	3	3	3	3	3	3	1.40042	0.45882	10.3178	9.63999	9.75306	9.47796	9.65584	9.44536	9.37996	9.26493
TBPL1	P62380	4	4	5	5	3	5	4	5	0.57546	0.458815	9.77484	10.1257	10.1142	9.90643	8.51054	9.55614	9.69139	10.0659
PMF1	Q6P1K2;Q6P1K2-4	3	3	3	3	2	2	1	1	1.60875	0.458684	9.86665	9.77751	9.91545	9.32688	9.31651	9.79404	9.10306	9.4321
LRIF1	Q5T3J3	4	5	5	4	4	2	1	4	0.478266	0.458656	7.41015	7.77475	7.69917	7.86991	7.44801	6.88318	6.05941	7.58635
CANT1	Q8WVQ1;Q8WVQ1-3	16	19	17	16	19	14	18	17	2.28286	0.458037	11.0992	10.9667	11.1046	10.4173	10.769	10.7936	10.5082	10.5058
SSH2	Q76I76	7	9	7	7	4	6	0	4	0.725907	0.457664	8.69376	8.12564	8.26031	8.55453	7.78234	7.54953	NaN	7.72255
COMP	P49747	18	16	17	19	18	16	16	16	0.484647	0.457155	9.81697	9.91146	9.81051	10.6519	9.1798	8.88727	9.21819	9.00864
TIMM23	O14925	7	7	7	7	5	7	7	6	2.41489	0.456984	11.6502	11.3959	11.4818	11.055	11.1933	10.878	11.1875	10.9477
STK17B	O94768	4	3	4	4	4	4	3	4	0.485696	0.456688	10.3184	9.56576	10.1356	9.74495	9.78765	10.4364	8.90062	8.87981
ARSD	P51689	7	7	6	7	7	8	5	5	1.23449	0.45603	9.38456	9.84874	9.51133	9.23096	8.92522	9.52804	9.13533	8.80802
FAHD2A	Q96GK7	16	16	16	16	16	16	16	16	0.875965	0.455682	12.4975	12.4511	12.4914	12.3677	12.3524	11.32	12.2003	11.8812
AIG1	Q9NVV5;Q9NVV5-1;Q9NVV5-3;Q9NVV5-5;Q9NVV5-6	2	2	2	2	2	2	2	2	1.13972	0.454265	11.3192	10.8621	11.0633	10.5204	10.7656	10.1933	11.0354	10.6217
DESI1	Q6ICB0	4	4	4	4	4	4	4	4	0.669557	0.453291	11.2909	10.5412	11.0423	9.68659	10.5678	10.6348	10.7189	10.9162
FCF1	Q9Y324	5	5	4	5	5	5	4	4	2.50711	0.453285	11.4372	11.2328	11.5133	10.8989	11.0818	10.7882	10.8868	11.05
GNL2	Q13823	20	22	22	21	21	22	20	22	2.47577	0.452904	11.1336	11.1826	11.1031	10.4228	10.7726	10.6999	10.8422	10.6968
USP28	Q96RU2;Q96RU2-2	19	17	18	18	14	17	16	19	2.3423	0.452753	9.48664	9.54958	9.75015	9.33726	9.05946	9.13635	8.96639	9.21407
JOSD1	Q15040	4	3	3	2	3	4	2	2	0.584561	0.452521	9.59735	9.22477	9.68711	9.48072	8.164	8.73756	9.37976	9.49073
PARP1	P09874	62	60	58	61	55	57	59	57	2.01437	0.452141	12.7552	12.6424	12.6868	12.5135	12.0909	12.3975	12.0902	12.1211
CINP	Q9BW66;Q9BW66-3	5	5	5	3	5	2	5	4	1.53971	0.45179	8.8467	8.40828	8.87321	8.55907	8.21739	8.07122	8.30573	8.13462
SMTN	P53814-5	37	36	36	35	35	35	36	33	1.02453	0.451733	11.9779	11.9269	11.8604	11.0917	11.2728	11.6517	12.0436	11.2902
ALKBH6	Q3KRA9;Q3KRA9-2	3	3	3	3	3	3	3	3	1.33348	0.451582	10.1973	10.3146	10.3636	9.96812	9.53525	9.61421	10.2765	9.80723
TNRC6A	Q8NDV7-6	30	28	31	27	25	27	29	23	1.76224	0.451563	9.79817	9.6421	9.73579	9.10979	9.59789	9.14225	9.424	9.09504
PPP2R1B	P30154;P30154-2	27	26	27	27	27	26	24	25	4.54614	0.45151	12.7347	12.6983	12.7053	12.3228	12.2975	12.3054	12.195	12.1857
ERCC1	P07992	13	12	13	12	13	13	12	13	1.7604	0.450222	10.1272	10.165	10.1036	9.98468	9.63751	9.72894	9.3409	9.71652
IPO7	O95373	51	50	50	51	50	50	51	51	3.09874	0.449802	13.3559	13.4749	13.4	12.9296	12.8435	12.9277	13.1496	12.952
MOSPD2	Q8NHP6	28	28	29	25	29	27	27	26	2.36926	0.449613	11.6999	11.7484	11.7319	11.083	11.538	11.313	11.2454	11.2064
CACTIN	Q8WUQ7;Q8WUQ7-2	15	14	14	13	12	12	14	12	2.2971	0.449313	9.71694	9.92505	9.6773	9.29309	9.39621	9.54026	9.21101	9.17834
GLCE	O94923	15	16	15	16	13	15	14	15	2.19598	0.449178	10.8293	10.7051	10.8544	10.3694	10.4205	10.3536	10.0602	10.5318
TARBP2	Q15633;Q15633-2	10	10	10	8	8	8	11	10	2.44807	0.448501	10.3708	10.2524	10.4939	9.75319	9.86924	9.87665	10.0112	10.1089
ANP32E	Q9BTT0	2	2	2	1	2	1	2	2	0.72823	0.448214	10.5047	10.8522	10.6544	10.6463	10.2022	10.7555	9.91793	9.58909
JTB	O76095;O76095-2	2	1	1	1	1	1	2	1	2.71717	0.448155	13.4427	13.6311	13.5757	13.0137	13.1389	13.0904	12.9714	13.294
FAM171B	Q6P995	11	10	9	7	12	11	6	9	1.09691	0.448081	8.89908	8.82112	8.76404	7.91865	8.6765	8.21987	8.29581	8.78917
C1GALT1C1	Q96EU7	12	13	13	13	12	12	12	12	2.23649	0.448061	10.6364	10.585	10.6693	9.92261	10.2856	10.3764	10.0961	10.2302
CD274	Q9NZQ7;Q9NZQ7-4	5	5	4	0	6	3	5	4	0.523394	0.447877	9.37496	9.71746	9.67385	NaN	9.85919	8.68066	9.48851	8.53515
COL10A1	Q03692	2	2	2	2	2	2	2	2	0.870616	0.44774	12.6414	12.8347	12.8724	11.751	12.6164	12.0491	12.4728	12.7861
WDR75	Q8IWA0	28	27	28	28	26	29	28	28	4.98818	0.447717	12.0516	12.0212	12.1116	11.5633	11.6565	11.568	11.652	11.6291
HSPB8	Q9UJY1	7	7	7	7	7	7	7	7	0.712568	0.447558	12.7687	13.0032	12.974	11.9964	12.3773	11.9884	13.0844	12.8921
TRIM8	Q9BZR9	2	3	2	2	0	0	0	2	0.19107	0.447553	7.66426	7.531	6.27921	7.6008	NaN	NaN	NaN	5.82041
ORC2	Q13416	10	13	11	12	11	10	11	11	1.62507	0.446949	10.2319	10.1267	10.2569	9.76306	9.90366	10.0804	9.55325	9.49076
UBL4A	P11441	7	7	7	7	7	7	7	7	2.22417	0.446798	12.0884	11.7089	11.8757	11.5614	11.5316	11.447	11.2546	11.4264
KIRREL1	Q96J84	25	25	26	23	24	25	23	26	3.92729	0.446513	11.7716	11.8165	11.8167	11.2074	11.3921	11.3952	11.3802	11.4007
IFI30	P13284	2	2	2	0	1	1	2	2	0.439291	0.444785	9.60377	8.98992	9.54305	NaN	8.1224	8.80863	8.98052	9.82497
PARP12	Q9H0J9	16	14	14	9	8	13	9	12	1.12153	0.444597	9.69417	9.83004	9.74619	9.00332	9.06115	9.32985	9.29354	9.87316
DRG1	Q9Y295	23	24	25	24	24	23	24	24	4.46192	0.444578	12.6397	12.606	12.644	12.1249	12.1404	12.1517	12.2798	12.2298
MSH2	P43246	38	39	39	38	38	39	39	36	1.5546	0.444554	11.4835	11.383	11.3555	11.3254	10.7926	11.137	10.7867	10.7722
MPDZ	O75970;O75970-3	63	61	62	54	63	54	60	55	1.387	0.444302	10.7879	10.8626	10.7897	10.0253	10.7525	10.2693	10.5567	10.2417
DDX20	Q9UHI6	33	33	34	32	31	31	31	32	3.87915	0.44353	10.4211	10.4161	10.474	9.90217	10.107	9.99028	9.92871	10.0396
PGK2	P07205	0	2	3	0	3	2	0	3	0.256378	0.443434	NaN	11.7644	10.9735	NaN	10.8898	11.7467	NaN	10.14
NUP50	Q9UKX7;Q9UKX7-2	20	19	20	20	19	18	19	19	1.82485	0.443408	11.7316	11.8464	11.7607	11.6589	11.3174	11.2774	11.3703	11.0568
WDR83	Q9BRX9	7	6	7	7	6	6	6	6	1.57692	0.443362	8.7824	8.71936	8.79264	8.42255	8.21872	8.54564	7.92759	8.49269
MAF1	Q9H063	2	3	3	3	3	2	4	4	1.36812	0.44291	10.4925	10.5535	10.5207	10.1664	9.63176	10.192	9.99914	10.4073
KPNA2	P52292	24	24	24	24	23	23	23	22	2.75439	0.441986	13.6926	13.6922	13.6538	13.2018	13.322	13.4293	13.1485	13.086
TRIM44	Q96DX7	3	5	5	3	5	5	5	4	1.11852	0.441931	11.5295	11.2567	11.7225	10.7238	11.5541	10.9865	11.0669	10.9737
RBMX2	Q9Y388	4	4	4	4	4	3	4	4	1.42448	0.441857	10.4478	10.4203	10.302	9.90483	10.1348	10.185	10.0168	9.4994
B4GALT4	O60513	8	9	8	5	8	8	8	6	0.471374	0.441778	10.1809	10.011	10.1689	8.70486	10.3118	9.37775	10.4239	9.57401
CBS	P35520	23	23	24	23	24	22	21	23	0.403353	0.440814	11.9766	12.037	12.0613	11.1279	11.7296	11.5969	10.6542	12.8121
PDS5A	Q29RF7	63	63	62	56	57	57	58	56	2.329	0.440348	10.9673	10.8753	10.9587	10.6837	10.4385	10.6535	10.357	10.3344
RWDD2B	P57060	4	6	8	6	5	6	6	6	1.29504	0.439375	9.60556	9.29921	9.40073	8.62749	8.95112	8.84881	9.29849	9.25305
WAPL	Q7Z5K2;Q7Z5K2-2;Q7Z5K2-3	35	32	35	33	27	33	30	33	3.25929	0.439039	10.1384	10.214	10.1402	9.83379	9.70558	9.83702	9.63396	9.61549
RNASEH2B	Q5TBB1	10	10	10	10	9	10	10	9	2.09117	0.438463	10.5288	10.5606	10.4693	10.2431	9.82264	10.2698	9.98027	10.0897
CKLF	Q9UBR5;Q9UBR5-2;Q9UBR5-3;Q9UBR5-4	3	2	3	3	3	3	2	3	2.50762	0.438386	10.8775	11.01	10.8723	10.4306	10.5945	10.3264	10.6682	10.3881
MBTPS2	O43462	6	6	6	5	4	4	4	4	1.40411	0.43833	9.54525	10.2654	9.8204	9.40849	9.43804	9.4318	9.30194	9.61314
CWC25	Q9NXE8	6	6	6	6	2	4	4	5	0.791552	0.438139	9.43575	9.09843	9.21822	8.72744	8.67679	9.15198	8.1872	9.3199
POLE	Q07864	9	13	8	12	9	10	9	6	0.685928	0.438029	8.42537	8.52351	8.21133	8.62781	7.36749	8.29076	7.80097	7.6565
SHTN1	A0MZ66;A0MZ66-3	15	14	15	14	14	13	14	14	0.70976	0.438025	9.63221	9.58295	9.62992	8.47702	9.81877	8.97436	9.44309	9.17176
SPC25	Q9HBM1	13	12	13	12	11	13	13	11	2.23562	0.437884	10.7959	10.5663	10.6086	10.2685	10.3101	10.2746	10.295	9.947
TAF5	Q15542	12	13	12	12	12	11	11	12	1.83027	0.437761	9.56259	9.46351	9.44561	9.15356	9.11005	9.23012	8.68613	9.08418
LMO4	P61968	3	1	1	2	3	3	3	3	0.408694	0.437419	10.469	12.083	10.3515	10.2109	10.1069	10.4969	10.7535	11.0838
INIP	Q9NRY2	2	2	2	2	2	2	2	2	0.617501	0.437374	8.88798	9.00819	8.87582	8.62588	7.91081	9.38053	8.19519	8.32072
DNAJC7	Q99615	35	36	35	35	34	35	33	36	5.59111	0.437299	12.1766	12.0993	12.0911	11.7056	11.6897	11.6556	11.6591	11.7153
MAP4K2	Q12851;Q12851-2	13	11	11	10	11	11	11	11	1.47691	0.437215	10.0565	10.0042	9.93538	9.76579	9.61373	9.54438	9.76102	9.12253
PI4KB	Q9UBF8-2	24	23	23	23	24	23	23	24	2.34359	0.437208	10.7964	10.872	10.7312	10.4884	10.4959	10.4342	10.2585	10.1363
ATP2C1	P98194-3	2	2	2	2	2	2	2	2	0.641728	0.437013	11.3168	11.8652	11.973	11.7021	10.8285	10.8232	11.868	11.1849
RANGAP1	P46060	43	43	42	43	41	40	41	42	2.75988	0.436842	13.0424	13.0944	13.1081	12.519	12.7415	12.7717	12.7109	12.4809
APH1B	Q8WW43;Q8WW43-2	2	2	2	2	2	1	2	2	1.55605	0.436626	11.541	11.2928	11.1215	11.2102	10.8658	10.9052	10.754	10.6737
NOP2	P46087;P46087-4	29	28	28	30	28	28	29	28	4.5397	0.436299	12.9007	12.8247	12.7901	12.3239	12.3927	12.4004	12.4557	12.4383
MTHFD1L	Q6UB35	40	39	40	39	38	38	37	38	2.034	0.43628	12.2713	12.3402	12.259	11.5629	11.8918	12.0768	11.7972	11.9407
CEP85	Q6P2H3;Q6P2H3-2;Q6P2H3-4	6	4	6	3	6	5	5	5	1.96041	0.436217	10.897	10.6705	10.504	10.1557	10.3286	10.074	10.4456	10.2676
SIVA1	O15304	1	1	1	1	2	2	1	1	0.558117	0.436137	8.14334	8.47488	8.07251	8.00189	8.24738	7.17925	8.39337	7.14865
MMADHC	Q9H3L0	10	10	8	8	7	10	8	9	2.18136	0.435944	10.4607	10.6996	10.5223	10.0531	10.1881	10.3012	10.1896	9.89258
DNAJB2	P25686	12	12	10	11	10	10	12	11	1.50189	0.435676	11.4939	11.3562	11.5224	11.3406	10.6656	11.1728	10.9772	10.9529
UBAP1	Q9NZ09;Q9NZ09-2	14	15	15	13	15	14	15	12	1.96791	0.435348	10.3703	10.274	10.5246	9.83619	10.2467	10.0048	9.86623	9.81744
WDR74	Q6RFH5	15	15	16	15	15	15	14	14	3.14139	0.435027	10.62	10.6347	10.5506	9.99688	10.1477	10.2144	10.2986	10.1762
RNF169	Q8NCN4	10	8	11	10	5	9	8	7	1.0562	0.435012	8.50591	8.65192	8.77273	8.40073	8.30769	8.62667	7.89947	7.80797
TSFM	P43897	20	20	20	20	18	18	19	19	1.31658	0.434809	11.6984	11.6978	11.6934	11.6292	11.3193	11.1373	11.384	10.8388
FRA10AC1	Q70Z53;Q70Z53-2;Q70Z53-3;Q70Z53-4;Q70Z53-5	5	5	5	6	6	4	6	5	1.91433	0.434655	9.8197	9.83895	9.43991	9.34222	9.31878	9.18047	9.08179	9.40105
PLGRKT	Q9HBL7	5	5	5	5	4	5	5	5	0.480474	0.434588	12.3675	11.9961	12.2184	12.2063	10.5634	11.9239	12.0472	12.0564
RBM19	Q9Y4C8	27	24	27	24	23	26	24	20	2.90351	0.434252	10.5928	10.5738	10.566	10.2315	10.142	10.3045	10.0268	10.0117
MCMBP	Q9BTE3	29	29	29	27	29	29	28	29	2.45044	0.43399	11.5124	11.3338	11.4655	11.1632	10.8109	11.1221	10.9394	10.9807
NIP7	Q9Y221	8	9	9	9	9	9	9	9	2.7624	0.433493	11.8022	11.9115	12.0307	11.4645	11.5023	11.3064	11.5385	11.5948
MTHFD2	P13995	13	14	14	14	13	13	14	14	0.497842	0.433464	11.9937	12.0116	12.1177	10.6403	11.8292	11.2424	12.0263	12.2995
FBXL12	Q9NXK8	7	10	8	7	6	8	7	8	1.11626	0.433387	12.4745	12.121	12.4779	12.2066	11.5476	12.2614	11.719	11.8875
USP3	Q9Y6I4	10	11	10	12	8	11	10	8	1.03836	0.433363	9.78422	9.50239	9.49337	9.64934	8.85429	9.24571	8.80926	9.24123
BRF1	Q92994	9	9	10	8	6	8	6	7	0.725429	0.432861	9.07386	8.64915	8.8779	8.95124	7.78941	8.76288	8.16829	8.49872
STIM2	Q9P246	13	14	14	14	14	14	15	14	1.64995	0.432516	10.0049	9.94183	9.94544	9.5923	9.72796	9.76885	9.25071	9.3179
GRK6	P43250;P43250-2;P43250-3	7	6	8	7	6	8	6	6	1.84572	0.432248	9.96372	10.2276	10.0256	9.35108	9.75167	9.76903	9.54474	9.78382
PYGO2	Q9BRQ0	4	3	3	2	3	3	3	4	1.153	0.432029	9.90197	10.1279	9.86868	9.36429	9.88945	9.79655	9.49828	9.12225
ENO3	P13929;P13929-2	6	2	4	3	4	6	4	0	0.471253	0.431806	9.81914	9.67767	8.46689	9.18306	8.50663	9.13684	8.73117	NaN
TIMM17B	O60830;O60830-2	4	4	4	4	4	4	4	4	1.97364	0.430981	10.795	10.4539	10.8603	10.1746	10.4882	10.2428	10.228	10.2268
GPATCH2	Q9NW75;Q9NW75-2	2	1	2	2	2	2	2	2	1.21448	0.430655	9.55237	9.46621	9.14719	8.80115	9.00715	8.62211	9.35978	8.99949
NACC1	Q96RE7	14	13	14	14	14	13	14	13	2.21957	0.430608	10.934	11.0265	11.0593	10.7674	10.7154	10.5714	10.4554	10.3705
RSL24D1	Q9UHA3	5	5	5	5	5	5	5	5	2.22331	0.430057	11.2234	11.2847	11.2843	10.668	10.7735	10.7187	10.9186	11.0916
HSPH1	Q92598;Q92598-2	57	57	55	56	56	57	56	54	2.24527	0.430043	13.5358	13.6163	13.519	13.147	13.3718	13.1742	12.9963	12.9457
CEP290	O15078	11	14	16	8	11	11	14	12	0.680283	0.429425	9.05099	8.91995	8.79641	9.00238	8.53065	7.81444	8.18191	8.93576
HEATR5B	Q9P2D3	54	53	54	51	45	47	50	53	2.91315	0.429279	9.8174	9.90373	9.86539	9.64074	9.3384	9.39024	9.4353	9.35977
DCK	P27707	15	16	16	16	16	16	15	16	2.22896	0.428848	11.9941	11.9952	12.0239	11.4845	11.4265	11.5398	11.8697	11.5572
SDHAF2	Q9NX18	3	2	2	2	3	2	2	0	0.381089	0.428834	10.0641	9.73479	9.67197	8.87078	8.782	9.40654	10.5198	NaN
COIL	P38432	13	13	13	13	12	13	11	12	3.60113	0.42878	10.0386	10.049	10.0119	9.68009	9.48669	9.71005	9.5467	9.59859
CIT	O14578-4	65	61	62	63	59	64	51	51	0.857388	0.428356	10.5188	10.5769	10.4591	10.5784	10.2762	10.294	9.62725	9.67374
UNC119	Q13432;Q13432-2	6	6	7	5	5	4	5	4	2.05892	0.42833	10.1701	10.2722	10.1736	10.0582	9.69879	9.58923	9.85287	9.68577
RRP12	Q5JTH9	51	50	51	50	49	48	50	50	3.10569	0.428285	11.6331	11.6184	11.6564	11.034	11.2793	11.2159	11.3336	11.1756
GTPBP4	Q9BZE4	37	37	37	35	36	34	37	34	2.46264	0.428037	12.2539	12.2146	12.2686	11.562	11.8502	11.8687	11.972	11.8354
ATF6	P18850	12	11	10	13	13	11	13	12	1.18466	0.427924	9.75755	9.80107	9.48675	8.98141	9.40342	9.14844	9.69578	9.04028
ALG8	Q9BVK2;Q9BVK2-2	4	4	4	3	4	4	4	4	1.80039	0.427838	11.6944	11.8974	11.8285	11.1526	11.4795	11.1671	11.522	11.5735
RTEL1	Q9NZ71;Q9NZ71-2;Q9NZ71-6;Q9NZ71-7;Q9NZ71-9	2	3	4	4	2	2	2	1	0.596647	0.427625	10.6857	9.65112	10.2611	9.79063	9.15701	10.2431	9.57061	10.0971
OXTR	P30559	3	5	3	1	5	2	5	4	0.137909	0.427505	10.1065	9.62726	9.85797	6.86976	11.3601	7.84192	10.6559	10.4544
PLK1	P53350	15	17	15	13	13	15	13	15	1.23022	0.426974	10.2683	10.1442	10.1239	9.57282	10.0096	10.057	9.78478	9.33501
DUS2	Q9NX74	22	22	22	20	20	18	16	18	3.58035	0.426707	10.4593	10.4478	10.5423	10.0475	10.1209	10.1427	10.0487	9.92209
TBC1D1	Q86TI0	7	8	8	3	3	7	6	5	0.521136	0.426679	8.56718	9.00159	8.44838	7.67693	8.24353	8.29675	9.20211	7.8092
PARP14	Q460N5	58	57	61	61	51	52	52	62	0.823298	0.426104	10.3234	10.2274	10.2887	10.1357	9.2237	10.1325	9.5803	10.1963
NOL10	Q9BSC4	29	27	27	24	24	23	25	25	3.31184	0.425973	10.6825	10.5134	10.7174	10.115	10.2673	10.1743	10.2908	10.2117
CDIN1	Q9Y2V0	3	3	4	4	4	4	4	4	1.19442	0.425875	9.50871	9.55731	9.19818	9.03807	8.89417	8.70821	9.45711	8.88008
NARF	Q9UHQ1;Q9UHQ1-2;Q9UHQ1-3;Q9UHQ1-4	4	3	5	4	2	5	3	2	0.32306	0.425315	8.14388	10.4214	8.43931	8.47406	8.74879	8.44211	8.17092	9.04529
CHD9	Q3L8U1;Q3L8U1-2;Q3L8U1-3	11	8	8	8	9	10	7	8	2.41308	0.425231	8.30368	8.38747	8.35555	7.78327	7.96696	7.83031	8.17046	7.86735
TMEM237	Q96Q45;Q96Q45-5	11	11	11	11	11	11	11	11	1.21003	0.425172	11.3328	11.4373	11.4028	10.5815	11.3336	10.7365	11.1759	11.0015
RIF1	Q5UIP0;Q5UIP0-2	39	40	38	37	37	37	36	35	2.13119	0.424973	9.66391	9.66157	9.66043	9.29316	9.18921	9.44393	8.95954	9.29915
TOMM20	Q15388	4	4	4	4	4	4	4	4	1.5343	0.424766	14.1833	13.71	13.6677	13.4957	13.5582	13.4572	13.177	13.4564
TRMT112	Q9UI30	7	7	7	7	7	7	7	7	3.53038	0.424434	12.7518	12.5452	12.6493	12.1822	12.3071	12.2385	12.1493	12.2446
MAP3K20	Q9NYL2-2	19	20	19	19	20	18	20	18	1.40172	0.424262	12.0356	11.9355	11.9194	11.5839	11.1504	11.7625	11.4034	11.796
PDCL3	Q9H2J4	17	16	17	16	17	16	16	17	1.57572	0.42402	12.0488	11.9616	12.0402	11.2284	11.8013	11.5401	11.8227	11.5718
EIF1	P41567	14	14	14	14	13	14	14	14	1.35056	0.423797	11.9181	11.9594	12.0491	11.1772	11.5847	11.6278	11.4357	11.9335
NRP2	O60462;O60462-2;O60462-3;O60462-4;O60462-5	20	18	21	18	16	17	21	14	0.637825	0.423622	10.4154	10.4156	10.3794	9.57202	9.8558	9.81366	10.9114	9.74644
ALKBH1	Q13686	3	4	3	4	4	5	3	2	0.989206	0.423134	8.30974	7.96515	8.20352	7.16055	7.72112	8.06525	7.92587	7.8089
ZFAND1	Q8TCF1	11	11	11	9	11	11	11	11	1.87514	0.422945	10.0054	9.99329	10.14	9.33285	9.50673	9.7692	9.77274	9.73492
LRRC8A	Q8IWT6	28	29	27	26	28	26	26	28	2.7209	0.422663	10.9085	10.9413	10.8943	10.4357	10.6326	10.6057	10.4826	10.3035
C1QBP	Q07021	11	11	11	12	11	11	11	11	2.94331	0.422623	13.5608	13.6711	13.6667	13.2451	13.3369	13.2301	13.0258	13.2133
PAICS	P22234	31	31	30	30	30	27	29	30	3.52878	0.422074	14.5636	14.4644	14.4518	14.0264	14.1788	13.9602	14.1207	14.07
YJU2	Q9BW85	10	9	10	10	10	10	9	9	2.4368	0.421429	10.3776	10.4289	10.576	10.1838	10.0783	9.95481	9.85139	10.1287
EED	O75530;O75530-3	16	16	16	16	16	16	16	15	1.84601	0.420978	10.1897	10.0049	10.2564	9.81368	9.6119	9.90736	9.46444	9.84934
SUZ12	Q15022	16	17	15	16	16	15	14	12	1.71885	0.420596	9.56488	9.4819	9.66663	9.21426	9.39015	9.22111	9.11102	8.81615
PLCL2	Q9UPR0	8	6	10	6	1	5	5	9	0.395024	0.419924	8.69678	7.92258	8.78022	8.51581	6.84202	8.16894	8.10148	8.60476
ZNRD2	O60232	7	7	7	7	7	7	7	6	1.47188	0.419699	11.0535	10.9747	11.1294	10.2013	10.73	10.6617	10.8519	10.7193
ETS1	P14921	8	7	8	8	6	8	8	9	2.08464	0.41964	10.3383	10.198	10.0756	9.78421	9.52667	9.93079	9.79847	9.8814
ZNHIT6	Q9NWK9	11	11	10	12	10	9	10	10	1.94168	0.419389	10.8756	10.8199	11.0157	10.755	10.3685	10.5116	10.5131	10.2734
YTHDF2	Q9Y5A9	14	14	14	13	14	14	14	14	5.29258	0.419368	12.2682	12.2242	12.2423	11.8279	11.7919	11.8452	11.886	11.7766
CPD	O75976	53	51	53	51	50	50	50	49	1.97141	0.41905	11.9547	11.8947	11.8979	11.7121	11.6983	11.3344	11.3684	11.3702
SRP19	P09132	8	8	8	8	8	8	7	8	1.68451	0.418691	11.9384	12.2549	11.9383	11.3855	11.5553	11.5699	11.7609	11.8542
GALNT7	Q86SF2	18	20	19	20	19	18	18	20	1.91409	0.418448	10.8598	10.7178	10.7976	10.4497	10.0969	10.5109	10.2566	10.5523
PPP4R3B	Q5MIZ7;Q5MIZ7-2;Q5MIZ7-3	6	8	8	8	6	6	7	5	1.31494	0.417286	9.47701	9.23038	8.98374	8.94721	9.0842	8.75984	8.78378	8.49042
GLRX5	Q86SX6	4	3	3	4	4	3	4	4	0.771841	0.416734	10.7116	10.3001	10.4039	9.94311	9.45782	10.3865	9.96336	10.5249
DAB2	P98082	35	35	35	36	35	35	36	35	2.45972	0.416567	13.852	13.7786	13.7684	13.3089	13.2617	13.3287	13.6332	13.3828
FBXL3	Q9UKT7	3	2	3	3	2	2	2	0	0.369068	0.416204	9.07629	8.71211	7.69858	8.48441	7.91993	7.34276	8.57072	NaN
MICALL1	Q8N3F8	33	32	34	32	33	32	32	33	2.401	0.415907	11.4826	11.4111	11.4126	10.8553	10.9505	10.9468	11.1111	11.2341
TBRG4	Q969Z0	28	26	27	27	23	25	26	26	2.34285	0.415772	11.3602	11.3054	11.3445	11.0823	10.9052	10.8425	11.0662	10.7086
ZNF805	Q5CZA5	2	2	0	0	3	1	3	2	0.789049	0.415548	6.83303	6.67965	NaN	NaN	5.93927	6.38266	6.32602	6.71521
POLD3	Q15054	12	12	14	14	10	12	10	12	1.103	0.415459	10.304	9.9583	10.1945	10.0071	9.49609	10.0911	9.40046	9.68935
ZMYM1	Q5SVZ6	3	4	5	5	0	5	4	3	0.749271	0.415384	7.34173	8.15444	7.93051	7.69098	NaN	7.45867	7.42685	6.99754
DDX28	Q9NUL7	16	16	15	15	14	15	13	13	1.17629	0.415172	9.8229	10.0645	9.91794	9.86077	9.26072	9.51637	9.77377	9.18807
UTP18	Q9Y5J1	21	19	21	21	20	18	21	19	3.91143	0.414593	12.0606	11.8779	12.0013	11.5067	11.6124	11.5772	11.597	11.5333
OSBPL3	Q9H4L5-2	2	1	2	2	1	1	2	1	0.829207	0.414549	9.87272	9.35345	9.40479	9.21932	9.3475	8.47851	9.27668	9.3235
ROMO1	P60602	3	2	4	4	3	4	4	4	2.49739	0.414529	11.814	11.911	11.8585	11.2949	11.5899	11.5707	11.4771	11.3005
LRPPRC	P42704	99	99	100	99	97	98	99	98	3.92731	0.41449	13.4866	13.5028	13.475	13.1338	13.0797	13.037	13.1564	12.9613
KPNA3	O00505	15	15	15	15	15	14	15	14	5.52559	0.414401	12.8208	12.9152	12.9131	12.4457	12.4665	12.4929	12.4649	12.4731
FRG1	Q14331	11	11	11	11	7	9	9	11	1.62328	0.414401	11.2018	11.1459	11.0327	10.9153	10.4445	10.9567	10.5514	10.694
SUGP2	Q8IX01;Q8IX01-4	41	40	39	41	40	39	42	40	2.47514	0.414254	11.1049	11.1402	11.1132	10.8782	10.698	10.7478	10.7301	10.4717
OAT	P04181	31	29	30	30	29	27	30	29	1.75221	0.414171	14.4631	14.4744	14.4127	14.0489	14.1671	13.8012	14.3105	13.852
TXNDC9	O14530	14	13	14	14	14	14	13	14	2.73442	0.414082	12.4511	12.2622	12.4726	11.89	12.1375	11.9247	12.0322	11.9218
HEATR1	Q9H583	72	77	75	74	70	69	70	70	5.35652	0.414027	10.9606	11.0025	10.9713	10.5244	10.5263	10.5539	10.6112	10.6048
CUSTOS	Q96C57	11	10	11	10	10	11	9	10	2.60199	0.413731	10.1708	9.93802	10.0663	9.50164	9.61455	9.74421	9.77216	9.59068
KLHDC3	Q9BQ90	4	5	5	5	4	5	5	4	0.904019	0.413597	9.00514	9.91001	9.55064	9.35992	8.93023	8.81107	9.2084	9.06538
MGAT2	Q10469	20	20	21	20	21	19	21	19	2.73391	0.413511	12.1445	12.1111	12.076	11.539	11.7714	11.6221	11.8704	11.6822
SMARCAD1	Q9H4L7;Q9H4L7-2	17	16	17	17	17	15	15	15	3.36592	0.413245	9.80042	9.78668	9.84643	9.49547	9.46052	9.44205	9.32091	9.27073
AURKB	Q96GD4;Q96GD4-4;Q96GD4-5	12	11	12	10	11	10	10	8	0.964445	0.413211	9.93455	9.77496	9.93966	9.69796	9.53285	9.82796	9.39874	8.8917
H1-1	Q02539	5	4	5	5	5	5	5	5	0.635763	0.412432	11.2677	11.3575	11.0967	10.5172	10.1499	11.4639	10.9033	11.1066
DHFR	P00374	11	11	12	11	12	10	10	9	1.06877	0.412273	11.4771	11.3057	11.2631	11.3471	10.6433	11.2306	10.7307	10.7301
FOXJ2	Q9P0K8;Q9P0K8-2	2	1	2	2	2	3	2	3	1.49416	0.412058	9.68889	9.88706	9.81258	9.5379	9.26658	9.71442	9.28337	9.11834
TOR2A	Q5JU69	4	3	4	3	4	2	4	2	0.627858	0.411997	9.57572	10.2199	10.1022	9.93761	9.57604	9.59788	9.88284	8.7754
UBL7	Q96S82	7	6	6	6	6	6	6	6	1.24584	0.41177	10.9372	10.3694	10.6536	9.95106	10.5516	10.1987	10.2379	10.269
SLC25A32	Q9H2D1	8	8	8	8	8	8	9	9	2.68628	0.411732	10.8813	11.038	10.9397	10.4635	10.4767	10.4443	10.7329	10.5889
SMYD3	Q9H7B4	13	13	13	12	12	13	13	13	1.63458	0.41173	11.5957	11.5751	11.5639	11.1672	11.355	10.8545	11.4112	11.0444
SLC9A7	Q96T83	7	6	6	6	6	6	7	6	1.27901	0.411469	11.2199	10.8795	11.0586	10.3678	10.8989	10.6952	10.8723	10.3719
GRB2	P62993	16	16	16	17	16	15	16	16	3.14414	0.411421	13.7139	13.5788	13.5693	13.23	13.2844	13.2053	13.2726	13.054
BZW2	Q9Y6E2	28	28	28	26	28	27	28	26	2.49124	0.411295	13.0394	12.9384	13.0055	12.5348	12.6838	12.5981	12.7297	12.3695
COL13A1	Q5TAT6;Q5TAT6-2;Q5TAT6-3;Q5TAT6-4;Q5TAT6-5;Q5TAT6-6;Q5TAT6-7;Q5TAT6-9	5	5	5	4	5	3	2	4	0.553379	0.411176	9.67414	10.0415	10.0274	10.1209	9.87319	9.46976	8.64816	9.40385
MAD2L1BP	Q15013;Q15013-3	5	5	6	3	5	5	4	5	0.947988	0.41108	9.69877	9.40376	9.50195	8.50177	9.22319	9.18729	9.36242	9.34405
MNT	Q99583	6	4	5	5	4	4	4	5	0.826756	0.411054	8.87385	8.82046	8.55997	8.37264	7.70749	8.26949	8.62333	8.72891
TTI2	Q6NXR4	14	15	13	11	10	11	12	11	3.68629	0.410845	10.1046	10.1499	10.216	9.74338	9.61955	9.77289	9.76897	9.82522
MPHOSPH10	O00566	14	13	14	12	14	12	13	14	3.0955	0.410804	11.0124	10.9814	10.8004	10.4901	10.4981	10.4291	10.6296	10.5561
NOP14	P78316	24	26	25	26	24	25	25	25	2.52142	0.410532	10.7583	10.6901	10.835	10.1235	10.437	10.3914	10.345	10.4562
DDX60L	Q5H9U9	10	10	11	7	4	15	12	5	0.365333	0.410504	7.89167	8.03782	8.19458	6.83505	7.77856	8.62206	8.13789	6.78072
SLIRP	Q9GZT3;Q9GZT3-2	11	11	11	11	11	11	11	11	3.03853	0.410361	13.6246	13.8712	13.6838	13.3742	13.2686	13.2913	13.4011	13.2456
CAD	P27708	106	105	107	106	106	106	106	106	2.98612	0.41032	13.0005	13.0947	13.003	12.6945	12.6072	12.4411	12.7178	12.6515
NAA50	Q9GZZ1	20	20	20	20	20	20	20	20	4.19602	0.410299	12.6083	12.6296	12.6899	12.2185	12.319	12.1434	12.2516	12.2288
FBXO7	Q9Y3I1	15	14	14	14	13	15	13	13	2.60936	0.409684	10.7038	10.9838	10.714	10.3828	10.3569	10.5051	10.2903	10.419
SPC24	Q8NBT2	8	7	8	7	8	8	8	7	0.727683	0.40967	10.245	9.46045	9.94017	9.11009	9.84986	9.83035	9.10158	9.46911
RNGTT	O60942	15	14	13	13	14	15	13	12	3.00639	0.409626	9.83334	9.8708	9.93472	9.4029	9.60375	9.3801	9.57345	9.38979
FTSJ1	Q9UET6;Q9UET6-2	6	6	6	6	6	6	6	5	1.23986	0.409235	11.7615	11.7808	11.6616	11.1262	11.2342	11.0207	11.7149	11.5311
NUP188	Q5SRE5	51	54	53	55	52	54	51	52	3.04654	0.408729	10.7911	10.8666	10.8086	10.5195	10.4643	10.4894	10.2759	10.3178
HEXIM2	Q96MH2	3	3	3	4	4	3	3	3	0.428481	0.408455	7.51396	7.83115	7.64155	8.03446	7.75899	7.19598	6.22039	7.05899
LEO1	Q8WVC0	13	13	13	12	13	13	13	13	2.68561	0.407734	11.2579	11.2894	11.2351	10.7436	11.0443	10.9316	10.7927	10.7533
AAGAB	Q6PD74	6	6	6	6	5	5	5	5	2.61591	0.407626	15.1819	15.0227	15.2709	14.8753	14.7435	14.6498	14.8348	14.6511
EPHB3	P54753	20	21	21	17	19	19	21	19	2.0685	0.407246	11.0544	11.0187	10.9913	10.4617	10.4233	10.7041	10.8516	10.6303
DIS3L2	Q8IYB7	43	43	42	40	40	38	40	40	1.96514	0.407101	11.2318	11.2077	11.2073	10.742	10.8984	10.705	11.0872	10.61
KMT2C	Q8NEZ4;Q8NEZ4-2;Q8NEZ4-3	6	3	9	6	6	6	6	4	0.695632	0.406679	8.57219	9.60075	8.87499	8.65415	8.49088	8.37025	9.10018	8.43103
AJUBA	Q96IF1	13	12	14	12	12	9	11	11	1.03945	0.406512	9.4083	9.62717	9.42034	8.51587	9.27233	9.28953	9.06014	9.25593
ADISSP	Q9GZN8;Q9GZN8-2	9	9	9	9	9	9	9	8	1.73704	0.406506	12.6975	12.6508	12.7283	12.4017	12.0695	12.1799	12.5943	12.183
DDX18	Q9NVP1	29	29	29	28	29	27	27	26	3.36993	0.405954	11.8538	11.7545	11.7958	11.3075	11.4743	11.2986	11.4932	11.4035
FRYL	O94915	76	77	79	74	75	75	74	72	3.13901	0.405561	10.812	10.8267	10.8193	10.4003	10.5475	10.4822	10.3719	10.2669
PHAX	Q9H814	14	13	14	13	14	13	13	13	3.26707	0.405499	11.5664	11.5386	11.5577	11.2735	11.1816	11.185	11.0974	11.0062
KANSL3	Q9P2N6-3;Q9P2N6-4;Q9P2N6-5	7	5	7	8	7	7	6	5	1.33116	0.405244	8.79874	9.15175	8.99273	8.94113	8.50626	8.33746	8.41151	8.68278
GOLM1	Q8NBJ4;Q8NBJ4-2	13	13	13	12	13	13	13	13	0.81825	0.404816	10.9837	10.9113	10.9595	9.84293	10.6724	10.7279	10.9176	10.5727
GPX3	P22352	2	1	2	2	2	1	2	1	0.664143	0.404714	10.2217	9.55278	8.91678	9.1804	9.09048	9.1256	8.96912	9.42955
ATG2A	Q2TAZ0;Q2TAZ0-3	28	30	32	31	21	26	27	28	1.30603	0.404666	9.53019	9.84937	9.69513	9.6378	9.01523	9.44541	9.12175	9.21429
PABIR1	Q96E09	5	5	5	5	5	4	5	5	0.637719	0.404623	9.30529	8.98363	9.55728	9.16724	8.72148	9.50584	8.68923	8.30343
PTPN14	Q15678	49	49	48	46	47	46	49	47	0.95929	0.404472	11.2034	11.1248	11.1932	10.2449	11.1644	10.6231	11.0276	10.7866
TPRN	Q4KMQ1	13	14	17	13	14	14	14	10	1.79707	0.404418	10.1376	10.1923	10.1579	9.69474	9.80506	9.48161	10.0452	9.76421
MMTAG2	Q9BU76;Q9BU76-4	7	7	7	7	7	7	7	7	2.49956	0.404284	10.5893	10.4536	10.4891	10.2717	10.2199	10.0399	10.0475	9.95287
NXN	Q6DKJ4	27	27	27	27	26	27	25	26	1.11297	0.404166	12.8002	12.6952	12.7611	12.3316	12.5732	12.1057	12.7446	11.9846
FAM3A	P98173;P98173-3	8	5	7	8	6	7	8	5	1.02287	0.403992	10.0875	10.0395	10.1619	9.92712	9.35111	9.45341	10.1581	9.57167
FAM111A	Q96PZ2	14	13	11	14	15	15	12	12	1.46869	0.403966	9.4131	9.47049	9.45416	9.17332	9.2332	9.21534	8.65816	8.92973
SMARCA4	P51532;P51532-2;P51532-3;P51532-4;P51532-5	30	31	30	28	30	29	31	30	2.31201	0.403699	10.6711	10.734	10.6335	10.179	10.5198	10.2914	10.2645	10.1245
WDR64	B1ANS9;B1ANS9-2	1	1	1	1	0	2	1	1	0.389085	0.403631	9.28754	8.50276	9.43828	9.19892	NaN	7.83687	9.13317	8.52129
SELENOI	Q9C0D9	3	4	3	2	3	3	3	3	1.15512	0.403145	10.9312	10.4431	10.7046	9.92321	10.4572	10.5163	10.4243	10.1281
SMIM26	A0A096LP01	2	2	2	2	2	1	2	1	0.846149	0.403036	9.39601	9.46052	9.5897	8.88685	9.58527	8.90249	9.39015	8.63044
ABCF2	Q9UG63;Q9UG63-2	38	38	36	38	38	36	36	36	3.8671	0.402937	12.5326	12.5365	12.5647	12.0809	12.1982	12.0992	12.2495	12.0804
ZPR1	O75312	21	21	20	21	21	20	19	19	2.29849	0.402744	11.8829	11.8251	11.8341	11.284	11.4618	11.3097	11.665	11.5027
PPAN	Q9NQ55;Q9NQ55-2;Q9NQ55-3	15	13	15	15	14	14	15	14	2.69716	0.402713	11.6799	11.5074	11.6011	11.0505	11.1711	11.1319	11.3389	11.2747
CD55	P08174-2	10	9	9	12	9	10	11	9	1.08323	0.402667	11.963	12.1994	12.1479	12.1103	11.2331	11.7597	11.7104	11.6905
RNASEH2A	O75792	17	15	15	15	13	15	15	15	2.43925	0.402542	10.8081	10.8112	10.7817	10.5281	10.308	10.5835	10.2858	10.2836
RBM28	Q9NW13	32	34	31	33	30	33	33	31	3.94146	0.402487	11.2157	11.1102	11.1609	10.662	10.8325	10.731	10.802	10.7715
BAIAP2	Q9UQB8;Q9UQB8-2	33	30	33	34	33	31	32	30	0.482723	0.402436	11.235	11.2116	11.2368	10.9231	11.7749	10.4987	10.8757	10.0544
YIPF4	Q9BSR8	3	3	3	3	3	3	3	4	1.71934	0.402408	13.7214	13.5826	13.6162	12.905	13.3106	13.2126	13.4594	13.3005
GGCX	P38435	20	21	21	21	21	20	21	20	1.40958	0.402128	12.0991	11.9974	12.0303	11.6118	11.8858	11.4331	11.9117	11.3583
CHM	P24386	18	19	18	19	18	17	20	20	1.62112	0.401802	10.9976	11.0219	10.9069	10.9356	10.5265	10.3622	10.4484	10.5955
MAP4	P27816-5	3	3	3	3	3	3	3	3	0.632521	0.401631	10.9956	11.2368	10.854	9.95982	10.2983	10.8794	11.1769	10.8214
SUPT16H	Q9Y5B9	54	53	55	55	55	54	56	54	3.14356	0.401452	12.5593	12.5024	12.4879	12.2152	12.1067	12.2149	11.9759	12.0625
DDX52	Q9Y2R4	13	13	13	11	11	10	12	10	2.35308	0.401311	10.7338	10.396	10.533	10.1813	10.0907	10.0505	10.1497	10.2926
ST3GAL2	Q16842	4	4	2	1	3	5	4	3	0.786032	0.401291	9.63924	9.33572	9.83361	8.70285	9.4467	9.62989	8.90673	9.32167
WRN	Q14191	15	12	12	15	13	10	9	9	1.04932	0.40086	8.74005	8.34911	8.93181	8.36503	8.30519	8.4753	8.39239	7.82608
MRPL57	Q9BQC6	3	3	3	3	3	2	3	3	1.24192	0.400698	11.2769	11.195	11.0648	10.9767	10.8596	10.6998	11.0185	10.3365
LRRFIP1	Q32MZ4	47	47	47	49	46	46	45	44	2.12214	0.40058	12.5665	12.5935	12.5843	12.4573	12.1315	12.0005	12.1957	12.1193
FKBP4	Q02790	50	47	49	51	49	49	47	48	3.39441	0.40045	13.4265	13.3621	13.3837	13.0033	13.1171	12.9256	13.026	12.8794
CEBPB	P17676	10	8	10	11	10	11	8	10	0.456708	0.400234	11.0729	11.3545	11.0852	11.0331	10.1757	11.6838	10.1101	10.8505
RBMS2	Q15434	7	7	7	7	7	6	7	6	1.22959	0.400195	12.1483	12.1098	12.0957	11.3643	12.0752	11.5627	11.9404	11.6461
GEMIN6	Q8WXD5	6	6	6	6	6	6	6	6	1.66235	0.400155	11.2459	10.7682	11.1297	10.4494	10.6856	10.7828	10.6021	10.719
WBP4	O75554	6	5	6	6	6	4	7	5	1.9031	0.400148	10.3319	10.5134	10.3405	10.2258	9.82049	10.1285	9.94958	9.85126
DHX37	Q8IY37	28	28	30	26	28	28	28	26	4.10781	0.399768	10.8136	10.7384	10.6218	10.301	10.3301	10.3465	10.3339	10.3128
POLR1F	Q3B726	9	9	9	9	9	9	9	8	2.1295	0.398835	10.4928	10.4292	10.3108	10.194	10.0683	9.99193	10.0383	9.76812
OBSL1	O75147;O75147-4	40	41	41	40	39	40	41	40	3.80143	0.398286	11.2198	11.2061	11.1554	10.8693	10.8321	10.779	10.825	10.6721
MSH3	P20585	36	37	36	36	34	34	31	32	1.50185	0.398129	10.2338	10.1892	10.2501	10.1215	9.63515	10.0488	9.6567	9.66898
ALKBH7	Q9BT30	7	7	6	6	5	4	6	6	0.721574	0.398051	9.20452	9.48021	9.43165	8.5107	9.39691	8.5483	9.41823	8.99624
PLCXD1	Q9NUJ7	2	1	3	0	3	0	2	0	0.336959	0.397884	8.61827	7.95522	7.36262	NaN	7.5118	NaN	7.64983	NaN
SYNM	O15061	43	44	43	45	36	40	40	39	0.506702	0.397761	10.488	10.4856	10.5019	10.9049	9.32781	9.94373	9.84355	10.4502
CLPTM1	O96005	18	17	18	17	17	16	18	18	1.95335	0.397757	12.9636	12.8411	12.9222	12.4346	12.6768	12.383	12.728	12.3336
ILKAP	Q9H0C8	14	14	13	14	14	13	13	13	2.59938	0.397488	11.7087	11.7943	11.697	11.4929	11.175	11.4165	11.2418	11.3532
UTP14A	Q9BVJ6	26	27	27	27	27	28	26	27	2.79289	0.396817	11.2542	11.0884	11.0136	10.6216	10.7615	10.7058	10.8464	10.6743
ERBB2	P04626;P04626-4;P04626-5	26	26	25	22	22	22	24	21	2.14274	0.396748	10.5049	10.4491	10.4613	10.2288	10.1541	9.82807	10.1783	9.98589
RPRD1A	Q96P16	14	14	14	13	14	12	13	14	2.82016	0.39652	10.9896	10.9765	10.8397	10.5284	10.5558	10.7049	10.4233	10.4812
MMACHC	Q9Y4U1	7	7	7	6	6	5	7	6	0.571995	0.396224	9.86331	9.98892	10.0607	9.34927	10.207	8.90912	10.049	9.35946
SPOCK1	Q08629	11	12	13	12	12	10	12	12	0.589116	0.396044	9.74395	10.02	9.96784	10.0344	9.00906	9.23022	9.17963	10.1195
PPP1R37	O75864	23	21	23	22	22	22	23	19	1.9613	0.395996	9.76782	9.63979	9.94748	9.49669	9.19465	9.43187	9.54087	9.2811
MED19	A0JLT2;A0JLT2-2	4	4	4	3	3	3	4	3	1.28924	0.395868	9.48864	9.23816	9.36043	9.11515	8.52604	9.13378	9.11852	8.93922
CDC20	Q12834	10	10	9	9	8	9	9	6	0.926148	0.395712	9.94903	9.68078	9.67353	9.77206	9.59902	9.46714	9.03362	8.98848
PCBP4	P57723;P57723-2	2	2	2	2	2	2	2	2	1.13049	0.3954	11.6784	11.623	11.6083	11.6042	11.4181	11.2002	11.1977	10.7857
XPNPEP3	Q9NQH7;Q9NQH7-4	14	16	15	14	14	14	14	14	1.9633	0.395353	11.1874	11.0284	11.1369	10.8436	10.8121	10.858	10.6443	10.453
TAF12	Q16514;Q16514-2	2	3	3	3	2	3	2	3	2.34293	0.395298	11.4094	11.3108	11.4403	11.1271	11.1457	10.8712	10.9791	10.8347
APOM	O95445;O95445-2	2	2	2	2	2	2	2	2	0.64879	0.395123	12.7014	11.608	12.6626	11.879	11.9057	12.1392	11.6038	12.1166
JMJD4	Q9H9V9;Q9H9V9-1;Q9H9V9-2	3	3	3	2	1	3	4	3	0.843433	0.395068	9.09925	9.00583	8.53308	8.1537	8.6901	8.09532	8.76161	8.72085
KCTD17	Q8N5Z5-2	3	3	3	3	3	3	3	3	0.914044	0.394868	10.2481	10.3169	10.0514	9.57218	9.8658	9.61839	10.4081	9.5886
MASTL	Q96GX5;Q96GX5-3	4	6	7	6	6	8	5	7	2.17126	0.394746	8.1934	8.13347	8.36111	7.83472	7.8986	7.81488	8.00426	7.62044
ELP4	Q96EB1	16	16	15	15	16	12	14	12	2.464	0.394509	10.3923	10.2285	10.5007	10.0916	9.90738	9.83819	10.0319	10.0276
PACSIN2	Q9UNF0;Q9UNF0-2	17	16	17	17	17	17	17	17	2.20842	0.394496	13.6403	13.5273	13.5925	13.1244	13.0836	13.0362	13.3744	13.3425
TBC1D9	Q6ZT07	6	7	8	7	4	10	8	6	0.640533	0.394406	8.65552	8.86463	8.76932	9.03714	8.65145	8.0001	8.32324	7.83184
NSRP1	Q9H0G5	11	8	10	10	10	10	10	10	2.90767	0.394217	10.0157	10.028	9.91561	9.67226	9.57904	9.47462	9.72744	9.50777
SLAIN2	Q9P270	26	25	25	25	26	25	25	25	2.82316	0.394168	12.1847	12.1896	12.1911	11.7234	11.9137	11.8183	11.8905	11.6256
TANGO6	Q9C0B7	26	27	29	23	25	27	27	25	1.55725	0.393981	9.72778	9.75142	9.6645	9.30488	9.16767	9.21585	9.19921	9.71531
BRMS1	Q9HCU9	3	2	3	0	1	3	0	2	0.796775	0.393878	11.1544	11.9158	11.4534	NaN	11.1335	11.0093	NaN	11.1991
CIZ1	Q9ULV3;Q9ULV3-5	25	22	25	22	18	21	21	18	1.46149	0.393676	9.80061	10.0592	9.9632	9.5854	9.53797	9.87585	9.48684	9.25063
PRMT7	Q9NVM4	13	14	15	13	13	14	14	17	1.07511	0.39355	10.02	9.89874	9.92827	9.49121	9.17903	10.0549	9.5612	9.49095
CCDC88A	Q3V6T2;Q3V6T2-2	57	52	55	49	51	53	54	51	2.91036	0.393496	10.626	10.494	10.4949	10.2909	10.0735	10.0327	10.1941	10.133
MED27	Q6P2C8	11	12	12	12	12	11	8	11	3.04353	0.393022	10.437	10.3084	10.3832	10.1196	9.95657	9.95384	9.85532	10.0305
SSRP1	Q08945	30	27	28	28	28	29	29	29	3.36955	0.392942	13.2659	13.1626	13.1537	12.8744	12.7688	12.9013	12.7042	12.757
TDP2	O95551;O95551-2	8	7	7	6	7	7	7	8	2.32718	0.392929	10.2252	10.4275	10.1423	9.91991	9.99892	9.91248	9.81292	9.7162
KIF2C	Q99661	18	18	17	19	18	18	16	16	1.2484	0.392911	10.2653	10.2226	10.2972	9.95743	10.0054	10.2146	9.56867	9.59788
PARP10	Q53GL7	29	28	27	26	27	26	12	28	0.417229	0.392847	10.0323	10.1394	9.97296	9.8205	9.76722	9.94439	8.46146	10.2832
RRP15	Q9Y3B9	12	11	12	11	11	11	11	11	3.1698	0.392817	11.3598	11.1952	11.3221	10.8681	10.8041	10.8543	10.9722	10.999
UBE2O	Q9C0C9	44	43	42	43	41	41	42	42	3.9953	0.392631	12.0376	11.9267	12.0263	11.5434	11.5939	11.57	11.6965	11.6173
PHLDB2	Q86SQ0	37	32	37	29	36	36	37	33	0.439985	0.39262	10.3839	10.2727	10.32	8.94764	10.563	10.3257	10.276	9.55224
ABT1	Q9ULW3	10	9	10	9	9	9	10	9	1.58788	0.391429	10.7779	10.3031	10.8105	10.072	10.2668	10.2892	10.319	10.2483
ASXL2	Q76L83	6	5	7	4	4	6	4	2	0.544588	0.391234	8.33669	8.76541	8.71396	8.13717	8.29871	8.77285	8.50406	7.3578
TAB3	Q8N5C8;Q8N5C8-2	3	3	3	2	2	3	2	2	0.578392	0.391234	9.81461	9.14494	9.55781	9.00845	8.94099	9.93445	8.69197	8.99689
TCAF2	A6NFQ2;A6NFQ2-2	6	6	6	5	4	7	5	7	0.379435	0.39123	9.19928	9.30209	9.35345	9.65291	9.12297	9.24798	7.6731	8.7716
CPA4	Q9UI42;Q9UI42-2	5	5	6	0	8	2	3	1	0.245216	0.391199	9.29287	9.32015	9.42983	NaN	10.3316	7.68422	8.92522	8.88463
ZNF451	Q9Y4E5;Q9Y4E5-2	9	8	8	9	7	9	6	8	1.53611	0.390812	9.24976	9.19314	9.24366	9.06237	8.72893	8.98654	8.49377	8.91859
TMEM167A	Q8TBQ9	2	2	2	2	2	2	2	2	1.52392	0.390148	14.1724	14.1641	14.1867	13.7095	13.5606	14.176	13.7333	13.742
PATJ	Q8NI35;Q8NI35-2;Q8NI35-3;Q8NI35-4	3	3	2	3	2	2	3	2	0.279775	0.389847	11.1287	9.74614	10.0759	9.63364	8.64485	10.2202	10.3736	10.7632
AKT1S1	Q96B36	10	10	11	9	10	10	10	10	1.916	0.389793	12.2987	12.19	12.388	11.6346	11.9782	11.9028	12.0995	11.8971
OBI1	Q5W0B1	2	3	3	3	4	3	3	3	1.07591	0.38978	10.8728	10.3273	10.4409	10.2131	10.0646	10.4337	10.2788	9.7959
QSER1	Q2KHR3	10	10	9	8	6	9	6	6	1.02081	0.389737	8.34008	8.21575	8.09017	8.15871	8.09173	7.87271	7.58226	7.42258
SLC4A1AP	Q9BWU0;Q9BWU0-1	27	26	26	23	24	23	24	23	3.12335	0.389221	10.6558	10.7152	10.7329	10.2979	10.4771	10.3134	10.2565	10.2156
NSMCE2	Q96MF7	5	4	5	4	4	4	5	4	1.32418	0.389047	9.87297	9.68521	10.1911	9.64589	9.23869	9.70556	9.43533	9.61146
IFFO1	Q0D2I5;Q0D2I5-4;Q0D2I5-5;Q0D2I5-7	10	8	9	10	8	7	8	8	0.797549	0.388701	9.76964	9.69263	10.0728	10.0889	9.14397	9.24182	9.52375	9.28319
STX10	O60499	9	9	9	9	9	8	8	6	2.25986	0.388521	10.9148	10.6514	10.7108	10.2077	10.522	10.3551	10.4415	10.3261
YBEY	P58557	2	2	2	1	1	2	2	2	0.297153	0.387968	9.09291	9.60869	9.15485	8.78945	10.2427	8.28855	9.22111	7.94574
NRDE2	Q9H7Z3	10	9	11	6	5	7	8	7	0.690439	0.387876	8.64543	8.73164	8.655	8.61921	8.55701	7.94253	7.66596	8.66271
LARP4B	Q92615	24	24	22	23	22	21	22	22	2.93796	0.387679	11.4325	11.5553	11.6243	11.051	11.1569	11.0822	11.2762	11.1821
MRPL10	Q7Z7H8;Q7Z7H8-2	8	8	8	7	8	8	8	7	1.80186	0.387318	10.9898	11.0319	11.211	10.9066	10.4437	10.8036	10.6655	10.6317
ABL2	P42684;P42684-6	22	18	22	20	16	19	20	20	3.7205	0.387064	9.97575	9.86556	9.87477	9.48474	9.60266	9.48233	9.44534	9.5764
SLC25A33	Q9BSK2	4	3	2	2	2	1	3	3	0.809551	0.386867	10.6128	10.4748	10.1881	9.80642	10.684	9.99803	9.8719	9.83143
RUNX1T1	Q06455;Q06455-2;Q06455-3;Q06455-4	4	5	4	0	2	5	2	0	0.473267	0.386865	8.9385	9.11135	8.80776	NaN	9.19501	8.48866	8.01334	NaN
C1GALT1	Q9NS00	11	11	12	12	10	10	12	11	1.42727	0.386767	11.5135	11.7579	11.7116	10.9243	11.3281	11.3577	11.2246	11.5366
NOSIP	Q9Y314	17	16	17	17	17	17	16	14	1.40342	0.386544	11.2023	11.2496	11.1697	10.4356	11.0067	11.0604	10.7926	10.8079
TXN2	Q99757	4	4	4	4	4	4	3	3	1.72138	0.386273	11.4887	11.799	11.672	11.3196	11.0079	11.2104	11.3303	11.4666
RP9	Q8TA86	4	5	5	3	4	4	4	5	1.99602	0.386138	9.38592	9.53453	9.77766	9.13733	9.25614	9.24817	9.24477	9.01306
HAUS1	Q96CS2	4	4	6	4	3	5	2	4	1.05644	0.386083	8.7381	8.7803	8.62825	8.14353	8.66218	8.2283	7.96367	8.64966
MED17	Q9NVC6	16	18	17	16	19	16	18	18	2.95651	0.385735	10.3338	10.3491	10.3128	10.1288	9.87742	9.96302	9.90734	9.85426
BOP1	Q14137	32	31	32	32	32	32	30	32	3.23568	0.385615	12.0086	11.8911	11.8734	11.4599	11.5411	11.4582	11.653	11.5817
YME1L1	Q96TA2;Q96TA2-2;Q96TA2-3	29	25	27	28	26	27	26	27	3.06016	0.385462	11.4223	11.3501	11.3153	11.0296	11.0472	10.9513	11.042	10.8154
MFSD5	Q6N075;Q6N075-2	8	9	8	9	8	9	10	9	2.1344	0.384919	11.052	11.1011	11.1033	10.9106	10.52	10.8077	10.6888	10.5758
BTF3	P20290	11	11	11	11	11	11	11	11	3.32749	0.384588	13.7359	13.6071	13.674	13.2437	13.3422	13.2008	13.4022	13.2499
KAT2A	Q92830	4	6	6	3	0	0	2	6	0.444425	0.384205	9.1003	9.12763	9.62348	9.53148	NaN	NaN	8.75018	8.41714
MAGI3	Q5TCQ9	17	17	18	16	12	17	15	11	0.584443	0.384023	8.61096	8.6954	8.77898	8.69984	8.30105	8.74028	8.3535	7.46078
GLRX3	O76003	25	23	23	24	22	22	23	22	3.2843	0.383852	14.1023	14.0369	14.022	13.6007	13.6133	13.7199	13.8064	13.609
STAU2	Q9NUL3	24	24	23	24	21	23	23	24	2.4713	0.383602	10.9792	10.8505	10.864	10.6663	10.567	10.401	10.5748	10.3625
YIPF2	Q9BWQ6	2	2	2	2	2	1	2	2	0.767244	0.383234	10.0642	10.3148	9.96819	9.36288	9.40837	9.61545	10.2703	10.0055
NSMCE4A	Q9NXX6	13	14	15	12	8	14	12	10	0.963872	0.383033	9.42544	9.25557	9.53542	9.3774	8.71617	9.12789	8.64301	9.24776
UXT	Q9UBK9;Q9UBK9-2	6	6	6	6	6	6	6	6	0.899674	0.38301	11.0822	10.8771	10.9833	10.0061	10.7606	10.8195	10.5363	10.8669
GGA3	Q9NZ52	17	18	17	16	16	17	18	19	3.29554	0.382918	10.8428	10.7929	10.6802	10.3764	10.2709	10.4659	10.399	10.433
NAA10	P41227	17	16	17	16	16	16	16	16	3.47487	0.38284	12.5934	12.5437	12.4858	12.0345	12.2215	12.1637	12.2316	12.1394
PATL1	Q86TB9;Q86TB9-4	25	25	24	22	24	24	22	24	2.52483	0.382814	11.3662	11.295	11.3796	10.9123	10.9283	10.9221	10.866	11.192
CEBPD	P49716	3	4	3	4	0	4	4	4	0.542552	0.382812	9.51301	9.25017	9.29083	8.19917	NaN	9.35191	9.28497	9.03806
MBNL1	Q9NR56	2	2	2	2	2	2	2	2	1.50367	0.382767	10.7458	11.2095	10.8835	10.3576	10.4851	10.7756	10.6258	10.5736
WDR3	Q9UNX4	30	29	31	27	27	28	28	29	5.17222	0.382535	10.9738	11.0111	10.9681	10.6253	10.6218	10.5706	10.547	10.6443
PTOV1	Q86YD1	3	3	3	2	3	3	4	4	1.05596	0.382433	8.60597	8.49524	8.80606	8.08519	8.29247	8.17379	8.73795	7.97721
C2orf68	Q2NKX9	2	1	2	2	2	2	2	1	1.30246	0.381914	9.86918	9.74557	9.95744	9.86458	9.1862	9.35571	9.51041	9.46053
CYB561	P49447	1	2	2	0	0	2	1	1	0.247866	0.381763	10.4608	8.82217	10.076	NaN	NaN	9.64929	9.8616	8.70284
ALPK2	Q86TB3	15	13	14	13	11	12	13	14	0.930729	0.381478	8.84332	8.87464	8.57977	8.1008	8.57108	8.01048	8.80883	8.43099
RIC8A	Q9NPQ8	32	31	30	31	30	31	30	30	5.53265	0.381199	13.2281	13.2458	13.2505	12.8477	12.8549	12.8646	12.9185	12.8158
NAA15	Q9BXJ9	53	53	51	55	52	51	53	50	3.35812	0.380923	12.7871	12.6852	12.7024	12.2789	12.4494	12.2872	12.4195	12.2848
PFDN6	O15212	6	5	5	6	5	4	5	6	0.38969	0.380445	10.8761	11.8814	11.3405	10.7377	11.5352	10.1474	10.8421	11.6654
LRRC42	Q9Y546	10	10	11	10	8	7	9	8	2.27658	0.38024	9.4093	9.57298	9.72967	9.19787	9.05668	9.2863	9.27798	9.13321
ANTXR2	P58335-4	20	19	19	20	20	19	20	20	0.956518	0.379938	11.9663	11.881	11.8807	11.748	11.1659	11.9096	11.1805	11.643
PARD3	Q8TEW0;Q8TEW0-2	37	35	36	36	34	35	35	30	4.40099	0.379884	10.6492	10.6262	10.6773	10.3149	10.334	10.2776	10.2307	10.1978
SFXN4	Q6P4A7	6	6	5	7	6	5	6	6	0.856708	0.379803	9.87061	9.72253	10.0693	9.20356	9.13065	9.62687	9.57526	10.002
HMGXB4	Q9UGU5	6	5	5	6	5	6	6	4	1.43768	0.379754	8.93501	8.90249	8.66218	8.22722	8.57795	8.61313	8.21536	8.63371
TOM1L2	Q6ZVM7	25	23	25	25	26	24	25	25	1.54043	0.379714	11.8165	11.6319	11.7691	11.3142	11.6378	11.344	11.4462	11.0551
GPR107	Q5VW38	6	6	6	5	5	6	5	6	2.28242	0.379648	11.56	11.6108	11.4536	11.2177	11.2998	10.9386	11.2175	11.1356
OGT	O15294	47	46	46	48	47	43	45	46	3.01698	0.379588	12.0497	11.9912	11.9449	11.7885	11.5921	11.5916	11.5351	11.5713
TXLNA	P40222	40	39	42	41	39	39	40	38	3.24898	0.379506	12.6199	12.6477	12.619	12.1101	12.2968	12.2325	12.3685	12.2389
GUCD1	Q96NT3-2;Q96NT3-3	5	4	5	6	6	5	4	4	0.561262	0.37921	8.92322	8.58461	8.81241	8.89477	7.55239	8.70528	8.45131	8.36726
PML	P29590-2	2	2	2	2	1	2	2	1	0.882529	0.379191	10.348	10.1135	10.4787	10.303	9.54228	9.68004	9.88807	10.2576
ZNHIT2	Q9UHR6	9	9	9	9	7	9	9	9	2.85563	0.37911	10.387	10.4916	10.3789	10.1714	9.8901	9.99774	10.0551	10.0861
ASPSCR1	Q9BZE9;Q9BZE9-2	30	31	30	29	27	28	29	30	1.66815	0.379072	11.5646	11.4971	11.4793	10.8861	11.0924	11.0657	11.4421	11.1871
NAP1L1	P55209-3	2	2	2	2	2	2	2	2	1.26141	0.378527	9.55016	9.30924	9.7092	8.87348	9.12077	9.03722	9.20821	9.48201
GALNT4	Q8N4A0	20	20	20	19	19	19	20	18	2.50877	0.378265	10.9802	10.7936	10.8158	10.3449	10.5949	10.4024	10.4905	10.5921
SNRPF	P62306	10	10	9	10	10	9	9	10	1.82996	0.377779	12.6156	12.4118	12.3437	12.1938	11.825	12.2025	12.0277	12.1472
CACYBP	Q9HB71	21	21	21	21	19	21	21	21	3.50319	0.377267	14.2616	14.2118	14.2118	13.9602	13.7558	13.8581	13.7843	13.8973
URGCP	Q8TCY9;Q8TCY9-2	31	30	33	31	30	24	27	27	2.8638	0.377252	10.3009	10.3626	10.3309	10.1048	10.0408	9.87288	9.87919	9.87329
HIP1	O00291	55	52	55	54	53	54	53	53	1.12818	0.377182	12.0915	12.0838	12.1053	11.4772	11.743	12.1742	11.7459	11.4415
DGCR2	P98153;P98153-2	3	4	4	4	0	3	2	2	0.429742	0.376817	9.7423	9.69936	9.61074	8.40244	NaN	9.73306	9.28091	9.81284
ACSL3	O95573	38	38	37	38	36	36	38	37	5.32671	0.376605	13.5471	13.496	13.5035	13.1405	13.1783	13.1628	13.0845	13.1286
TNIP2	Q8NFZ5	5	6	4	6	6	5	5	6	0.86736	0.376259	9.07342	8.64299	8.91079	8.55171	8.2955	8.70781	8.05114	8.8912
TERF1	P54274;P54274-2	3	3	2	2	2	3	3	2	0.677489	0.376112	7.65418	7.70877	8.22687	7.46824	7.28121	8.05365	7.62169	7.01101
TTI1	O43156	21	18	22	15	15	16	16	16	2.73782	0.376055	9.89122	9.92183	10.0603	9.64838	9.42051	9.66105	9.63147	9.54724
NOL6	Q9H6R4;Q9H6R4-4	35	34	34	34	32	31	32	32	3.80335	0.375737	11.2417	11.2148	11.1655	10.7524	10.8997	10.7592	10.8722	10.8745
PAPOLA	P51003	31	29	32	32	30	28	30	29	2.76802	0.375652	11.0347	10.9478	10.9935	10.722	10.6337	10.7166	10.4558	10.5537
RPL24	P83731	7	6	6	6	6	6	6	6	3.72409	0.375105	16.6402	16.7868	16.7003	16.2733	16.2918	16.3162	16.3862	16.4026
CASP8	Q14790-9	16	14	15	17	14	13	11	14	0.84949	0.374943	10.2217	10.2336	10.3139	9.82339	9.58605	10.4215	9.51701	10.0594
LRP5	O75197	9	9	12	5	11	9	9	10	0.468951	0.374665	8.75984	8.79176	8.79552	7.80321	9.15258	7.97403	8.95192	8.15679
MEF2D	Q14814;Q14814-4	8	6	8	8	7	7	8	9	1.84328	0.374622	10.8033	10.8541	10.7766	10.577	10.5804	10.2839	10.5452	10.1972
PPP1R10	Q96QC0	26	25	26	27	24	26	25	24	3.38868	0.374389	11.1931	11.0681	11.1402	10.6846	10.8849	10.7732	10.7155	10.7388
MED23	Q9ULK4;Q9ULK4-3;Q9ULK4-4;Q9ULK4-5	34	35	32	33	33	35	33	31	2.28207	0.374084	10.2234	10.3444	10.2634	10.0798	9.84937	9.90817	9.70448	9.97306
COX19	Q49B96	2	2	2	2	2	2	2	1	0.74353	0.374037	10.3014	10.6783	10.2665	10.0753	9.59654	10.2598	9.74003	10.5351
NAT10	Q9H0A0	52	51	52	50	50	48	48	49	4.9967	0.373801	12.0914	12.0936	12.0958	11.6765	11.729	11.6671	11.7687	11.7577
EGLN1	Q9GZT9	18	17	18	19	19	18	19	18	3.21326	0.373701	10.9089	10.9397	10.9158	10.6424	10.4154	10.6382	10.5117	10.531
RAD18	Q9NS91	4	5	5	6	4	5	3	3	1.48916	0.373407	12.8231	12.803	12.8936	12.4808	12.5476	12.7543	12.1391	12.4106
NEDD4	P46934-4	36	34	35	35	35	33	35	35	2.15573	0.373321	11.5731	11.416	11.4818	11.3156	11.1148	11.1105	10.9054	11.1386
PPIL2	Q13356	19	20	21	19	21	20	20	21	3.19027	0.373319	10.5489	10.4298	10.4979	10.2369	10.0878	10.1816	10.0552	10.0329
BUD23	O43709	7	7	7	7	5	6	6	6	1.29364	0.373071	11.2505	11.0914	11.3313	10.8553	11.1434	10.5533	11.0259	10.6787
GPNMB	Q14956-2	16	16	16	16	16	16	15	16	0.579576	0.372921	14.7719	14.6645	14.615	14.8537	14.1779	14.701	13.5719	14.2499
GLS	O94925-3	3	3	3	3	3	3	3	3	0.727294	0.37269	13.889	13.84	13.8209	13.1177	13.839	13.1199	14.0102	13.2995
BUB1B	O60566;O60566-3	14	11	13	15	13	14	9	12	0.972583	0.372526	9.1598	9.29231	9.33924	9.13444	9.25108	8.86535	8.42889	8.77653
TOX4	O94842;O94842-2;O94842-3	11	11	11	10	11	11	11	10	2.84828	0.372381	11.1609	11.2136	11.2277	10.6527	10.8651	10.9522	10.8427	10.829
JADE2	Q9NQC1;Q9NQC1-2;Q9NQC1-3	2	1	3	2	2	3	0	1	0.820828	0.372335	10.4864	10.8673	10.213	10.5342	9.99362	10.0324	NaN	10.0393
SDHC	Q99643;Q99643-3;Q99643-5	3	3	3	3	3	3	3	3	0.820685	0.372192	12.1155	12.2249	12.2971	12.1288	11.5688	12.2053	11.3361	11.9625
PES1	O00541	24	24	25	24	23	24	25	24	3.32601	0.372038	12.344	12.3264	12.3306	11.8939	11.9779	11.8532	12.0834	11.9999
SCARA3	Q6AZY7	10	11	8	13	4	12	7	8	0.173088	0.371997	10.1971	9.98904	10.1633	11.7597	8.26522	10.3792	8.67614	9.64208
THG1L	Q9NWX6	6	5	6	5	6	6	5	6	2.10161	0.37169	11.1532	11.2306	11.1725	10.7687	10.7336	10.6248	11.0212	10.9203
DAZAP1	Q96EP5	13	14	14	13	13	14	14	13	2.27525	0.371579	13.5768	13.589	13.554	13.3653	13.1252	13.2801	12.9917	13.2463
CIB1	Q99828;Q99828-2	3	3	3	3	3	3	2	1	0.344355	0.371573	8.88221	8.88792	8.50363	8.90957	7.37416	9.0229	7.76637	8.85873
MIB1	Q86YT6	31	31	32	28	29	27	29	28	3.13546	0.371431	10.3695	10.4689	10.4484	9.98767	10.1817	10.1288	9.98899	10.0003
RNF2	Q99496	12	12	11	12	9	9	12	10	1.78365	0.371303	10.9112	10.7483	10.8761	10.4899	10.6477	10.6311	10.2212	10.3796
PDXDC1	Q6P996;Q6P996-4;Q6P996-5	44	43	43	44	43	42	44	41	1.72274	0.370928	12.3548	12.3296	12.2728	11.6414	12.046	11.9517	12.1609	11.9407
PGP	A6NDG6	14	15	14	14	14	14	15	15	3.70857	0.370891	12.5746	12.6082	12.5777	12.145	12.1945	12.2571	12.3271	12.1559
DLGAP5	Q15398;Q15398-3	23	21	20	20	21	22	19	20	1.31671	0.370787	9.97585	9.93152	9.79247	9.47172	9.77276	9.79165	9.33882	9.27086
POF1B	Q8WVV4;Q8WVV4-1	1	4	0	1	4	1	0	3	0.0816319	0.370781	7.39903	8.14691	NaN	7.99761	9.01934	4.29057	NaN	8.30123
GTPBP3	Q969Y2;Q969Y2-2;Q969Y2-3;Q969Y2-4	5	4	4	4	4	5	5	4	0.608788	0.370628	8.57984	8.95826	8.61463	8.92421	8.19126	8.58517	8.34604	7.68806
PRKCD	Q05655	32	29	32	31	30	31	30	32	1.06266	0.370621	10.9427	10.827	10.8634	10.1235	10.481	10.3282	10.7354	10.8673
TPMT	P51580	20	20	19	19	20	19	20	19	1.96042	0.370142	12.0377	12.0762	12.0945	11.8106	11.7559	11.8635	11.4396	11.627
ATP2C1	P98194	35	37	36	34	33	32	35	34	2.90199	0.370002	11.9989	11.8867	11.9763	11.446	11.6703	11.5161	11.6754	11.6122
NDC80	O14777	33	35	33	34	34	32	31	31	1.42642	0.369998	10.55	10.3726	10.4728	10.2132	10.1693	10.3569	9.94112	9.79521
SYS1	Q8N2H4	2	1	2	1	0	1	2	1	0.38035	0.369257	12.1254	10.6201	11.2464	10.9841	NaN	11.2717	10.4823	11.1075
DDX56	Q9NY93;Q9NY93-2	21	20	20	19	21	19	21	19	2.58823	0.36921	11.1383	10.9816	10.9803	10.5487	10.6185	10.6237	10.831	10.6989
POLR1C	O15160	15	15	15	14	14	14	14	14	1.85458	0.369197	12.0377	12.0114	11.9706	11.3642	11.7018	11.6279	11.8592	11.6338
RHOB	P62745	6	5	6	4	5	5	5	6	0.565432	0.369052	10.8059	11.5178	11.3334	10.158	11.1825	10.7202	10.9385	11.2506
TIMM50	Q3ZCQ8;Q3ZCQ8-2	11	11	11	11	10	11	11	10	2.25784	0.369043	12.295	12.3966	12.3499	12.1549	12.0779	11.9005	11.9611	11.7962
NAA40	Q86UY6	8	6	7	8	7	7	9	6	3.04219	0.368952	10.3616	10.2643	10.4742	9.94915	10.0689	10.0736	9.97569	9.92151
ACACA	Q13085	115	116	116	113	113	111	114	108	1.98101	0.368776	11.9536	11.9465	11.8875	11.8351	11.4071	11.457	11.5279	11.5748
ZNF277	Q9NRM2	2	3	4	2	2	3	3	3	0.315848	0.368425	8.06051	8.26757	8.04068	7.24396	8.48742	6.55897	8.19929	8.28283
LRRC45	Q96CN5	2	1	2	2	1	2	1	0	0.43018	0.367437	7.94951	9.08552	8.41344	8.64564	7.60167	8.14812	8.06611	NaN
THEM6	Q8WUY1	11	11	12	12	12	12	12	10	1.90752	0.367312	11.7755	11.7933	11.7324	11.3314	11.5055	11.6415	11.2026	11.3177
DHRS11	Q6UWP2	8	7	8	7	7	7	7	7	1.17546	0.367254	10.2974	10.0016	10.0574	9.95507	10.0808	9.49871	9.58621	9.63694
NCBP2	P52298	8	9	9	9	8	8	8	9	2.4083	0.367096	11.9628	11.8425	11.8724	11.7369	11.5393	11.4991	11.4176	11.4346
COX14	Q96I36	2	2	0	2	0	2	2	2	0.363959	0.367001	8.95581	8.51466	NaN	8.47253	NaN	8.86873	8.51513	7.61654
MKI67	P46013	106	103	105	106	96	107	97	99	1.65321	0.365999	10.271	10.3234	10.3242	9.91942	9.88309	10.2849	9.7849	9.82867
AURKA	O14965	7	10	10	3	3	6	4	0	0.660432	0.365955	8.87998	8.99781	9.01976	8.47335	8.5757	9.19533	8.1552	NaN
ERBIN	Q96RT1;Q96RT1-2;Q96RT1-3;Q96RT1-5;Q96RT1-8	61	60	62	62	62	63	62	59	1.12393	0.365767	11.5949	11.5886	11.605	10.9481	11.3205	11.4819	11.4948	10.9068
MRPL51	Q4U2R6	3	3	3	3	3	3	3	3	1.40904	0.365268	11.5027	11.3426	11.5046	11.2836	11.115	11.2034	11.1162	10.7053
POLR1D	P0DPB5	4	3	4	4	4	4	4	4	1.0799	0.365115	12.1326	11.7894	11.728	11.2209	11.9192	11.4832	11.4779	11.4897
AGGF1	Q8N302	5	5	5	4	6	5	6	5	0.687487	0.365081	7.58349	7.84688	7.82036	6.67209	7.69546	7.3766	7.51371	7.66797
TEX30	Q5JUR7	5	6	5	5	5	5	5	4	1.61248	0.364865	10.824	10.534	11.0519	10.5808	10.4656	10.4086	10.395	10.342
CCDC97	Q96F63	8	8	8	8	6	8	6	8	1.0515	0.364671	10.8746	10.8712	10.6111	10.8422	10.3327	10.3889	10.0628	10.4782
TFPT	P0C1Z6;P0C1Z6-2	2	2	2	2	2	2	2	2	2.48408	0.364237	9.11813	9.28452	9.06631	8.78858	8.91712	8.69792	8.68813	8.86868
NUF2	Q9BZD4	15	16	15	15	15	16	14	13	1.34106	0.364179	10.7701	10.6842	10.676	10.5104	10.4611	10.577	10.1464	10.0346
POLDIP2	Q9Y2S7	19	19	19	19	19	19	19	19	2.41435	0.363898	12.1904	12.1079	12.0881	11.9097	11.8559	11.7051	11.7701	11.5835
ASB1	Q9Y576	11	9	10	8	10	8	10	11	1.03139	0.363748	10.3466	10.3583	10.2557	9.58243	9.90054	9.91328	9.9577	10.4283
MRPL50	Q8N5N7	7	7	7	8	7	7	8	8	1.64026	0.36319	11.8422	11.8302	11.8393	11.5705	11.2361	11.7261	11.5311	11.3063
TAF6	P49848;P49848-3;P49848-4	19	18	17	19	15	16	15	12	2.17181	0.363072	10.7596	10.7127	10.8124	10.5204	10.5464	10.4162	10.3141	10.1953
VEZF1	Q14119	5	5	6	6	5	6	6	6	0.597445	0.363038	10.1943	10.1826	9.91694	10.1582	9.49179	10.1696	9.0665	9.78851
UNC119B	A6NIH7	9	10	10	10	9	9	9	9	2.17825	0.362898	12.0209	12.1567	12.0433	11.6125	11.8936	11.8269	11.5753	11.6454
YIPF1	Q9Y548	1	2	2	0	2	1	2	2	0.490467	0.362417	9.51016	9.06903	8.21717	NaN	8.66698	8.47506	8.40154	8.73522
NKAPD1	Q6ZUT1;Q6ZUT1-2;Q6ZUT1-3	2	2	2	2	2	2	2	2	0.615072	0.362145	9.40928	9.8708	9.40778	8.60311	9.20488	9.43078	9.02096	9.74264
SLC52A2	Q9HAB3	2	2	2	2	2	2	2	2	1.17241	0.36213	13.3971	13.1343	13.1837	12.7851	13.2805	12.8793	12.8519	12.5844
CCNH	P51946	15	14	15	14	14	16	14	13	2.02189	0.362059	9.87089	9.75908	9.96837	9.54371	9.34153	9.72742	9.45395	9.45367
ANKLE2	Q86XL3	44	44	44	40	39	41	42	42	3.10613	0.361993	11.1505	11.0613	11.1248	10.6461	10.7789	10.7606	10.882	10.6834
SYNGR2	O43760;O43760-2	4	4	4	3	4	3	4	4	0.549343	0.361864	11.8883	11.6418	11.5999	11.1828	12.233	11.1871	11.1566	10.9812
UBE3D	Q7Z6J8	3	4	5	6	6	5	4	0	0.433091	0.361817	9.20986	9.98336	9.89728	9.63426	8.61603	9.32408	9.7657	NaN
TMEM35B	Q8NCS4	2	2	2	2	2	2	2	2	1.0942	0.361803	11.9277	11.7125	11.4843	11.0569	11.5065	11.6565	11.1732	11.3386
NR2C2AP	Q86WQ0;Q86WQ0-2	7	5	7	7	5	7	6	8	1.26221	0.361735	9.84798	9.81693	9.80943	9.82014	9.15052	9.51876	9.30009	9.52572
ZFAND6	Q6FIF0;Q6FIF0-2	6	6	6	6	6	6	6	6	0.76254	0.361425	11.1758	10.9952	11.0623	11.3277	10.7367	10.7448	10.3395	10.433
MARS2	Q96GW9	3	3	3	3	0	2	0	0	0.183204	0.361136	9.67086	10.0354	8.86837	8.38314	NaN	9.94437	NaN	NaN
WDR43	Q15061	19	19	20	20	19	19	18	19	4.12436	0.361007	11.622	11.6629	11.7623	11.2637	11.3539	11.3194	11.3562	11.3139
UBQLN1	Q9UMX0	19	19	19	18	19	19	19	18	3.65829	0.360372	13.1546	13.1548	13.0671	12.7226	12.6955	12.753	12.871	12.7836
SPTY2D1	Q68D10;Q68D10-2	15	13	14	15	14	14	15	13	2.16267	0.36015	11.0301	10.9533	11.1839	10.725	10.8696	10.6158	10.7264	10.5413
GPR108	Q9NPR9	8	7	7	7	7	6	7	6	1.34606	0.359884	10.5812	10.7313	10.6019	10.2966	10.504	9.91527	10.4505	10.2248
CCN2	P29279	23	24	23	22	24	24	23	24	0.287127	0.359527	13.1441	13.5459	13.3059	11.5962	13.5217	12.6913	13.7366	13.3164
ALG13	Q9NP73-2	7	7	7	7	7	7	7	7	2.35568	0.359367	11.3926	11.2192	11.2255	10.8604	11.0684	10.7577	10.9617	10.9507
CDK5RAP1	Q96SZ6;Q96SZ6-3	12	11	10	9	7	7	10	9	0.969813	0.359047	8.96611	9.13174	8.84245	8.99413	8.32179	8.88738	8.40077	8.50121
IPO4	Q8TEX9;Q8TEX9-2	47	47	47	47	47	46	46	43	1.85746	0.358951	12.1258	12.2569	12.1549	11.7814	11.8961	11.7273	12.0672	11.6292
MGRN1	O60291;O60291-2	19	19	18	21	20	19	19	20	2.311	0.358708	10.4734	10.6406	10.6188	10.3188	10.209	10.3065	10.246	10.0142
TOMM40	O96008	16	15	15	16	16	15	15	16	3.21946	0.358511	13.1661	12.9982	13.0928	12.806	12.7331	12.7822	12.672	12.6426
PRPS2	P11908;P11908-2	9	9	9	9	9	9	9	9	1.50844	0.358398	12.4027	12.3955	12.4785	11.7836	12.0502	11.9551	12.2493	12.2978
ATP13A3	Q9H7F0	21	22	22	22	22	22	22	23	1.63658	0.358075	10.0394	10.2359	10.0812	9.6888	9.84508	10.0433	9.61544	9.6111
MPV17L2	Q567V2;Q567V2-2	3	3	3	3	3	3	3	3	1.44976	0.357799	9.73618	10.0242	10.145	9.50174	9.70504	9.50828	9.85755	9.48067
POLE3	Q9NRF9	6	6	6	6	6	6	6	5	1.95142	0.357656	12.2332	11.8847	12.1707	11.5917	11.7704	11.8736	11.7374	11.7196
UTP4	Q969X6	23	22	24	21	21	23	23	21	4.81685	0.357549	10.8513	10.8313	10.7817	10.4695	10.505	10.4978	10.41	10.4372
WASF1	Q92558	12	10	11	10	9	10	10	11	1.40845	0.357372	10.2912	10.1328	10.1432	9.73915	10.1783	9.67782	9.91299	9.65018
ZC3HAV1	Q7Z2W4-3	4	3	4	2	3	4	4	3	0.813958	0.357028	10.2316	10.0689	10.1737	9.82717	10.0177	9.17416	9.92418	10.0619
CMTR1	Q8N1G2	36	36	36	36	36	36	37	34	2.49051	0.356883	10.8221	10.6644	10.7447	10.5202	10.3525	10.4919	10.3057	10.264
NRDC	O43847;O43847-2	57	54	55	51	54	53	53	53	1.73375	0.356597	12.5445	12.5133	12.565	11.9177	12.3841	12.1036	12.3266	12.1897
PNPT1	Q8TCS8	37	37	34	35	36	33	34	34	1.96173	0.356283	11.5868	11.4557	11.4911	11.1721	11.2776	10.9861	11.004	11.3348
ATP11C	Q8NB49;Q8NB49-2;Q8NB49-3;Q8NB49-4	26	24	24	26	23	24	26	25	1.49504	0.356279	10.85	10.9319	10.8628	10.3435	10.3026	10.5002	10.7916	10.6886
ZNF787	Q6DD87	11	9	10	10	11	10	10	10	1.49705	0.356177	9.55136	9.43158	9.52614	9.25552	9.00315	9.46757	8.99833	9.00969
EBNA1BP2	Q99848	14	13	14	14	14	14	14	13	2.2098	0.356174	12.2452	12.3037	12.2455	11.754	11.9555	11.7594	12.0312	12.0432
CTR9	Q6PD62	32	31	30	32	33	27	30	29	3.13223	0.356064	10.9193	11.0312	10.9439	10.5939	10.6859	10.7074	10.5295	10.527
KPNA4	O00629	22	22	22	22	21	22	22	22	2.56983	0.355539	13.471	13.5818	13.5478	13.0417	13.3307	13.1926	13.2333	13.0917
CHSY3	Q70JA7	10	7	7	8	10	9	11	8	0.210013	0.355421	9.47609	9.1898	9.51093	7.49275	9.94329	8.72813	10.3133	8.70681
L3MBTL2	Q969R5;Q969R5-2;Q969R5-3	3	3	3	3	1	2	4	2	0.289234	0.355245	8.00276	8.83088	9.14175	6.98307	8.59868	8.65033	8.44682	8.8372
JMJD6	Q6NYC1;Q6NYC1-2;Q6NYC1-3	16	15	16	13	14	13	14	13	1.51719	0.354985	11.1629	11.2197	11.185	10.5999	10.9635	10.7147	11.1277	10.7654
RAD51C	O43502	2	2	2	2	1	2	2	0	1.08376	0.354647	8.7316	8.99196	8.60877	8.68707	8.46111	8.13747	8.40553	NaN
COPZ1	P61923	7	7	7	6	6	7	7	6	1.03258	0.354248	14.8029	14.1564	14.3802	13.769	14.2325	14.1702	14.1086	14.1807
TSEN54	Q7Z6J9	3	2	4	1	0	2	4	1	0.541238	0.354172	9.12174	9.17448	9.1816	8.98535	NaN	9.08462	8.05501	9.09542
REPIN1	Q9BWE0;Q9BWE0-4	6	6	6	6	5	6	6	5	0.683709	0.354023	10.2221	10.7625	10.8469	10.3136	9.89944	10.6249	10.5438	9.90065
EIF3M	Q7L2H7	21	21	20	21	21	20	21	21	3.31737	0.353768	13.1505	13.1237	13.1947	12.6932	12.8134	12.7586	12.9151	12.8324
ESS2	Q96DF8	10	8	9	10	8	10	9	10	1.2498	0.353701	9.57487	9.9589	9.69336	9.6788	9.30783	9.3491	9.48905	9.1186
ISCA2	Q86U28	8	9	8	8	8	9	8	8	0.857499	0.353588	10.1836	10.0282	10.0442	9.89637	9.51612	9.94536	9.24057	10.0604
PCNX3	Q9H6A9	18	17	18	16	18	17	15	14	1.95698	0.353366	9.34035	9.24052	9.19291	9.06541	8.82961	8.86954	9.05465	8.7036
GFM2	Q969S9;Q969S9-3	17	17	16	17	17	14	18	13	1.87649	0.353264	9.99674	9.94374	10.0263	9.84833	9.70286	9.53187	9.68367	9.41156
MOSPD3	O75425	2	3	3	0	2	2	2	0	0.691513	0.353248	9.06603	8.62136	8.50574	NaN	8.22709	8.21278	8.69351	NaN
FSTL1	Q12841	22	22	22	21	22	21	21	22	0.971552	0.353009	13.0988	13.2002	13.151	12.3722	12.9614	12.5639	13.0692	13.0183
SPTLC2	O15270	27	26	26	24	27	26	24	24	1.48954	0.353008	11.6648	11.686	11.659	11.0168	11.6092	11.375	11.324	11.2596
TRMT6	Q9UJA5	20	20	20	19	19	19	17	16	2.91012	0.352933	10.7728	10.6193	10.6408	10.2419	10.4061	10.4117	10.2361	10.3277
CLK3	P49761;P49761-1	10	9	7	7	8	9	7	7	1.29592	0.352782	9.49835	9.5766	9.88628	9.17403	9.17674	9.64022	9.23673	9.27708
FZR1	Q9UM11;Q9UM11-2	4	5	5	6	5	8	3	5	0.662101	0.352155	8.98415	9.7905	9.16933	9.42247	9.1193	8.85835	8.68662	8.72579
SMUG1	Q53HV7	4	3	3	3	4	3	3	3	0.485524	0.351785	8.79954	8.78923	9.37388	8.17435	8.28551	9.14913	8.36364	9.2062
CEBPZ	Q03701	38	38	37	38	39	36	34	37	3.6523	0.351768	10.6884	10.6193	10.7493	10.3411	10.352	10.3859	10.2323	10.3583
RIN1	Q13671	26	27	25	26	25	26	23	25	0.934857	0.351506	12.1037	12.0606	12.0206	12.2361	11.5425	11.7858	11.4442	11.5421
TMEM214	Q6NUQ4	34	34	33	33	32	31	32	35	1.53588	0.351032	13.2149	13.0058	13.0951	12.5282	12.8598	12.646	13.0241	12.7131
SUB1	P53999	10	10	9	10	10	10	10	10	1.17658	0.35092	14.7369	15.2372	14.5209	14.4601	14.4386	14.5339	14.5144	14.4569
BCAS2	O75934	15	15	14	14	14	14	14	15	1.376	0.350892	10.5818	10.3401	10.5784	9.98766	10.3441	10.3932	9.94529	10.0759
GOLPH3	Q9H4A6	12	12	12	14	13	12	12	13	2.44816	0.350685	11.8494	11.7204	11.7016	11.4821	11.3047	11.3322	11.3451	11.5681
CBX8	Q9HC52	10	9	9	7	8	7	8	9	2.07712	0.350427	10.3437	10.2184	10.2288	9.90825	9.98022	10.0881	9.69495	9.89444
RECQL5	O94762	11	9	10	10	8	7	8	7	0.395692	0.350339	9.44088	8.96731	9.1665	9.23805	9.0887	9.28857	8.82992	7.76089
SMURF1	Q9HCE7;Q9HCE7-2	0	3	2	2	2	3	2	2	0.300732	0.350234	NaN	8.16316	7.43581	7.26007	6.66229	7.24268	8.02836	8.05283
CCDC9B	Q6ZUT6;Q6ZUT6-5	12	12	13	13	10	10	12	12	0.624373	0.350054	11.3309	11.4875	11.4802	10.6929	11.5571	10.5468	11.406	11.2112
CIAPIN1	Q6FI81	19	19	19	19	19	19	19	19	2.07143	0.350019	12.3208	12.4737	12.4527	11.8748	12.1973	12.088	12.1947	11.9738
TRIM24	O15164;O15164-2	17	15	18	16	16	15	15	16	1.05656	0.349781	8.99232	9.23528	8.94625	9.00698	8.49674	8.98739	8.47864	8.57109
USP33	Q8TEY7;Q8TEY7-2	17	18	18	17	18	17	18	14	3.35961	0.349733	9.25167	9.25108	9.2948	8.98995	8.9382	8.98632	8.8683	8.79781
PPP4R2	Q9NY27	17	18	19	17	18	16	17	16	2.68066	0.349575	11.1323	11.0227	11.1164	10.8623	10.7416	10.8288	10.6333	10.6385
MIGA2	Q7L4E1	4	4	3	4	0	4	5	3	1.30635	0.34932	8.60608	8.93738	8.99881	8.57526	NaN	8.27363	8.589	8.55454
GFM1	Q96RP9	33	33	32	30	33	31	32	32	2.71942	0.349169	12.1093	12.0976	12.0574	11.8087	11.7333	11.7186	11.8618	11.5723
SDAD1	Q9NVU7	18	19	20	19	18	18	20	18	2.44703	0.349163	10.9127	10.8268	10.9031	10.3402	10.5667	10.5291	10.6782	10.5442
HSPD1	P10809	52	51	52	51	52	51	51	51	2.49027	0.34863	15.1868	15.2764	15.1405	15.0387	14.8177	14.7981	14.8681	14.7405
COPS7B	Q9H9Q2	10	10	10	10	10	10	10	10	2.46866	0.348616	11.6083	11.7004	11.782	11.2504	11.3708	11.283	11.5261	11.3112
FUBP1	Q96AE4-2	2	2	2	2	2	2	2	2	1.46834	0.348373	13.118	12.5544	12.953	12.5006	12.6069	12.5751	12.4816	12.4695
CXorf38	Q8TB03	13	12	11	12	13	13	13	10	1.13234	0.348272	11.2527	11.0393	11.2795	11.1142	10.5824	10.8283	11.0832	10.6031
TRIM33	Q9UPN9-2	23	23	21	24	18	21	20	19	1.32966	0.347519	9.85241	10.0525	9.9329	9.78588	9.77384	9.66438	9.51751	9.25044
SAC3D1	A6NKF1	4	4	4	6	6	6	6	6	0.433575	0.347457	10.6721	10.9161	10.9334	11.0129	10.7478	10.8248	10.3506	9.52932
GEMIN7	Q9H840	3	2	3	3	3	3	3	2	0.519346	0.346956	9.63271	8.82224	9.34542	8.8833	8.82452	9.34795	8.27707	9.26632
NSDHL	Q15738	26	25	26	26	27	25	24	26	3.31067	0.346638	12.7353	12.7085	12.644	12.4777	12.2848	12.3702	12.3079	12.3058
EEF1AKMT2	Q5JPI9	6	7	6	7	7	4	6	5	0.548312	0.34663	9.52805	9.57437	9.57481	9.66307	9.6832	8.59305	8.81995	9.30296
MTERF4	Q7Z6M4	14	13	14	11	12	11	13	12	0.944475	0.346544	9.56429	9.6794	9.61232	9.73007	9.19518	9.31486	9.2608	8.85973
PIP4K2C	Q8TBX8	16	18	17	16	18	18	17	15	0.467696	0.34654	11.3972	11.3115	11.2768	10.7774	11.6327	10.7884	11.4554	10.256
GATB	O75879	10	10	10	10	9	10	9	9	1.31225	0.346527	10.6861	10.4976	10.6607	10.4545	10.2699	10.2964	10.4271	9.89341
SPAG1	Q07617	9	9	9	10	8	11	7	11	0.504655	0.346013	8.6323	8.62563	8.69291	8.89753	7.77369	8.02044	7.98547	8.84419
UTP3	Q9NQZ2	16	14	15	12	15	15	11	11	1.4389	0.345804	10.2575	10.4204	10.3601	9.64461	10.1155	9.99541	10.165	10.0805
TCOF1	Q13428-6	2	2	2	1	1	1	2	1	0.946176	0.345639	9.58179	9.95048	10.0606	9.81442	9.23719	9.39191	9.37971	9.77011
FERMT1	Q9BQL6	15	13	13	6	10	8	14	9	1.01439	0.344952	12.4758	12.4035	12.2353	11.7846	11.7894	12.0424	12.474	12.0423
AMIGO2	Q86SJ2	9	10	9	0	9	6	9	6	0.193962	0.344884	9.94418	9.7078	9.74149	NaN	10.4407	8.87507	10.4076	8.08844
RCOR1	Q9UKL0	9	9	9	8	9	9	8	7	2.24212	0.344804	10.39	10.2307	10.2679	9.94667	10.0565	10.0428	9.96571	9.74514
PMPCB	O75439	22	23	23	22	22	23	23	21	3.15388	0.344744	12.8483	12.7594	12.7863	12.5875	12.466	12.4211	12.4343	12.3573
ELL	P55199	13	14	14	11	13	13	11	13	2.96907	0.344551	10.1794	10.2249	10.1069	9.91066	9.90477	9.82587	9.69533	9.79249
ATAD3A	Q9NVI7-2	39	39	40	36	37	37	38	36	1.37313	0.344516	13.5724	13.4345	13.4391	13.362	13.0071	13.1316	13.337	12.8499
BRD8	Q9H0E9;Q9H0E9-2	11	11	12	12	10	12	12	8	0.810133	0.344378	9.65498	9.69558	9.92075	9.7466	9.21966	9.80897	9.22476	9.06364
YTHDC2	Q9H6S0	52	51	54	52	47	48	50	50	2.12976	0.344168	10.3407	10.3826	10.4307	10.1585	9.8195	10.0834	9.986	10.1552
ZNF580	Q9UK33	2	2	2	2	2	2	2	2	0.622874	0.344127	9.41225	9.88153	10.0117	9.08249	9.83255	9.84248	9.14645	9.21783
KCTD9	Q7L273	15	15	15	15	15	15	13	15	2.87233	0.343962	10.5405	10.7608	10.6387	10.3443	10.3161	10.2356	10.2342	10.3834
RNASEH2C	Q8TDP1	10	8	10	9	8	10	9	10	1.24418	0.343172	12.5269	12.5139	12.5201	12.4807	11.9803	12.3685	11.9104	12.1457
ASF1B	Q9NVP2	4	4	4	4	3	4	4	4	2.09176	0.343051	11.8048	11.754	11.7885	11.4533	11.6144	11.5462	11.3022	11.2807
PGAM5	Q96HS1	18	18	17	17	16	17	18	18	1.72592	0.342744	12.6008	12.4206	12.4743	12.2702	12.0623	12.3468	12.1761	11.9237
NOC2L	Q9Y3T9	23	27	24	26	23	23	24	24	4.09881	0.342651	11.8321	11.945	11.8631	11.5219	11.5411	11.487	11.5283	11.6088
MED8	Q96G25;Q96G25-2	5	4	6	6	5	6	5	5	0.94046	0.342614	10.5771	10.9756	11.1089	10.653	10.7688	10.6686	10.1528	10.4798
SRSF9	Q13242	17	17	17	17	17	17	17	17	2.70773	0.342513	13.512	13.2938	13.3581	12.9662	13.1492	13.0975	13.0224	12.992
RAVER1	Q8IY67-2	27	28	28	26	28	28	27	26	3.47431	0.342503	11.9916	12.001	11.9818	11.5556	11.6745	11.7547	11.5896	11.6706
WDR12	Q9GZL7	21	21	21	22	22	22	19	21	3.66859	0.342494	11.8889	11.9561	11.8935	11.4901	11.5818	11.5151	11.6531	11.6118
LSM14B	Q9BX40	11	10	12	11	12	12	12	10	2.44642	0.342444	11.2528	11.2311	11.2065	11.0379	10.9797	10.8698	10.8202	10.7309
GOT2	P00505	31	31	31	31	31	31	31	31	2.10439	0.34236	14.2772	14.2795	14.2256	13.8894	14.1072	13.8025	14.0256	13.7672
SYNE2	Q8WXH0;Q8WXH0-2	83	87	95	100	69	84	73	65	0.509584	0.342249	9.21646	9.26203	9.2547	9.76898	8.49598	8.95863	8.55919	8.72796
RASAL2	Q9UJF2-2	39	40	41	38	31	37	37	35	1.68421	0.342169	10.5333	10.5085	10.4338	10.217	9.92309	10.0148	10.3772	10.2165
SLC35E1	Q96K37	11	12	12	11	12	10	12	11	1.10772	0.341936	11.3139	11.2558	11.1483	10.6371	11.1121	10.7761	11.241	10.7205
SYNPO	Q8N3V7-2	13	14	14	3	12	12	12	12	0.280328	0.341446	9.74054	9.98686	9.8355	8.18565	10.2857	9.23318	10.0988	9.76086
TRPC4AP	Q8TEL6;Q8TEL6-3	16	14	14	15	12	12	13	12	2.2319	0.341195	10.5038	10.6331	10.5318	10.2632	10.1422	10.2142	10.3981	10.0575
TUSC2	O75896	3	4	4	4	4	4	4	3	2.45197	0.340927	11.2851	11.2141	11.1984	10.8043	10.9506	11.0691	10.8535	10.7805
RALGAPA2	Q2PPJ7;Q2PPJ7-2;Q2PPJ7-3	3	2	0	5	2	4	5	5	0.275815	0.340353	7.80068	8.84672	NaN	7.59866	7.20109	8.35879	8.54834	8.20985
RNASEH1	O60930	8	9	7	9	8	6	7	7	0.857409	0.339828	10.509	10.1046	10.283	9.8212	10.2999	9.92382	10.2019	9.54823
CEP192	Q8TEP8	23	20	26	20	20	18	14	23	1.46468	0.339061	8.88865	8.67784	8.79905	8.48089	8.76574	8.39187	8.35455	8.2542
ACOT7	O00154-4	19	19	19	19	19	19	19	19	2.43645	0.338922	13.9275	13.9397	13.9058	13.5535	13.7365	13.4331	13.6815	13.5222
DMAC2L	Q99766	4	4	3	4	4	4	4	5	1.53062	0.338918	10.321	9.98296	10.1221	9.85292	9.69639	9.87851	9.99694	9.59081
UTP6	Q9NYH9	27	26	29	27	26	27	27	27	4.93024	0.338843	10.8075	10.7072	10.7439	10.3837	10.4333	10.4372	10.4216	10.3942
NCOA6	Q14686	10	8	12	10	9	12	8	8	1.86953	0.338671	8.80179	8.75334	8.73452	8.58343	8.47364	8.55546	8.29569	8.2145
HMCES	Q96FZ2	10	11	11	10	9	9	8	10	1.60597	0.338297	9.84535	9.48236	9.9768	9.42646	9.38879	9.41815	9.53153	9.38442
MMS19	Q96T76;Q96T76-8	45	47	45	44	41	42	45	44	2.30597	0.338176	12.0604	12.0595	12.0378	11.8167	11.7876	11.6128	11.8181	11.5369
ZHX3	Q9H4I2	20	19	21	17	17	18	17	18	1.6609	0.338087	10.3345	10.2103	10.3407	10.1548	10.0134	10.0551	9.85633	9.70562
SP140L	Q9H930	14	12	13	15	14	15	13	14	1.6934	0.337861	12.0592	11.9803	11.9535	11.8245	11.3858	11.7843	11.593	11.7115
SPAG7	O75391	11	13	12	13	11	12	12	13	2.79613	0.337536	11.4029	11.4388	11.3919	11.1198	11.178	11.1089	11.0535	10.9081
ZNF644	Q9H582	4	3	4	3	4	4	5	2	1.02074	0.337483	8.48431	8.30573	8.37207	7.99494	7.65042	8.06208	8.43037	8.11164
HDAC11	Q96DB2	3	2	0	3	3	2	2	2	0.487242	0.337436	8.35215	8.6112	NaN	8.28621	7.51665	8.01334	8.57593	8.32908
ZFYVE21	Q9BQ24;Q9BQ24-2	10	8	9	9	9	9	8	9	0.833333	0.337284	11.3619	11.5639	11.5926	11.6451	10.9823	11.268	10.7713	11.1774
FDPS	P14324;P14324-2	14	14	15	15	14	14	14	15	1.44052	0.336846	14.2054	14.1989	14.0667	14.088	13.816	13.6967	13.5658	13.9342
MLH1	P40692	28	22	27	25	20	23	23	21	3.41373	0.336774	12.7359	12.7319	12.7751	12.4795	12.4468	12.4733	12.3363	12.3184
SAR1B	Q9Y6B6	15	15	14	15	14	15	14	14	3.75913	0.336688	14.9422	14.9023	14.9506	14.5422	14.5499	14.5797	14.7066	14.5967
RPL5	P46777	22	21	21	21	20	21	20	21	1.31874	0.336656	15.3632	15.876	15.3181	15.1154	15.2056	15.1199	15.2593	15.212
CCDC59	Q9P031	8	6	7	7	6	6	7	8	2.46473	0.33654	9.92045	10.019	10.0573	9.64136	9.8232	9.51373	9.66423	9.66919
MAP2K3	P46734	22	22	23	23	23	22	23	23	2.54882	0.336525	13.1248	13.0684	13.0202	12.7056	12.6347	12.6319	12.8621	12.8388
TK1	P04183	16	16	16	16	15	16	14	15	1.06642	0.336415	10.71	10.8468	10.8934	10.7304	10.5335	10.7282	10.2551	10.1544
TGS1	Q96RS0	8	8	7	6	6	7	6	5	1.15726	0.336234	9.32325	9.56989	9.36679	8.76176	9.18875	9.06915	9.40593	8.99312
MELK	Q14680	9	10	11	9	8	8	8	9	0.795585	0.336045	8.81737	9.08962	8.90556	9.08248	8.22434	8.77166	8.37546	8.55342
GART	P22102	53	53	53	53	50	51	51	51	3.21459	0.335556	13.4318	13.4691	13.3866	13.0164	13.0674	13.0249	13.1837	13.1755
CNST	Q6PJW8	15	15	14	13	14	15	14	14	1.35868	0.335426	9.8487	9.90061	9.93003	9.27011	9.79309	9.4264	9.74904	9.54981
HLCS	P50747-2	15	14	18	16	17	15	16	15	1.89056	0.335324	11.4638	11.5222	11.4232	11.0168	11.2145	10.9792	11.0973	11.3641
FAM193A	P78312;P78312-2;P78312-5;P78312-6	12	11	13	11	11	12	10	10	1.68512	0.335316	11.5326	11.5657	11.3196	11.2594	10.9353	11.0082	11.2529	11.2307
NUP42	O15504	6	8	8	8	6	7	6	8	1.44754	0.335206	9.59213	9.65426	9.54696	9.49354	9.30058	9.36132	9.21239	8.94505
YRDC	Q86U90	10	10	10	6	9	8	9	9	0.859951	0.334902	10.5522	10.4843	10.3114	9.66224	10.3023	10.1561	10.4847	9.96656
HIRIP3	Q9BW71;Q9BW71-2	7	7	7	7	7	5	6	7	1.0964	0.334757	9.73731	10.0674	10.0836	9.96628	9.61027	9.61885	9.62277	9.3219
RGS20	O76081-6	1	2	1	1	1	1	1	0	1.5338	0.334721	9.00617	8.82185	9.02331	8.69872	8.38478	8.6232	8.75619	NaN
DDX27	Q96GQ7	35	34	35	35	34	33	34	35	3.82751	0.334449	11.8016	11.7525	11.7486	11.348	11.4775	11.384	11.469	11.4872
PPHLN1	Q8NEY8	11	11	11	11	11	10	11	11	2.70866	0.334332	11.1053	11.0939	11.1083	10.8851	10.6766	10.8534	10.6407	10.785
THOC2	Q8NI27	45	44	46	44	41	43	40	41	2.05839	0.334306	10.5071	10.7002	10.6071	10.4788	10.1757	10.3088	10.1622	10.227
WDR76	Q9H967	11	9	9	10	6	8	7	5	0.492414	0.334299	9.05295	8.83122	9.33068	9.23938	8.51901	9.24112	8.13165	8.55544
BTN3A1	O00481	2	1	2	0	1	2	0	1	0.209596	0.333917	7.87781	8.07069	6.34103	NaN	7.4004	6.52593	NaN	7.36146
SRPK2	P78362;P78362-2	20	20	20	20	20	20	21	20	3.95785	0.33348	11.5543	11.5264	11.5614	11.1362	11.2623	11.1947	11.2886	11.1875
NOP53	Q9NZM5	10	12	12	11	11	11	12	12	1.32352	0.33328	10.8724	10.8113	10.6982	10.195	10.5535	10.3682	10.7719	10.4147
CFDP1	Q9UEE9	5	6	6	6	6	6	6	5	1.48476	0.333244	11.9888	11.8683	12.0036	11.721	11.4533	11.8535	11.6892	11.3847
GSDMD	P57764	15	15	15	14	14	15	15	14	0.605315	0.333238	11.5374	11.6434	11.5635	11.4182	10.4862	11.588	11.3549	11.3937
INCENP	Q9NQS7;Q9NQS7-2	10	10	10	10	12	10	9	9	0.720563	0.333174	9.49184	9.3327	9.15389	9.32173	8.9185	9.36554	8.86233	8.49674
ZCCHC9	Q8N567	4	5	4	3	4	4	3	3	0.859175	0.333149	9.15647	9.5153	9.19909	9.16988	8.70322	8.57303	9.13156	9.208
CCDC51	Q96ER9	10	10	9	9	8	9	10	9	2.43571	0.332695	10.7726	10.7376	10.7227	10.3066	10.5961	10.3982	10.449	10.3081
DTYMK	P23919	19	19	19	19	19	19	19	19	1.87097	0.332594	13.6823	13.6512	13.6663	13.5811	13.1888	13.3783	13.195	13.3269
UBAP2L	Q14157-1	2	2	2	2	2	2	2	2	2.45377	0.332565	11.4277	11.6506	11.5735	11.2456	11.1247	11.1308	11.2544	11.3347
PRTFDC1	Q9NRG1	7	7	7	6	7	7	7	7	0.69722	0.332314	11.3469	11.2292	11.3446	10.3538	11.1529	11.2347	10.852	11.2793
NAF1	Q96HR8;Q96HR8-2	5	5	3	4	5	4	5	4	1.13359	0.332221	9.43785	9.11755	9.7879	9.17949	9.00094	9.24766	9.10614	9.04349
FGGY	Q96C11;Q96C11-3	11	12	11	12	12	12	11	10	1.1063	0.3322	9.99305	10.0446	10.011	10.0005	9.32	9.65406	9.86108	9.58431
NRBP1	Q9UHY1	23	22	23	21	22	23	21	21	2.27605	0.332158	12.1751	12.1699	12.2454	11.8383	11.703	11.797	12.0094	11.9757
LY6K	Q17RY6	5	5	5	5	5	6	6	3	0.17235	0.332136	9.105	9.54568	9.3676	7.22047	8.90632	9.49212	10.6489	8.76864
HMOX2	P30519	21	21	22	21	20	20	22	20	1.47613	0.331953	12.2451	12.1186	12.2316	11.6243	12.1738	11.8494	11.8372	11.8476
MAN2A2	P49641	23	19	20	21	19	20	18	20	1.06099	0.331636	9.96646	9.95677	10.0274	9.93314	9.63574	9.76798	9.20876	9.71399
ALCAM	Q13740-2	29	29	29	28	28	29	29	28	0.389298	0.331196	13.4648	13.4431	13.4504	12.184	13.2279	12.8622	13.7279	13.6059
MCAT	Q8IVS2	12	11	12	13	12	13	12	10	0.718658	0.330543	10.3232	10.0273	10.0899	10.3187	9.36929	9.96749	9.81634	9.60966
TMSB4X	P62328	6	6	6	6	6	6	6	6	0.642601	0.330369	12.6204	13.0924	12.6886	12.0357	12.8603	12.378	12.2288	12.8476
ZNF800	Q2TB10	9	7	8	8	9	9	9	7	1.60761	0.330082	10.5205	10.7151	10.3949	10.396	10.1675	10.3078	10.1846	10.0112
RLIG1	Q8N999	9	11	10	10	11	11	7	10	1.76074	0.329909	9.95554	10.1982	10.1346	10.0183	9.64705	9.72277	9.71073	9.73226
DCPS	Q96C86	16	16	16	16	17	17	16	17	2.72442	0.329851	12.3601	12.3593	12.2922	12.0841	11.9811	11.8586	11.9951	12.1178
SMARCC1	Q92922	22	19	20	20	20	21	19	20	1.5089	0.329563	10.746	10.6358	10.7578	10.0902	10.4949	10.5854	10.4326	10.3151
BCKDK	O14874	10	9	8	10	10	8	8	10	1.30031	0.329342	10.9983	11.0174	11.059	11.0242	10.5031	10.8293	10.598	10.5233
TSPYL1	Q9H0U9	14	12	14	11	14	11	13	12	1.67223	0.329004	10.8635	10.5891	10.6734	10.23	10.5791	10.43	10.4242	10.235
PRPS1	P60891	25	25	25	24	24	21	24	24	0.557658	0.328916	14.5038	14.5681	14.5248	13.6121	13.9686	14.1946	14.8398	14.4016
GEMIN8	Q9NWZ8	5	5	5	5	5	5	5	5	2.37848	0.328326	9.92228	10.0892	9.984	9.68139	9.84769	9.61384	9.63967	9.56833
TMCO1	Q9UM00;Q9UM00-1;Q9UM00-2	4	4	4	4	4	4	4	4	1.81105	0.328256	14.1007	14.1231	14.0341	13.5046	13.8682	13.8835	13.69	13.8421
DHCR7	Q9UBM7	8	8	8	8	8	8	8	8	2.01977	0.328105	13.8862	13.7432	13.8576	13.2865	13.558	13.6246	13.5876	13.4478
SSBP3	Q9BWW4;Q9BWW4-2;Q9BWW4-3	3	2	3	3	3	3	3	3	0.736108	0.328018	10.6931	11.5883	10.8792	10.7034	10.9836	10.6497	10.6908	10.5999
TBX3	O15119-2	11	11	12	12	10	11	8	10	0.309085	0.327934	10.223	10.2435	10.3476	10.2789	10.6701	10.2488	8.72595	9.79329
MRPL49	Q13405	6	6	6	6	6	6	6	6	1.32678	0.327915	12.1243	11.7584	11.9543	11.8729	11.6395	11.6751	11.4914	11.41
COPS3	Q9UNS2-2	1	2	2	2	1	1	2	2	1.61379	0.32784	13.2959	13.5662	13.4195	12.8835	12.9799	13.2207	13.1974	13.2153
DNAJC8	O75937	12	13	13	12	12	12	12	11	2.09631	0.327822	13.3245	13.2182	13.2061	13.0914	12.8209	13.0287	12.7823	12.8857
RPL7L1	Q6DKI1	16	16	15	16	14	14	15	14	2.6168	0.327756	11.654	11.5956	11.719	11.2053	11.2758	11.3234	11.4743	11.3635
SLC25A38	Q96DW6	3	3	4	4	4	2	4	3	0.559205	0.327068	8.48104	8.30629	8.32064	8.05233	8.37215	8.1285	8.38227	7.27603
ELOVL1	Q9BW60	4	4	4	4	4	4	4	4	2.45556	0.326636	12.3019	12.0773	12.3628	11.9087	11.8555	11.9574	11.984	11.8978
PPP1CC	P36873-2	5	5	5	5	5	5	5	5	1.65939	0.32641	13.4723	13.192	13.5357	12.9806	13.0827	13.1697	13.2127	12.9223
MKNK1	Q9BUB5;Q9BUB5-2;Q9BUB5-3	5	5	4	4	3	4	3	4	0.484955	0.326046	8.95647	8.81773	8.65326	8.47145	9.14161	8.51826	8.55355	7.73068
SP1	P08047	8	7	8	8	8	8	8	7	0.566721	0.325869	10.0632	9.89346	10.0852	10.128	9.66497	9.95087	8.96251	9.73407
ERCC4	Q92889	27	26	26	25	24	26	23	26	0.583815	0.325861	9.44245	9.44755	9.52723	9.40289	9.48551	9.33644	8.40359	9.10432
PRMT3	O60678	18	19	18	19	19	19	18	19	2.99838	0.325827	10.1135	9.99565	10.0385	9.63231	9.83975	9.70402	9.67381	9.76699
GTPBP10	A4D1E9	16	15	15	14	12	13	14	14	1.71563	0.325305	10.3544	10.201	10.5367	10.0133	9.87964	10.1667	10.1614	9.97257
AK4	P27144	12	12	12	12	11	12	12	12	0.259295	0.325118	11.5949	11.5164	11.4365	11.6382	9.66485	11.7215	11.4573	11.4723
UTP11	Q9Y3A2	12	12	12	12	12	12	12	12	2.54975	0.324991	10.2739	10.3012	10.287	9.87336	9.8201	9.99231	10.0802	10.0459
RRP7A	Q9Y3A4	11	13	11	11	11	11	12	10	2.28212	0.324899	10.2878	10.3823	10.331	9.94304	10.2049	10.0079	10.0124	9.87595
RGPD8	O14715	49	49	51	50	47	51	47	45	2.76148	0.324872	11.4801	11.5826	11.4053	11.2054	11.1723	11.2677	11.0604	11.1166
TRIP12	Q14669-3	68	68	67	66	68	67	67	68	4.5597	0.324726	11.0429	11.0309	11.0683	10.7142	10.7927	10.7248	10.7175	10.6642
USP16	Q9Y5T5;Q9Y5T5-2	24	23	24	23	24	21	22	23	2.79887	0.324655	10.6665	10.63	10.7297	10.3416	10.3365	10.2073	10.4399	10.4284
ZNF830	Q96NB3	7	6	7	7	7	6	7	6	1.81575	0.32461	10.2011	10.2192	10.2187	9.98763	9.82014	10.064	9.64673	9.9233
SOCS2	O14508	2	1	2	2	2	1	1	2	0.182384	0.324221	9.14326	9.51741	8.43508	10.4681	8.68787	8.70955	7.51696	8.15602
KAT8	Q9H7Z6	9	11	11	12	8	9	7	10	1.03159	0.324176	9.3528	9.46507	9.81677	9.5469	9.11674	9.31531	9.02166	9.10289
FLII	Q13045	62	62	63	63	62	61	63	63	1.47471	0.324091	13.1931	13.2214	13.207	13.2059	12.7676	12.7142	12.9334	12.7944
TMEM62	Q0P6H9	6	6	7	5	6	4	6	5	0.718917	0.323739	9.16564	9.08524	9.17937	8.62854	8.43598	9.36568	9.0007	8.66749
DIPK1A	Q5T7M9	11	10	12	10	11	11	12	12	0.926696	0.323553	10.373	9.96459	10.1986	9.39714	9.92229	9.98083	10.0415	9.93409
DNTTIP2	Q5QJE6	22	22	21	21	20	22	22	20	3.03123	0.323118	11.0883	11.0613	11.048	10.6633	10.7997	10.6416	10.8488	10.7602
PRKAR2B	P31323	12	11	12	10	12	11	11	10	0.658912	0.322799	10.1685	10.0014	10.3048	9.72932	10.3762	10.0062	9.70714	9.3582
PSIP1	O75475	23	22	22	22	23	21	22	21	1.20148	0.32238	13.0299	13.0081	12.9595	12.9796	12.4174	12.8003	12.4622	12.7243
MRPL14	Q6P1L8	7	6	7	7	7	7	7	7	1.14935	0.321726	11.6296	11.5308	11.5732	11.6279	11.3082	11.0288	11.271	11.0447
CRADD	P78560	9	9	9	10	9	9	9	9	0.605682	0.32158	10.0942	9.71631	9.70177	9.49029	9.79548	9.74711	8.84813	9.69828
XAB2	Q9HCS7	35	34	33	31	28	34	33	28	2.89287	0.321438	11.0621	10.9624	11.0103	10.7536	10.6785	10.7705	10.5477	10.7004
FUBP1	Q96AE4	34	35	34	34	33	33	31	33	2.5788	0.321366	13.9915	13.9084	13.9251	13.5366	13.7805	13.6707	13.5375	13.5764
HM13	Q8TCT9;Q8TCT9-5	13	12	13	12	13	13	13	13	2.10013	0.320884	15.1463	15.1902	15.0652	14.69	14.8363	14.8078	15.0183	14.7127
POU2F2	P09086;P09086-2;P09086-5	3	3	4	4	3	4	4	2	0.588414	0.320548	9.3374	9.65945	9.2492	9.75238	8.77514	8.81613	8.9367	9.19366
TRMT13	Q9NUP7	4	4	4	5	3	3	0	3	0.360746	0.320538	9.0096	8.41822	8.89794	8.14644	9.08643	7.80087	NaN	8.78513
MOSPD1	Q9UJG1;Q9UJG1-2;Q9UJG1-3	2	1	2	2	2	2	2	2	0.293321	0.320483	8.67746	9.75116	9.07288	7.81413	9.63716	8.91288	8.78667	9.08259
TRMT2A	Q8IZ69	22	21	22	18	20	21	21	21	3.16449	0.320364	10.3783	10.4865	10.4506	10.2247	10.1354	10.0178	10.0997	10.1129
UPF3B	Q9BZI7;Q9BZI7-2	10	11	10	10	10	9	10	10	1.68784	0.320037	10.2858	10.2492	10.1855	9.85757	9.66694	9.93738	10.0602	10.0786
MDFIC	Q9P1T7	4	4	4	4	4	3	4	4	1.18579	0.319758	11.6224	11.5791	11.5352	10.9937	11.386	11.0475	11.5571	11.3113
METTL15	A6NJ78	14	13	14	14	13	11	15	13	2.06012	0.319747	9.74582	9.68963	9.58087	9.3082	9.45739	9.45285	9.39092	9.15242
ASB6	Q9NWX5	10	11	11	11	10	9	11	10	0.758636	0.319266	10.8312	10.3868	10.7216	9.99002	10.6263	10.0692	10.6518	10.2988
RTL8C	A6ZKI3	8	8	8	8	8	8	8	8	1.47751	0.31924	13.0398	12.5376	12.7788	12.3438	12.4347	12.5421	12.5241	12.4862
TMEM87B	Q96K49;Q96K49-2	8	7	7	8	8	8	7	8	0.691153	0.318908	11.9419	12.1764	12.2921	11.7343	12.3444	11.6348	11.4167	11.9592
SRRM1	Q8IYB3;Q8IYB3-2	9	8	9	9	9	9	9	9	2.1485	0.3188	12.5456	12.7212	12.7337	12.3373	12.4078	12.4758	12.1771	12.3421
PRKRIP1	Q9H875	5	4	6	4	5	5	4	3	1.51702	0.318527	10.8216	10.4292	10.8305	10.3256	10.3004	10.468	10.2876	10.4946
TXNDC11	Q6PKC3;Q6PKC3-2	11	12	10	8	8	11	10	7	0.983621	0.318451	9.96729	9.66306	9.81278	9.21515	9.70607	9.36123	9.82473	9.37246
DR1	Q01658	7	7	7	7	7	7	7	7	3.73791	0.318373	12.6015	12.531	12.4909	12.2102	12.2072	12.1498	12.2691	12.2775
IFIT1	P09914;P09914-2	17	16	18	17	18	18	15	18	0.71486	0.318077	10.3071	10.3074	10.3475	9.74284	10.4186	10.266	9.53777	10.0478
PMS2	P54278	8	7	8	6	8	7	6	6	1.14871	0.317899	9.65944	9.51396	9.12275	9.00592	9.3009	9.23845	9.02283	9.00264
TRIM22	Q8IYM9	21	20	21	21	20	21	20	20	2.96076	0.317379	11.4369	11.4184	11.5492	11.2	11.1351	11.2188	11.0273	11.1727
TMEM38B	Q9NVV0	4	4	5	6	6	5	6	6	0.820986	0.317368	10.3925	10.4654	10.4522	10.4427	9.94673	10.3679	10.1838	9.6554
TMEM39B	Q9GZU3	2	2	2	2	2	2	2	2	0.566157	0.316869	9.19301	9.58302	9.5434	9.68203	8.59988	9.16412	9.2937	8.87498
ZNF22	P17026	6	6	6	7	6	7	7	7	0.981093	0.316592	9.64465	9.46688	9.49979	9.46657	8.8491	9.25461	9.05782	9.47448
LIN37	Q96GY3	2	3	3	2	2	2	2	2	0.436334	0.316281	9.00238	8.47159	8.93689	8.73736	9.01413	7.68273	8.39421	8.60827
EDEM2	Q9BV94;Q9BV94-2	7	7	5	7	7	5	8	7	1.71247	0.316259	10.2652	10.1077	10.2357	9.68304	9.95666	9.87818	10.1019	9.81324
LSS	P48449	39	37	40	39	37	38	40	39	0.721088	0.316105	13.5258	13.4774	13.4319	13.6682	12.6955	13.2547	12.9973	13.1956
KLHL7	Q8IXQ5	11	11	11	9	6	9	9	5	0.668939	0.316008	9.33444	9.58192	9.51623	9.27155	8.88776	9.61237	9.3483	8.68762
TBC1D16	Q8TBP0	2	3	3	6	3	5	5	4	0.46753	0.315493	9.19296	9.47829	10.0134	8.98306	8.74624	9.16034	9.75083	9.58984
TRERF1	Q96PN7;Q96PN7-2;Q96PN7-3;Q96PN7-4;Q96PN7-5	2	3	3	1	2	0	0	2	0.302103	0.315441	9.1021	8.67593	8.1854	7.67756	8.71656	NaN	NaN	8.62298
CNOT7	Q9UIV1	9	9	9	9	9	8	8	9	2.23283	0.315181	10.742	10.6873	10.9297	10.4076	10.5528	10.5123	10.5355	10.3476
SERPINB2	P05120	21	21	21	20	21	22	16	24	0.109911	0.315119	11.4549	11.3562	11.2917	9.50103	10.8802	11.5679	9.51074	13.8026
STMN2	Q93045	5	6	5	10	10	9	7	7	0.745237	0.314677	15.3761	15.315	15.4044	15.4974	15.2522	15.0173	14.5874	14.8981
BCORL1	Q5H9F3;Q5H9F3-1;Q5H9F3-4	2	3	3	2	0	0	4	3	0.201844	0.314667	7.91094	9.33798	8.08169	7.64144	NaN	NaN	8.91882	7.82635
LIMA1	Q9UHB6	64	64	64	66	67	63	66	65	1.13193	0.314646	14.1121	14.0368	14.0552	13.6111	13.6937	13.6823	14.1806	13.5994
GALE	Q14376	14	15	15	15	15	14	15	14	0.830639	0.314583	11.8299	11.6273	11.8294	11.8193	11.6816	11.445	11.1199	11.1723
LIN9	Q5TKA1;Q5TKA1-2;Q5TKA1-3	4	4	8	4	7	6	6	8	1.45228	0.314527	11.745	11.7823	11.8914	11.4176	11.4367	11.7187	11.6372	11.2484
PLPP6	Q8IY26	5	5	5	6	6	4	5	6	2.10995	0.314387	9.94999	9.85164	9.77309	9.71496	9.5221	9.54181	9.55932	9.38107
TRIR	Q9BQ61	8	8	8	8	8	7	7	8	3.02574	0.314171	12.3977	12.3843	12.3518	11.9367	12.0151	12.1108	12.1437	12.1124
SMC5	Q8IY18	22	23	25	26	23	23	21	27	2.51933	0.314117	9.49069	9.62329	9.52618	9.19833	9.25145	9.3231	9.08024	9.3099
EIF4A1	P60842	19	19	19	17	18	17	19	18	1.81674	0.313678	15.5654	15.696	15.3574	15.0864	15.2958	15.1547	15.3107	15.282
GOLGA7	Q7Z5G4	8	8	8	7	8	8	8	8	2.23131	0.313676	12.4611	12.2573	12.1573	11.9271	11.9722	11.9999	11.9187	12.0731
PPP4R1	Q8TF05;Q8TF05-2	35	34	36	33	34	36	36	35	4.19964	0.313594	11.5015	11.5042	11.4496	11.1865	11.1237	11.1371	11.163	11.2473
VEGFC	P49767	5	6	6	4	5	4	6	5	0.30565	0.313426	9.705	10.4065	10.4698	9.14943	10.567	9.62022	10.5856	9.47923
TTK	P33981;P33981-2	12	14	14	13	9	12	9	10	2.00515	0.313288	10.468	10.13	10.3153	10.0968	10.0178	10.0017	9.90514	9.93432
USP13	Q92995	16	17	17	16	17	17	16	18	1.2612	0.313079	10.5619	10.4846	10.4378	10.349	10.4581	9.92851	10.0978	10.075
TJP2	Q9UDY2	52	49	50	50	49	51	51	49	2.12024	0.312967	11.5731	11.5915	11.555	11.3256	11.4627	11.149	11.1715	11.1922
HDHD5	Q9BXW7;Q9BXW7-2	15	16	16	16	16	14	16	15	1.1078	0.312818	11.11	10.9556	10.8648	10.9876	10.5542	10.8008	10.5803	10.3972
BTN2A1	Q7KYR7	16	14	17	16	16	14	15	14	0.595275	0.312796	10.8349	10.7077	10.8102	9.93558	10.8164	10.1175	10.7801	10.7078
PUS1	Q9Y606-2	26	25	24	25	25	26	24	24	2.97289	0.312625	10.6684	10.6168	10.7179	10.4472	10.2286	10.3789	10.3878	10.3329
SGCD	Q92629-2	17	17	16	15	17	17	17	17	0.653942	0.3126	13.7537	13.7877	13.6963	12.8197	13.3553	13.5792	13.8383	13.5738
CSNK1D	P48730	17	15	15	16	15	15	16	16	3.57267	0.312228	11.4237	11.3841	11.395	11.1721	11.0944	11.1335	11.0301	11.0135
IPO11	Q9UI26	38	40	40	36	36	38	34	35	2.82867	0.312225	10.8625	10.8201	10.727	10.5824	10.4953	10.5552	10.388	10.434
RALA	P11233	4	4	4	4	4	4	4	4	1.281	0.311991	15.0406	14.6632	14.8735	14.3134	14.4878	14.5607	14.7847	14.5888
LENG1	Q96BZ8	6	6	5	6	5	6	6	6	1.81889	0.311957	10.3648	10.5666	10.312	10.0452	10.0467	10.2224	10.2404	9.95785
LPIN3	Q9BQK8;Q9BQK8-2	15	13	16	16	14	15	14	13	1.27182	0.31186	9.84707	9.55312	9.59197	9.27989	9.39492	9.21392	9.65871	9.21352
SUPT20H	Q8NEM7;Q8NEM7-2;Q8NEM7-3	6	6	4	5	3	4	4	6	0.561692	0.31171	8.82563	8.15293	8.93627	8.20954	8.82453	7.97627	8.38616	8.23634
PIK3R2	O00459	23	25	26	23	26	27	24	25	1.07354	0.311254	10.0486	10.0554	9.95255	9.34384	9.66704	9.90075	9.97948	9.64693
STMN1	P16949	8	7	7	7	8	7	6	6	1.08819	0.311043	15.228	15.5373	15.5061	15.3501	15.3236	15.0775	14.862	14.9505
FAM114A2	Q9NRY5	27	25	26	23	26	24	25	24	2.15554	0.310947	11.722	11.6559	11.689	11.428	11.3739	11.1622	11.4924	11.4335
TBCE	Q15813	35	34	35	33	37	36	35	35	3.06476	0.310656	11.9247	11.8588	11.8641	11.4578	11.5258	11.6048	11.6662	11.6047
NPM1	P06748;P06748-2	17	14	15	13	13	16	15	15	1.46167	0.310637	15.5708	15.4671	15.3527	14.8637	15.1898	15.1321	15.2938	15.285
MED24	O75448;O75448-2	22	22	26	27	25	23	21	22	2.40274	0.310613	9.98182	10.0385	9.88124	9.74445	9.75266	9.68415	9.55371	9.54796
DUSP14	O95147	10	10	10	11	11	7	11	8	0.983669	0.310608	10.3909	10.1113	10.3018	9.75021	10.1391	9.73458	9.85979	10.3034
FAM50A	Q14320	18	17	18	18	18	17	17	18	2.75088	0.310514	12.6527	12.612	12.6419	12.4874	12.2948	12.2843	12.3247	12.2338
NUDT16L1	Q9BRJ7	14	14	14	14	13	14	14	12	1.215	0.310259	10.6274	10.4649	10.4532	10.0454	10.4995	9.95371	10.3039	10.222
CDCA7L	Q96GN5;Q96GN5-2;Q96GN5-4;Q96GN5-5	5	3	5	5	2	5	3	3	0.358983	0.310163	10.6931	10.4395	9.65067	10.3157	10.1067	10.4447	9.27234	9.61518
PRR16	Q569H4	7	6	6	6	6	7	6	5	0.744483	0.309931	9.26702	9.18073	9.18736	8.82104	9.36757	9.12516	8.65489	8.54019
PTRH1	Q86Y79	13	13	12	13	11	11	12	11	0.546355	0.309879	10.3215	10.3804	10.3869	10.75	9.69498	9.9052	10.2072	9.70783
IRS2	Q9Y4H2	22	23	24	21	25	24	24	25	0.606596	0.309444	9.8947	9.85281	9.90718	8.88976	9.5658	9.68631	9.89267	9.84273
ARHGEF18	Q6ZSZ5;Q6ZSZ5-1;Q6ZSZ5-2;Q6ZSZ5-5;Q6ZSZ5-6	29	29	28	27	24	26	27	27	1.99212	0.309366	10.0505	10.2031	9.99558	9.64665	9.82248	9.76403	9.94685	9.68849
USP48	Q86UV5	36	36	34	36	33	37	31	34	3.3849	0.309312	10.5265	10.5059	10.5206	10.1811	10.2052	10.2539	10.2972	10.1044
ANKRD17	O75179;O75179-2	54	58	59	56	53	54	56	57	3.88502	0.308588	11.1152	11.1793	11.1227	10.7861	10.8854	10.8243	10.8866	10.7701
PCYT2	Q99447;Q99447-3	22	24	23	21	25	24	24	23	1.63058	0.308581	12.4668	12.5031	12.502	12.2256	12.2364	11.9057	12.1725	12.37
PAF1	Q8N7H5;Q8N7H5-3	19	20	19	19	20	19	20	18	3.76441	0.308439	11.1047	11.1763	11.157	10.8471	10.9046	10.8777	10.7804	10.778
CLN6	Q9NWW5	3	3	3	3	3	2	2	2	1.90814	0.308265	11.7346	11.748	11.6967	11.2632	11.3997	11.3458	11.6519	11.4302
UQCR10	Q9UDW1	2	2	2	2	2	2	2	2	0.567688	0.30806	14.2289	14.2284	14.0697	14.3015	14.0918	13.584	13.2808	14.0798
CLP1	Q92989	12	12	11	12	14	12	11	12	1.50953	0.308055	10.5623	10.2918	10.2719	10.1142	10.2186	10.1566	9.98889	9.85806
SYPL1	Q16563-2	2	1	2	2	2	1	2	2	1.34459	0.307958	10.4555	10.134	10.0018	9.83347	9.75023	9.97897	9.83405	10.0488
LY96	Q9Y6Y9	2	2	2	2	2	2	2	2	0.223959	0.307609	8.48314	8.35417	7.75396	8.31376	8.83595	6.70158	8.3519	7.24423
GPATCH1	Q9BRR8	8	9	7	7	6	9	9	8	0.734921	0.307537	9.30773	9.60824	9.12016	8.8602	9.15302	9.5076	8.79689	8.87148
BAG3	O95817	36	36	35	35	35	35	34	35	0.802304	0.307503	13.0788	13.0545	13.0966	12.4313	12.8042	12.4667	13.1652	12.9783
FHIP2B	Q86V87	14	15	14	13	15	15	15	14	1.72622	0.307447	10.5866	10.5959	10.604	10.1712	10.1616	10.2104	10.5409	10.3561
UBN1	Q9NPG3;Q9NPG3-2	8	8	8	7	7	9	8	9	0.998075	0.306931	8.58604	8.52505	8.58711	8.26346	8.38057	8.61189	7.9072	8.13257
RASA1	P20936;P20936-2;P20936-4	53	52	51	51	51	52	52	52	1.09862	0.306752	12.0748	12.1757	12.1182	11.6796	12.1677	11.6999	11.9574	11.5761
WDR41	Q9HAD4	14	15	16	15	15	15	15	16	1.06297	0.306635	10.3544	10.5773	10.4163	10.1311	9.83393	10.2731	10.0193	10.4559
SRFBP1	Q8NEF9	13	13	13	12	13	13	11	12	3.20679	0.306325	10.3445	10.3724	10.4462	10.1735	10.063	10.0694	9.98549	10.1155
ZFAND3	Q9H8U3	5	5	5	4	4	5	4	4	0.652646	0.306089	9.83102	9.50066	10.0937	9.77647	9.81244	9.42848	9.04016	9.45434
CASP2	P42575	8	9	10	11	11	9	7	10	0.970846	0.305981	9.34968	8.94129	9.16969	8.97659	8.79979	9.11474	8.5022	8.84453
HRH1	P35367	2	2	2	2	0	2	2	2	0.338637	0.305893	10.5232	9.91736	10.0528	9.22059	NaN	9.76495	9.80074	10.6479
MRPL15	Q9P015	21	20	20	20	19	21	20	20	1.75872	0.305507	11.8129	11.7717	11.7328	11.6912	11.3432	11.5089	11.4923	11.2993
MTMR14	Q8NCE2;Q8NCE2-2	14	15	16	14	14	15	14	15	1.96165	0.305505	9.99033	10.0608	10.1425	9.88979	9.61559	9.81837	9.62244	9.849
MRFAP1	Q9Y605	3	3	3	3	3	3	3	2	0.473267	0.305244	10.1737	9.37658	9.63403	9.32961	9.46607	9.87527	8.81377	9.6296
LSM7	Q9UK45	4	3	3	4	4	3	3	4	1.53422	0.305132	11.9572	11.9633	11.8279	11.5518	11.7199	11.7187	11.3347	11.7297
ENG	P17813;P17813-2	20	20	20	19	19	19	19	19	1.07952	0.304953	13.6009	13.7981	13.7715	13.1683	13.4647	13.1943	13.5519	13.7137
EIF3B	P55884;P55884-2	53	54	53	54	54	51	52	51	3.52158	0.304712	13.9464	13.8965	13.9194	13.5344	13.6796	13.5633	13.6794	13.6235
SUMO1	P63165	4	4	4	4	4	4	4	4	1.87185	0.30465	13.5261	13.5099	13.4376	12.9793	13.1126	13.2392	13.2489	13.3526
PRC1	O43663-4	17	19	18	18	16	15	16	13	0.639823	0.304159	10.0901	10.2198	10.0556	10.0628	9.87979	10.2602	9.33095	9.55466
FAM219A	Q8IW50;Q8IW50-4	2	1	2	1	1	2	1	1	0.481167	0.304081	10.0733	10.5109	10.575	9.34443	10.1579	10.1545	10.533	10.2218
CDV3	Q9UKY7	15	15	15	15	15	15	15	15	1.94001	0.303892	13.6618	13.8205	13.8666	13.3232	13.5528	13.3762	13.5678	13.5753
ECE1	P42892	33	30	31	33	33	33	32	32	0.866675	0.303865	12.1562	12.1705	12.2285	12.0284	12.0292	12.1727	11.4347	11.7409
ZC3H15	Q8WU90	16	16	17	17	17	17	17	17	2.93275	0.303819	12.2264	12.1738	12.2382	11.82	11.932	11.8266	11.9482	12.0182
MRRF	Q96E11	11	11	10	11	11	11	11	10	1.60429	0.303609	11.9868	11.7356	11.7808	11.6676	11.3605	11.6909	11.4745	11.4604
CHEK1	O14757	15	15	14	12	12	13	10	10	1.22978	0.303573	9.78149	9.53889	9.62729	9.64132	9.42812	9.32979	9.18986	9.13916
SAR1A	Q9NR31	14	14	14	13	13	14	14	13	1.75779	0.30334	14.5511	14.55	14.3545	14.2195	14.0238	14.1053	14.3821	14.1785
KIT	P10721;P10721-2	18	16	17	21	13	11	10	14	0.181326	0.303165	9.52784	9.24497	9.50208	10.7942	8.07614	8.80949	8.37029	9.55887
SRGAP2	O75044	46	45	46	44	46	42	43	43	2.17581	0.302954	10.7686	10.6794	10.7575	10.5681	10.5203	10.4574	10.3137	10.3015
EIF3D	O15371;O15371-3	25	25	27	27	27	28	26	27	2.62001	0.302884	13.7599	13.7166	13.6016	13.3098	13.4102	13.3252	13.5184	13.3856
NFRKB	Q6P4R8;Q6P4R8-2;Q6P4R8-3	16	13	16	16	14	17	13	16	2.11825	0.302603	9.80927	9.62729	9.75515	9.42011	9.50968	9.39512	9.54923	9.26567
RRP1	P56182	17	16	16	18	17	17	17	17	1.91589	0.302579	11.4574	11.1494	11.3945	10.9304	10.989	11.0911	11.1434	11.0021
PAGR1	Q9BTK6	3	2	4	3	4	3	2	3	0.797945	0.301979	9.47133	9.15163	9.35144	8.88749	8.70682	9.45086	9.18206	8.88687
NFAT5	O94916;O94916-2;O94916-5	22	22	21	21	20	20	18	19	1.39754	0.301962	10.0813	10.0818	10.0717	9.84182	10.0579	9.76782	9.67541	9.53859
SV2A	Q7L0J3;Q7L0J3-2	8	9	9	9	8	7	8	7	0.914749	0.301839	11.9048	11.5217	11.7054	11.8118	11.2312	11.3231	11.4639	11.2138
REXO4	Q9GZR2	18	19	18	18	19	18	18	18	2.08204	0.301718	10.3708	10.2388	10.3353	10.158	9.90543	10.0695	10.0641	9.86917
RUBCN	Q92622;Q92622-3	7	4	7	7	4	5	5	4	0.870879	0.3016	8.04054	8.57876	7.99797	7.90468	7.67772	8.18315	7.84327	7.91196
ISY1	Q9ULR0;Q9ULR0-1;Q9ULR0-2	10	10	10	10	10	9	9	10	1.29552	0.300706	10.6025	10.3295	10.3913	10.2273	10.081	10.381	10.1189	9.89387
THOC6	Q86W42	17	17	16	17	17	17	17	16	1.9813	0.30059	10.8775	10.7278	10.8497	10.6609	10.4222	10.6315	10.4971	10.3771
RAB28	P51157-2	1	1	1	1	2	2	1	2	0.255299	0.300265	8.58637	8.48644	7.28759	6.74841	7.86006	8.32964	8.16353	7.99771
ITGA5	P08648	27	28	28	27	28	28	27	27	1.37668	0.300225	13.8889	14.016	13.9453	13.4417	13.5064	13.6141	13.8913	13.7957
CTNNBL1	Q8WYA6	24	24	24	23	24	23	24	24	3.36918	0.300074	11.9881	11.9293	11.9652	11.6221	11.64	11.7545	11.7057	11.5817
UBE2G1	P62253	8	8	8	8	8	8	8	8	1.51959	0.300063	10.9882	10.7772	10.7986	10.7473	10.5752	10.3308	10.6387	10.4811
C19orf12	Q9NSK7;Q9NSK7-3;Q9NSK7-4	2	2	2	2	2	2	2	1	1.00291	0.29986	11.4313	11.0767	11.3449	11.2722	11.1257	10.9852	10.7304	10.8087
DDX50	Q9BQ39	33	32	32	33	32	32	32	30	3.56369	0.299733	11.2449	11.2875	11.2212	10.9457	11.0555	10.8906	10.9282	10.9374
AIMP2	Q13155	13	15	14	14	15	14	15	15	1.2679	0.299496	13.0661	13.05	13.1092	12.4486	12.7799	12.7356	12.9429	12.971
SYNRG	Q9UMZ2;Q9UMZ2-5	27	22	24	20	27	26	25	22	2.16321	0.299467	9.92184	9.89429	9.99629	9.58638	9.73481	9.61896	9.77287	9.47702
DHX16	O60231	37	35	37	35	33	33	35	35	3.10328	0.299425	11.2476	11.2088	11.1959	11.0391	10.9309	10.8917	10.9039	10.8242
BNC2	Q6ZN30;Q6ZN30-2	3	5	5	4	0	0	4	3	0.619301	0.29925	9.26639	9.49512	9.80148	8.92463	NaN	NaN	9.42674	9.31387
PJA1	Q8NG27;Q8NG27-3	9	9	9	8	9	9	9	9	1.03546	0.299169	9.96017	9.88716	9.76848	9.3951	9.59579	9.69209	9.89499	9.28586
TMEM120B	A0PK00	2	3	3	3	3	4	4	3	0.575135	0.298994	9.94584	9.49247	9.66727	9.10913	9.80322	9.36541	9.76436	8.97221
S100A3	P33764	1	2	3	1	2	1	1	3	0.2783	0.298955	9.42373	8.88321	9.74218	8.45397	9.66419	8.3255	8.99101	9.81909
NUDCD1	Q96RS6	27	26	27	24	25	25	25	23	1.09664	0.298733	12.2478	12.2425	12.3375	11.753	11.9198	11.7728	12.2818	12.1589
FAM234B	A2RU67	5	4	5	4	5	4	3	3	0.862097	0.298471	9.85376	9.21103	9.6481	9.08557	9.23557	9.2019	9.56299	9.27643
AP1S1	P61966	7	7	6	6	6	7	7	7	1.14784	0.298456	12.5893	12.3939	12.4694	11.9471	12.2963	11.9629	12.293	12.4293
POLR1H	Q9P1U0	2	2	2	2	2	2	2	2	0.482125	0.298323	9.72599	10.1049	10.4701	10.2806	9.85449	9.94422	9.72413	9.2067
TFDP1	Q14186	3	3	3	3	3	3	2	3	0.680919	0.298257	8.99131	8.93021	8.97923	8.90587	8.99871	8.39712	8.85196	8.18965
CHERP	Q8IWX8	26	26	26	26	26	24	25	25	3.28722	0.298253	11.6455	11.5057	11.545	11.2531	11.3472	11.1984	11.2799	11.257
NAA25	Q14CX7	36	34	36	36	34	35	33	34	3.1125	0.298113	11.3139	11.2146	11.2346	10.8899	11.0378	10.9692	11.0069	10.8774
DNTTIP1	Q9H147	6	5	5	5	6	5	6	4	1.16247	0.298104	10.2778	10.1706	10.125	10.1791	9.81581	10.0664	9.68053	9.72355
GPKOW	Q92917	24	22	20	21	22	20	21	22	3.78344	0.297937	11.3338	11.381	11.2536	11.0221	11.0278	11.0862	11.0098	10.9785
VIRMA	Q69YN4	42	39	35	41	39	41	39	39	2.7243	0.297723	10.1202	10.2259	9.99976	9.85947	9.80558	9.87822	9.79016	9.75427
PLEKHG3	A1L390;A1L390-3	7	5	5	7	7	5	8	6	0.864752	0.297624	9.63939	9.44796	9.8	9.00828	9.2276	9.29338	9.72292	9.40528
MED20	Q9H944	7	8	8	6	7	6	7	6	1.70907	0.297534	11.2164	10.9951	11.103	10.971	10.6066	10.8579	10.7483	10.8527
VAV2	P52735-3	36	35	35	37	35	34	36	36	2.11168	0.297527	11.8168	11.7535	11.8056	11.6142	11.4738	11.4655	11.608	11.3107
EEF2	P13639	77	74	75	73	72	73	75	73	1.80994	0.297324	16.536	16.5508	16.4525	16.0658	16.3245	16.0655	16.3746	16.2484
PCTP	Q9UKL6;Q9UKL6-2	2	4	1	2	2	3	3	2	1.25401	0.297266	10.4433	10.2307	10.3287	10.1462	9.86902	9.84203	10.0149	10.3128
NADK	O95544	8	7	8	7	7	8	8	5	0.880009	0.297024	10.1938	10.1693	10.1576	10.2754	9.91209	9.48967	9.93821	9.76734
DDX39A	O00148	26	27	26	27	26	27	26	25	2.8677	0.296822	14.8882	14.9573	14.9339	14.741	14.535	14.6744	14.556	14.6418
KDM3B	Q7LBC6	45	45	47	43	43	46	44	43	2.31171	0.296768	10.2291	10.1731	10.1807	9.8361	10.0083	10.0303	9.823	9.79008
ZFHX4	Q86UP3-2;Q86UP3-5	14	13	17	14	6	11	14	13	0.426027	0.296434	9.19307	9.11018	8.82386	9.16848	8.26851	9.26317	8.18258	8.84696
TCOF1	Q13428-3	37	35	36	36	36	37	35	36	0.943065	0.296391	11.9488	11.8867	11.9276	11.6428	11.3227	12.0159	11.4353	11.7066
CSNK1G3	Q9Y6M4-4	17	16	15	17	15	17	16	16	3.54154	0.295864	11.0044	10.9559	10.8702	10.7198	10.5989	10.6308	10.632	10.6568
MMP16	P51512	2	2	1	0	3	0	1	1	0.198704	0.295759	9.47409	9.05793	9.43427	NaN	10.096	NaN	8.76247	8.22056
[truncated: 6,667 more rows]

## Sheet: 2.MS_down regulated proteins
PG.Genes	PG.UniProtIds	Number of peptides_CHD8.1	Number of peptides_CHD8.2	Number of peptides_CHD8.3	Number of peptides_Control.1	Number of peptides_Control.2	Number of peptides_Control.3	Number of peptides_Control.4	Number of peptides_Control.5	-Log10 p-value Log2 MS2 Quantity (CHD8 vs Control)	Log2 MS2 Quantity (CHD8 vs Control)	MS2 Quantity_CHD8.1	MS2 Quantity_CHD8.2	MS2 Quantity_CHD8.3	MS2 Quantity_Control.1	MS2 Quantity_Control.2	MS2 Quantity_Control.3	MS2 Quantity_Control.4	MS2 Quantity_Control.5
TNC	P24821	88	88	91	112	111	111	113	111	7.7046	-3.66284	10.9084	10.969	10.9073	14.3204	14.7074	14.6894	14.6154	14.6228
DAG1	Q14118	21	17	22	24	22	23	23	22	7.44296	-1.56356	10.3301	10.3043	10.2703	11.8778	11.9342	11.7688	11.9285	11.8162
HABP2	Q14520;Q14520-2	2	1	3	4	4	4	4	4	7.1891	-4.262	8.65989	8.94511	8.96819	12.8742	13.3642	13.0305	13.2406	13.0891
COL6A1	P12109	60	59	59	62	59	60	60	61	6.9988	-0.784039	14.5523	14.5836	14.5504	15.3842	15.2925	15.3941	15.323	15.3368
IGFBP2	P18065	4	2	4	5	5	5	5	5	6.36445	-3.49409	7.5513	8.04152	7.8066	11.1761	11.5728	11.0958	11.3658	11.259
VTN	P04004	1	1	1	3	3	4	3	3	6.33359	-5.18638	10.0052	10.0467	10.5269	14.9468	15.7159	15.1514	15.6053	15.4773
PLG	P00747	7	7	7	7	7	6	7	6	6.31205	-1.82415	10.0197	9.94096	9.98986	11.7231	11.7391	11.8125	11.7285	12.0352
SGCE	O43556;O43556-4	11	10	10	12	12	12	12	12	6.21139	-2.13366	10.327	10.2461	10.5213	12.3165	12.4325	12.5221	12.6604	12.5607
OXR1	Q8N573-5	28	27	30	31	30	31	29	31	5.91795	-1.12725	9.86398	9.80287	9.91502	10.9376	11.1003	10.9646	11.0555	10.8814
IGF2BP3	O00425	27	25	26	27	27	27	27	27	5.91318	-2.19956	11.0818	11.0863	10.9232	13.1389	13.0957	13.4948	13.3337	13.0869
FIS1	Q9Y3D6	5	6	6	6	6	6	6	6	5.81587	-0.672889	13.0453	12.9145	12.9498	13.6856	13.6517	13.597	13.6129	13.6666
HTRA1	Q92743	21	20	21	29	28	29	29	28	5.7944	-3.97646	11.2899	11.2334	11.1269	15.5813	15.2819	15.4069	15.0257	14.6702
FGF5	P12034	4	4	4	5	5	5	5	5	5.77152	-3.27164	7.1103	6.92885	7.35375	10.4618	10.5594	9.95219	10.4543	10.5853
APOH	P02749	2	2	2	2	2	2	2	2	5.73763	-3.55221	8.88107	9.03838	8.6594	12.1589	12.6115	12.0175	12.6106	12.6606
AHSG	P02765	3	3	3	3	3	3	3	3	5.45702	-3.47761	13.4856	13.5425	13.6002	16.7071	16.6226	17.129	17.1472	17.4959
PODXL	O00592;O00592-2	12	10	12	14	14	13	13	14	5.41828	-1.32949	12.2882	12.1324	12.0416	13.2965	13.5034	13.5043	13.5457	13.5679
ITGB5	P18084	36	36	38	41	41	39	39	39	5.23094	-1.29313	11.5961	11.5501	11.4489	12.6936	12.6683	12.8781	12.9102	12.9738
DNAH8	Q96JB1;Q96JB1-2	2	2	2	1	1	2	1	1	5.19646	-2.61202	11.0575	11.2876	11.036	13.4618	13.4664	13.7401	13.921	14.1059
FBXL8	Q96CD0	12	13	14	15	16	16	15	15	5.10922	-0.838346	9.95743	10.0546	9.97611	10.9595	10.7712	10.9068	10.7555	10.7791
GBA1	P04062;P04062-2;P04062-4	25	25	25	25	25	25	25	25	5.07127	-1.16472	13.677	13.5158	13.577	14.7959	14.6441	14.9561	14.7204	14.6567
NDUFA12	Q9UI09	12	12	12	12	12	12	12	12	5.05203	-0.7509	11.8915	11.7396	11.7368	12.5896	12.4814	12.6306	12.5071	12.4923
GC	P02774;P02774-3	5	6	7	7	8	8	8	8	5.04443	-3.03918	10.2156	9.91636	10.176	12.8211	12.7809	13.5125	13.1044	13.4901
GLB1	P16278;P16278-3	21	21	20	21	21	21	21	20	5.01963	-1.67864	12.4073	12.4975	12.3306	13.8546	14.3432	14.1135	14.2029	13.9381
CTSA	P10619;P10619-2	17	17	16	18	18	18	17	17	5.00227	-1.65268	12.6303	12.6275	12.7125	14.3276	14.426	14.5367	14.0036	14.2533
DPP7	Q9UHL4	8	7	12	23	23	23	19	23	4.96037	-5.2648	7.50962	7.82788	8.35108	13.2293	13.2817	13.6775	12.1544	13.4621
SCARB2	Q14108	18	18	18	18	17	17	18	18	4.95533	-1.27601	13.9106	13.8728	13.8289	15.2123	14.9878	15.377	15.0152	15.1417
GNS	P15586	17	15	15	17	17	17	17	17	4.94553	-1.40021	13.5821	13.6687	13.6663	14.9639	15.1691	15.2185	14.7837	15.0611
AFP	P02771	6	6	6	6	6	6	6	6	4.94325	-2.89007	11.3965	11.659	11.2616	13.9957	13.9616	14.6444	14.3934	14.6506
IFT27	Q9BW83	9	10	10	10	10	10	10	10	4.90713	-0.88615	11.2714	11.0591	11.1873	11.9838	12.0154	12.0139	12.0853	12.1953
COL6A2	P12110	48	44	46	49	46	49	50	49	4.90462	-0.885159	14.702	14.8166	14.7313	15.799	15.5375	15.6781	15.5955	15.5655
HSPG2	P98160	152	140	145	165	165	165	165	167	4.90217	-2.62462	10.3509	10.5331	10.3921	12.8187	12.7411	12.9639	13.1571	13.5692
LTBP2	Q14767	39	40	36	41	40	41	41	39	4.88601	-1.72429	10.8288	11.0248	10.9825	12.3899	12.8935	12.8672	12.5835	12.6142
PRSS23	O95084	14	14	13	16	16	16	16	16	4.8854	-2.21868	9.97174	10.0748	10.107	11.9166	12.2988	12.0524	12.5311	12.5506
C1orf198	Q9H425	24	24	23	25	24	24	25	25	4.86407	-1.69847	11.9313	11.918	11.8713	13.6154	13.7385	13.2267	13.6697	13.7765
CDH13	P55290;P55290-4	13	12	12	16	16	15	17	17	4.86102	-2.58181	9.50762	9.60924	9.58632	12.3843	12.1094	11.6654	12.0526	12.536
NRP1	O14786	41	42	42	42	41	40	41	41	4.85213	-1.17976	11.7813	11.829	11.8702	12.99	13.2393	12.9707	13.016	12.8168
ITGB2	P05107	1	2	1	1	1	1	1	1	4.84564	-1.61794	10.625	10.796	10.4079	12.2561	12.016	12.1738	12.2257	12.4663
PALM2AKAP2	Q9Y2D5-8	7	5	4	7	6	7	7	7	4.82169	-1.22985	10.0382	10.1984	10.1508	11.2653	11.3865	11.4438	11.1545	11.5448
ACY1	Q03154	19	18	18	20	19	20	20	20	4.81817	-1.05234	12.1648	12.0012	12.0608	13.1736	12.952	13.0468	13.1974	13.2699
F5	P12259	11	11	11	12	15	14	13	14	4.77789	-2.42882	9.9248	9.89989	9.773	11.7897	12.613	12.2646	12.2678	12.5385
FBLN1	P23142	21	24	23	26	25	27	25	27	4.77201	-3.92412	9.32325	9.65317	9.37172	12.6133	13.2379	13.5452	13.4374	14.0337
HEXA	P06865	24	22	24	24	24	24	24	24	4.76531	-1.62755	11.908	11.8145	11.8614	13.1921	13.6364	13.5728	13.3317	13.7111
SH3BGRL	O75368	11	11	11	11	11	11	11	11	4.7614	-0.928622	13.9876	13.7809	13.7901	14.7798	14.8715	14.883	14.6803	14.6929
HBA1	P69905	6	6	6	6	6	6	6	6	4.73196	-1.93042	14.4542	14.1701	14.0532	15.9492	16.3437	15.9038	16.3879	16.1968
CNPY4	Q8N129	9	10	10	12	12	11	12	12	4.65395	-1.72562	10.7044	10.6274	10.7748	12.5889	12.6461	12.4166	12.4529	12.0346
CD109	Q6YHK3	51	51	50	56	56	54	53	55	4.60904	-2.32175	11.2995	11.3269	11.2512	14.1393	13.3932	13.7324	13.5022	13.3044
ELN	P15502-1;P15502-2;P15502-4	0	2	4	13	13	12	13	13	4.60143	-6.63732	NaN	6.69342	6.73844	12.5921	13.346	13.0574	13.5752	14.1955
BCAS3	Q9H6U6-3;Q9H6U6-7;Q9H6U6-8	29	28	30	29	31	30	28	29	4.56061	-0.692574	10.1263	9.90349	9.97391	10.7586	10.6208	10.7368	10.6335	10.7193
PHPT1	Q9NRX4	8	8	8	8	8	8	8	8	4.54659	-0.982088	13.1115	12.8859	12.9946	13.8766	14.0872	13.8335	14.1035	13.9964
TFPI2	P48307;P48307-2	8	5	7	8	8	8	8	8	4.52028	-4.88573	7.9848	8.28948	8.41823	12.1104	12.7069	13.7809	13.2315	13.7531
NDUFA7	O95182	11	11	11	11	11	11	11	11	4.49062	-0.719017	11.4981	11.3909	11.3548	12.2492	12.0797	12.2234	12.074	12.0417
DGKQ	P52824	22	20	19	23	24	24	23	21	4.48171	-1.05495	8.31362	8.37355	8.31785	9.45182	9.3839	9.56708	9.13518	9.41181
ARSA	P15289;P15289-2	12	12	12	12	12	12	12	12	4.47842	-1.43623	11.7482	11.8376	11.7581	12.9578	13.1838	13.4843	13.0788	13.3829
BBS7	Q8IWZ6	12	10	12	15	15	14	13	15	4.47095	-1.1023	8.85502	8.93836	8.98959	10.2147	9.83499	10.089	10.1222	9.88889
AKR1A1	P14550	23	24	23	24	24	24	24	24	4.46242	-0.618313	13.644	13.5573	13.6062	14.1066	14.2714	14.2271	14.1633	14.3355
NAGLU	P54802	24	26	27	28	28	28	28	28	4.46213	-1.49092	11.0269	11.0079	10.9251	12.1742	12.7011	12.5953	12.3065	12.6106
IDUA	P35475	18	18	19	24	25	24	23	25	4.44619	-2.31607	9.72692	9.69281	9.73622	11.7654	12.4301	12.3354	11.5992	12.0435
SIGMAR1	Q99720	5	6	6	6	6	6	6	5	4.4461	-0.870626	12.8595	12.6197	12.6252	13.5984	13.4239	13.5897	13.6799	13.5685
CLCN7	P51798	17	16	17	18	19	19	18	18	4.44602	-0.710749	11.8394	11.9061	11.9327	12.6736	12.5318	12.7231	12.4667	12.6222
FDXR	P22570;P22570-7	32	32	33	33	33	34	34	33	4.44072	-0.81179	11.9714	11.8981	11.938	12.9225	12.5937	12.6817	12.7525	12.7877
SNX2	O60749	30	30	29	30	30	30	30	30	4.4393	-0.631828	12.7812	12.7286	12.7548	13.4518	13.3001	13.4877	13.2705	13.4235
ADAMTSL1	Q8N6G6	43	36	42	50	51	50	52	50	4.43501	-2.80454	8.74099	8.83285	8.59318	11.3551	11.314	11.1655	12.2475	11.5523
CTSD	P07339	23	23	22	23	23	23	23	23	4.42762	-1.19696	14.9045	14.7473	14.7798	15.8252	16.0445	16.0813	15.8409	16.2456
MXRA5	Q9NR99	78	78	79	99	98	96	92	93	4.41786	-2.29689	9.48613	9.56184	9.50078	11.9596	12.1797	11.9791	11.2545	11.6928
PITPNM1	O00562;O00562-2	27	24	24	26	27	24	27	26	4.41448	-1.15372	9.27689	9.19987	9.09505	10.5249	10.3069	10.4148	10.3978	10.0772
CXCL12	P48061;P48061-2;P48061-3;P48061-4;P48061-5;P48061-6	4	3	3	4	4	4	4	4	4.40928	-2.90797	9.54013	10.0087	10.0189	12.648	12.2226	13.2325	12.5984	13.1178
FKBP10	Q96AY3	38	41	40	41	41	39	42	41	4.40028	-0.943231	14.1948	14.1828	14.1775	15.0002	15.374	15.0598	15.0539	15.1535
DPY19L3	Q6ZPD9	11	10	9	9	9	11	10	11	4.39775	-0.811696	9.64374	9.67354	9.56149	10.5055	10.4425	10.5985	10.3441	10.2992
TMEM175	Q9BSA9	8	6	7	7	7	7	8	7	4.38489	-1.67299	8.55772	9.06894	8.90705	10.5678	10.6528	10.7268	10.3366	10.3039
ZMPSTE24	O75844	19	18	18	20	20	19	20	20	4.3493	-0.588658	12.2906	12.2107	12.2455	12.7341	12.976	12.8158	12.8626	12.7994
VKORC1	Q9BQB6;Q9BQB6-2;Q9BQB6-3	3	3	3	3	3	3	3	3	4.31344	-0.688436	14.5694	14.3077	14.4909	15.0879	15.1822	15.1552	15.2167	15.0803
LAMP2	P13473	6	6	6	6	7	8	6	7	4.31291	-1.27477	15.2548	15.4125	15.2862	16.487	16.6316	16.7365	16.3072	16.8005
NDUFS4	O43181	5	5	4	5	5	5	5	5	4.31231	-0.820317	12.0277	11.9061	12.1076	12.9209	12.7558	12.9851	12.7819	12.727
SCUBE3	Q8IX30	14	8	14	35	34	33	34	34	4.30668	-4.74361	8.32494	8.73704	8.49223	12.3373	13.4697	12.5933	13.9083	13.9999
NAGA	P17050	12	12	14	13	13	14	12	13	4.30041	-1.52861	11.4005	11.318	11.3903	13.1154	13.0538	13.0641	12.6594	12.5985
SERPINC1	P01008	6	7	7	8	8	7	7	8	4.29016	-2.1343	13.0154	12.9914	12.9316	14.5117	15.2369	15.1393	15.3963	15.2845
TMBIM6	P55061	6	6	7	7	7	6	7	7	4.27919	-0.822233	10.9939	11.0829	11.1041	11.7768	12.0194	11.7574	12.0209	11.8381
F2	P00734	8	8	8	8	8	8	8	8	4.27641	-1.68879	12.1247	11.9592	12.0663	13.3219	14.0247	13.6336	13.8905	13.8234
NDUFS5	O43920	6	7	7	9	8	9	7	9	4.24761	-0.671425	12.5402	12.5003	12.5016	13.2813	13.1216	13.3228	13.1382	13.0634
CPQ	Q9Y646	14	13	12	15	14	13	14	14	4.2465	-2.14401	10.6558	10.5618	10.7069	12.4469	12.823	13.0753	12.4025	13.18
VPS41	P49754	38	39	41	41	41	41	41	40	4.22643	-0.649904	10.6877	10.5508	10.6166	11.3355	11.2036	11.3395	11.1264	11.3364
SGSH	P51688	17	17	16	21	20	20	19	20	4.21887	-1.54736	11.5985	11.6848	11.6452	13.0985	13.3582	13.502	13.1699	12.8223
NHLRC3	Q5JS37	6	5	7	7	6	6	7	7	4.20658	-1.20528	10.5539	10.6198	10.6679	11.9405	11.6308	11.9703	11.5717	11.9825
SERPINA7	P05543	3	4	4	5	5	5	5	5	4.20634	-1.75857	8.60784	8.80052	8.67315	10.2563	10.1593	10.7788	10.3178	10.7499
SLC39A10	Q9ULF5	6	5	6	10	10	10	11	10	4.20529	-0.720031	9.88319	9.91807	9.88054	10.7883	10.6758	10.4797	10.5355	10.5905
EPS8	Q12929	40	40	39	42	41	40	41	41	4.19992	-0.833237	11.4273	11.3748	11.3756	12.3465	12.2128	12.0832	12.0967	12.3899
KDELR1	P24390	4	4	4	4	4	4	4	4	4.18179	-0.886034	11.5239	11.4419	11.5349	12.5901	12.4225	12.1829	12.4017	12.3342
CFI	P05156	2	2	2	2	2	2	2	2	4.17896	-0.960538	10.6899	11.0167	10.9071	11.6788	11.749	11.8825	11.9662	11.8824
HBB	P68871	4	2	2	2	2	3	2	3	4.16208	-1.22589	14.2951	14.0702	14.0841	15.1399	15.5425	15.2301	15.5836	15.3822
DNAJC10	Q8IXB1	25	26	24	29	29	29	29	27	4.16185	-0.792195	11.5178	11.4156	11.3814	12.3358	12.2912	12.2846	12.2276	12.0131
RALGAPB	Q86X10	22	27	26	31	30	27	29	26	4.15977	-0.717326	9.28683	9.33345	9.40942	10.212	9.95509	10.1582	9.98242	9.99512
FAT4	Q6V0I7;Q6V0I7-3	24	21	26	44	45	43	38	41	4.1585	-1.02025	9.12279	8.89479	8.98666	9.77203	9.98607	10.1123	10.1812	10.0567
NUDT18	Q6ZVK8	10	9	10	10	10	10	10	10	4.15539	-1.01159	9.84161	9.78641	9.81286	10.5675	10.9086	10.765	11.0347	10.8502
LAMTOR4	Q0VGL1	6	6	6	6	6	6	6	6	4.1526	-0.832149	13.3895	13.1871	13.2509	14.1352	14.106	14.2305	13.9012	14.1669
BBS5	Q8N3I7;Q8N3I7-2	1	2	2	5	5	6	5	4	4.14271	-2.41564	7.56326	8.18633	7.7248	10.6351	9.66767	10.2965	10.3518	10.2511
TRIQK	Q629K1	2	1	2	2	2	2	2	2	4.12467	-0.986132	13.0939	13.0754	12.7903	14.1403	13.98	14.0285	13.8125	13.9021
PPFIBP1	Q86W92	5	5	5	5	5	5	5	5	4.1246	-0.727006	10.6709	10.7774	10.753	11.5107	11.5041	11.6132	11.3608	11.3149
C7	P10643	1	2	1	2	2	3	3	2	4.0968	-1.64227	9.62744	9.2268	9.00499	10.6207	11.0042	10.9442	10.946	11.1282
TGFBI	Q15582	37	39	36	40	39	39	41	41	4.09064	-3.10256	12.623	12.7265	12.6142	15.079	15.5797	15.4954	16.4334	16.1981
CD276	Q5ZPR3;Q5ZPR3-4	14	14	15	15	15	15	15	15	4.07397	-0.781661	11.993	11.8558	11.8572	12.818	12.7082	12.7572	12.4809	12.6541
PEPD	P12955	24	25	25	25	25	25	25	25	4.06258	-0.696079	13.7145	13.7897	13.6914	14.2366	14.4747	14.4844	14.3956	14.5483
NDUFA6	P56556	8	8	8	8	8	8	6	7	4.05357	-0.654415	12.1642	12.1717	12.0896	12.9524	12.7858	12.8558	12.7305	12.6568
PGAP1	Q75T13	5	4	6	8	5	5	7	7	4.04002	-1.22499	7.76199	7.79609	7.63467	9.09588	9.21055	8.92836	8.64778	8.89698
CRYBG1	Q9Y4K1	49	48	49	50	48	50	48	49	4.0339	-0.628859	10.8589	10.9398	10.9022	11.5188	11.6449	11.3499	11.5864	11.546
EMILIN1	Q9Y6C2	42	39	42	44	45	45	45	44	4.02436	-2.65404	11.0256	11.0496	11.0185	13.3592	14.3392	13.6511	13.9645	13.1124
GREM2	Q9H772	5	6	5	7	7	7	7	7	4.01493	-4.47083	8.29155	8.22142	7.69579	13.809	12.3545	12.725	11.9134	11.9002
S100A6	P06703	6	7	6	7	7	6	6	7	3.99595	-1.67119	14.6722	14.0957	14.1488	16.2058	16.0538	16.1146	15.7937	15.7156
RAB13	P51153	8	8	8	9	9	8	9	8	3.97663	-1.20543	12.6958	12.5372	12.5241	14.0036	13.7823	13.9796	13.481	13.7091
DMXL1	Q9Y485	37	34	35	45	43	41	46	42	3.96936	-0.590573	9.25953	9.28625	9.22527	9.9819	9.81075	9.77838	9.72782	9.9391
ARF6	P62330	10	10	9	10	10	10	10	10	3.96322	-0.625772	14.0133	14.0188	13.9326	14.6874	14.5823	14.6369	14.438	14.7257
B3GLCT	Q6Y288	16	17	16	18	18	18	18	19	3.95116	-0.884035	10.384	10.4096	10.3472	11.0149	11.4231	11.3215	11.187	11.3752
CD99L2	Q8TCZ2;Q8TCZ2-2;Q8TCZ2-3;Q8TCZ2-5	3	4	4	4	4	4	2	4	3.93636	-0.982507	10.7595	10.3724	10.466	11.3702	11.6138	11.6489	11.5196	11.4233
MFSD1	Q9H3U5;Q9H3U5-3	3	4	4	4	4	4	3	4	3.92842	-0.762795	12.858	12.684	12.7157	13.3637	13.4365	13.5935	13.4915	13.6916
RAB23	Q9ULC3	16	17	17	17	17	17	17	17	3.9257	-0.819415	12.3294	12.3746	12.361	13.2029	13.1931	13.4057	13.0725	12.9978
ANKIB1	Q9P2G1	19	19	22	23	24	22	23	20	3.90827	-0.655302	10.7449	10.5594	10.5066	11.3436	11.2571	11.3487	11.1438	11.2013
CYB5R1	Q9UHQ9	18	18	18	20	19	20	20	20	3.89867	-0.706734	12.4909	12.4675	12.4486	13.2957	13.3072	13.1965	13.0845	12.9949
PITPNC1	Q9UKF7-2	8	8	8	8	7	8	8	8	3.89765	-0.739453	10.5553	10.2987	10.242	11.2026	11.0679	11.1767	11.0529	11.0238
CLEC3B	P05452	3	1	2	3	3	3	3	3	3.89289	-2.80269	8.2079	7.45967	8.94468	10.9074	11.1831	10.9263	10.9101	11.1069
SERPINF2	P08697;P08697-2	3	3	3	3	3	3	3	3	3.88288	-2.03818	11.9902	12.0195	11.3978	13.4943	13.9223	14.0289	13.553	14.2049
NDUFA11	Q86Y39	7	7	7	7	7	7	7	7	3.88082	-0.644607	12.2639	12.3401	12.2189	13.006	12.8545	13.0743	12.7898	12.8699
NDUFS6	O75380	7	7	7	7	7	7	7	7	3.87704	-0.604624	12.2568	12.3813	12.3802	13.0239	12.8788	13.0896	12.8529	12.875
GDF15	Q99988	7	4	5	16	17	17	17	17	3.83404	-3.83559	8.74748	9.35503	10.0217	12.6622	14.2105	12.8511	13.3256	13.0021
PCMTD1	Q96MG8	7	6	7	5	6	7	5	7	3.82948	-0.853294	10.2111	9.89575	10.0587	11.0021	10.8893	11.0259	10.9201	10.705
PLBD2	Q8NHP8	19	18	19	20	20	20	20	20	3.81964	-1.38599	13.1377	13.0106	13.1403	14.4487	14.5069	14.5502	14.0753	14.8298
MAN2B2	Q9Y2E5	22	22	20	23	23	23	23	22	3.81645	-1.4371	10.3855	10.0862	10.3118	11.4498	11.6942	12.0405	11.4345	11.8723
SEPHS2	Q99611	11	12	12	11	12	11	12	11	3.81189	-0.817094	10.5407	10.3628	10.4209	11.0784	11.3706	11.3067	11.1232	11.4139
AGL	P35573	71	73	70	73	73	75	73	73	3.80703	-0.602048	10.7993	10.8214	10.8265	11.3142	11.3981	11.5696	11.2964	11.5104
ANK2	Q01484	42	37	39	55	54	55	54	56	3.79613	-2.1394	9.10066	9.09837	8.78105	11.4094	10.6148	11.4115	10.7626	11.4655
MDK	P21741	2	2	0	6	6	6	6	6	3.79303	-3.58557	8.02673	7.92715	NaN	11.8718	11.6486	11.8272	11.7323	10.7326
NAALADL2	Q58DX5	8	6	9	11	11	11	9	9	3.78972	-1.15275	8.8549	8.56971	8.73714	9.67704	10.1372	9.96397	9.64357	9.94489
GALNS	P34059	21	15	20	21	21	21	21	21	3.78305	-1.48848	10.4113	10.4256	10.2656	11.4908	12.1284	12.1639	11.649	11.8478
TOR1AIP1	Q5JTV8	23	21	23	27	26	26	26	24	3.78075	-0.602543	13.072	13.0013	13.005	13.5303	13.6728	13.7936	13.4986	13.6479
ITIH4	Q14624;Q14624-2;Q14624-3;Q14624-4	5	4	5	5	4	5	5	4	3.77273	-1.09927	12.3141	12.1186	12.2836	13.0941	13.3299	13.5275	13.1706	13.5681
ITGA11	Q9UKX5;Q9UKX5-2	52	49	50	51	52	53	53	53	3.77186	-1.26855	12.8086	12.8391	12.7803	14.0796	14.2895	13.7902	14.3726	13.8575
C3	P01024	13	12	12	14	14	12	13	15	3.76262	-1.39983	11.5879	11.4688	11.548	12.6125	12.6792	13.2005	12.9704	13.2111
PRKG1	Q13976	38	34	35	39	38	37	38	38	3.7424	-1.17904	11.3831	11.3535	11.332	12.2729	12.6428	12.4921	12.3782	12.8903
VPS29	Q9UBQ0	11	11	11	11	11	11	11	11	3.73911	-0.611838	13.8852	13.8427	13.8483	14.6596	14.3432	14.3949	14.4306	14.5246
MYOF	Q9NZM1;Q9NZM1-6	161	160	157	163	162	162	161	162	3.72138	-0.923125	14.0628	14.0643	14.0025	14.7088	15.1067	14.8239	15.0536	15.1387
CDH11	P55287	28	28	27	31	31	31	31	30	3.71729	-1.09883	10.9182	11.1366	11.1535	11.9	12.1463	12.3625	12.3873	12.0452
NEU1	Q99519	13	13	13	13	13	13	13	13	3.71716	-0.92954	12.3193	12.3226	12.2622	13.1095	13.2694	13.5255	13.2274	13.0227
RTN4	Q9NQC3-2	2	2	2	2	2	2	2	2	3.71655	-1.05306	13.5015	13.445	13.9145	14.8169	14.7504	14.5034	14.6109	14.6855
FBLN2	P98095-2	35	32	32	39	38	39	36	38	3.71225	-3.64416	9.57508	9.80647	9.70395	13.0813	13.3848	14.1191	12.2101	13.9013
NPEPL1	Q8NDH3	15	14	14	15	15	15	15	15	3.70438	-0.693288	11.5184	11.368	11.5521	12.3001	12.0795	12.3226	12.0729	12.0888
HSPA12A	O43301	16	10	8	27	25	25	24	24	3.70191	-3.07568	7.34043	7.97633	7.79626	11.7328	10.4266	11.0099	10.3188	10.412
TMEM63A	O94886	9	10	9	11	10	10	11	10	3.70147	-0.851224	10.8592	10.908	11.0365	11.9199	11.729	11.7647	11.5499	11.9653
SEPSECS	Q9HD40	12	9	7	10	13	11	11	13	3.69733	-0.747521	10.6783	10.4335	10.5967	11.2275	11.4596	11.3176	11.1543	11.4259
SERPIND1	P05546	3	3	2	2	3	3	3	4	3.69111	-1.64733	11.6306	11.2208	11.1878	12.4854	13.0787	13.0138	13.2591	13.1316
SCPEP1	Q9HB40	13	12	14	14	14	14	13	13	3.66148	-1.21918	11.4043	11.2448	11.2903	12.3528	12.7204	12.8126	12.2055	12.5703
SLC39A6	Q13433	9	8	7	8	9	9	9	9	3.66006	-0.962344	8.50285	8.47268	8.51572	9.43889	9.26987	9.27792	9.75561	9.55483
MAN2B1	O00754;O00754-2	30	25	27	32	30	32	29	32	3.65169	-1.41844	10.5865	10.5509	10.5465	11.8927	11.9125	12.475	11.6526	11.9658
AGK	Q53H12	18	19	19	20	20	20	19	19	3.65088	-0.859152	10.9196	10.8668	11.0781	12.0724	11.8742	11.7665	11.6959	11.6609
NDUFB5	O43674;O43674-2	7	5	6	6	6	6	6	6	3.63876	-0.717324	11.1984	11.2127	11.3599	11.812	12.0104	12.1796	11.9876	11.882
PEX11B	O96011;O96011-2	15	15	14	15	15	14	14	15	3.63699	-0.614156	11.5248	11.6084	11.582	12.3929	12.1444	12.2125	12.1212	12.0584
CTSO	P43234	3	4	4	4	3	4	4	4	3.61519	-1.69074	8.7056	8.65103	8.66966	10.1212	10.7719	10.7528	10.0217	10.1633
RALGAPA1	Q6GYQ0;Q6GYQ0-2;Q6GYQ0-5;Q6GYQ0-7	11	11	9	19	13	12	15	14	3.61328	-0.888581	8.24685	8.24589	8.56612	9.34005	9.03618	9.34182	9.1499	9.33971
DPYSL2	Q16555	32	31	30	31	32	31	31	31	3.60708	-0.802452	15.5637	15.5226	15.4809	16.4497	16.2376	16.4486	16.0619	16.4265
EFEMP2	O95967	16	14	17	17	18	16	18	17	3.59924	-2.09773	10.162	10.3689	10.33	12.2378	12.7814	12.077	12.9312	11.8961
ACYP2	P14621	8	8	9	9	9	9	9	9	3.58281	-1.14611	10.9174	10.6268	10.7336	12.2238	12.0449	11.6922	11.8646	11.7013
PLIN2	Q99541	15	14	15	18	17	19	17	18	3.57724	-1.99366	9.40877	9.29568	9.52029	11.6916	11.1869	11.9243	11.388	10.8188
CERCAM	Q5T4B2	22	22	22	24	24	22	24	24	3.56606	-0.939108	11.9598	11.7833	11.9242	12.7967	13.0199	12.5249	12.9855	12.8141
ARSB	P15848	17	18	18	19	19	19	19	19	3.56268	-1.56268	11.3611	11.2742	11.2971	12.5946	12.6013	13.06	12.7235	13.388
DAAM2	Q86T65	15	10	16	20	20	21	18	19	3.55079	-1.05617	8.95627	9.26523	9.27046	10.3095	10.0031	10.4687	10.0341	10.2853
ITIH1	P19827	2	2	0	3	3	3	4	3	3.54946	-1.98228	8.11595	8.14735	NaN	9.71547	9.90753	10.1935	10.3703	10.3828
SRPX	P78539;P78539-2;P78539-5	13	12	17	23	22	21	22	22	3.54733	-3.22389	8.31053	8.28844	8.13238	12.6415	11.1935	11.2848	11.4952	10.7233
GREM1	O60565	17	16	17	17	17	17	17	17	3.54458	-2.26283	12.394	12.6991	12.3719	14.9356	14.5188	14.209	15.4903	14.602
CDC42BPB	Q9Y5S2	80	84	83	89	86	83	86	87	3.54005	-0.596782	10.7444	10.801	10.7204	11.565	11.2317	11.2644	11.3432	11.3557
ASAH1	Q13510;Q13510-2	24	21	25	23	24	21	23	22	3.51881	-1.44488	12.5349	12.0657	12.34	13.4251	13.7876	13.9006	13.55	14.1288
VPS26B	Q4G0F5	16	15	16	17	17	17	16	17	3.51866	-0.594907	11.5801	11.5843	11.5233	12.3109	12.0723	12.2718	11.9992	12.1331
IGFBP3	P17936	17	14	16	18	16	16	16	16	3.49932	-1.94487	11.7871	11.823	11.9172	13.3107	14.4838	13.8666	13.7022	13.5733
MPI	P34949	15	16	18	17	18	17	17	18	3.47882	-0.6645	10.7349	10.8234	10.8468	11.5158	11.3848	11.2855	11.4688	11.676
GPX4	P36969;P36969-2	13	12	12	13	12	13	12	12	3.47348	-0.850559	12.7844	12.5347	12.6926	13.4778	13.5149	13.6819	13.2572	13.6737
SHFL	Q9NUL5	11	10	11	11	11	11	11	11	3.47165	-1.05605	10.7065	10.6312	10.9222	11.9691	11.6005	12.0175	11.5498	11.9098
WWC3	Q9ULE0	7	8	7	7	8	8	9	8	3.4637	-0.796064	8.3679	8.33175	8.06864	9.0538	9.12779	8.80576	9.15504	9.1184
GM2A	P17900	9	8	9	9	8	8	9	9	3.44598	-1.03786	11.3439	11.0335	11.3439	12.4912	12.3766	12.3921	12.1364	11.9951
CSPG4	Q6UVK1	87	84	86	92	89	89	90	89	3.43387	-1.69178	11.7584	11.7292	11.6598	13.6596	13.7534	12.8549	13.6393	13.1306
CLCN3	P51790;P51790-4	17	15	13	15	17	15	16	16	3.42918	-0.615778	10.0545	9.9144	10.1768	10.8217	10.5949	10.6837	10.5307	10.6908
NKIRAS2	Q9NYR9;Q9NYR9-2	5	4	4	7	7	7	7	6	3.4166	-0.944626	8.62853	9.08515	8.8791	9.69848	9.81727	9.97862	9.93238	9.61767
EVC2	Q86UK5;Q86UK5-2;Q86UK5-3	6	4	5	4	3	6	5	5	3.40241	-0.797771	9.06003	9.31819	9.20716	10.0817	9.95475	10.2002	9.75574	9.97205
BDH2	Q9BUT1	13	13	12	13	12	13	12	13	3.40142	-1.14359	12.2033	12.0775	12.1215	13.5369	13.2862	13.5362	12.9357	13.0935
CALD1	Q05682-5	6	5	6	5	6	6	6	6	3.39809	-1.25082	13.5938	13.1218	13.2656	14.604	14.75	14.8381	14.2231	14.4741
CHMP6	Q96FZ7	9	9	9	9	9	9	9	9	3.38891	-0.85111	11.8503	11.5609	11.7579	12.7288	12.7311	12.4488	12.3417	12.6203
RBSN	Q9H1K0	19	18	19	21	20	19	20	19	3.38612	-0.626783	9.62958	9.53016	9.53631	10.3287	10.2424	10.3058	9.99855	10.0852
PPFIBP1	Q86W92-2	70	69	70	74	75	72	74	71	3.3836	-0.637353	11.8031	11.753	11.7829	12.5457	12.4623	12.5506	12.324	12.2024
UBXN6	Q9BZV1	3	3	3	3	3	3	3	3	3.37866	-0.648978	11.1418	10.9265	11.0212	11.765	11.4426	11.7258	11.6972	11.7634
GBP2	P32456	15	15	15	19	17	18	19	16	3.37638	-1.00621	9.43718	9.36291	9.60613	10.5002	10.2953	10.8464	10.3101	10.4228
AKR7A2	O43488	16	16	16	16	16	16	16	16	3.36114	-0.631399	13.4006	13.3611	13.3836	14.2029	13.9036	14.1517	13.9214	13.8863
HGSNAT	Q68CP4;Q68CP4-2	8	6	6	7	8	8	4	8	3.35997	-1.30505	11.612	11.4949	11.4755	12.8117	12.6559	13.1609	12.4232	13.111
SEPTIN7	Q16181	31	31	33	33	33	32	33	33	3.35555	-0.597855	14.1171	14.1196	13.984	14.7874	14.588	14.7063	14.4839	14.7917
STK38L	Q9Y2H1	11	11	12	13	11	12	13	12	3.35519	-1.00023	9.59319	9.16069	9.30459	10.2104	10.2227	10.3392	10.327	10.6661
CHID1	Q9BWS9	21	20	19	21	22	22	22	21	3.35446	-0.696874	10.9447	10.7846	10.9036	11.8529	11.5052	11.469	11.5045	11.5408
SLC30A9	Q6PML9	15	15	15	15	17	15	15	16	3.34724	-0.654039	10.5288	10.4233	10.5076	11.265	11.2848	11.128	11.1242	10.9009
ANXA4	P09525-2	2	1	2	2	2	2	2	2	3.34722	-1.95659	9.30206	8.34244	9.37351	10.5902	11.0731	11.145	10.847	11.1576
GET1	O00258	6	7	6	7	6	7	7	7	3.34047	-0.59565	10.6016	10.4833	10.7323	11.2079	11.058	11.1597	11.3757	11.2055
GSTT1	P30711	14	13	14	17	16	16	16	14	3.33778	-1.50761	10.1324	9.86198	9.837	11.7731	11.7834	10.9765	11.4821	11.2419
HEXB	P07686	26	25	26	28	29	29	27	27	3.32827	-1.19121	13.8043	13.6848	13.7216	14.636	15.3677	14.9095	14.7158	15.0116
CTSB	P07858	26	25	25	26	26	26	25	26	3.32217	-1.75258	14.2069	14.3697	14.1962	16.2618	15.959	16.5659	15.4634	15.8008
SPATA18	Q8TC71	18	16	17	17	18	15	15	15	3.31026	-0.691666	9.84662	9.51763	9.60083	10.5074	10.4314	10.3127	10.2207	10.2612
BAG1	Q99933;Q99933-3;Q99933-4	10	10	11	11	8	11	9	11	3.30719	-0.767436	9.30841	9.31469	9.20304	10.205	9.88137	10.2731	9.88818	9.9664
CES2	O00748;O00748-4	13	13	12	14	13	14	12	14	3.3041	-0.835098	9.73964	9.68547	9.76754	10.8757	10.3637	10.654	10.432	10.5045
TBCEL	Q5QJ74	17	18	16	18	18	18	18	16	3.30331	-0.724857	10.4635	10.5733	10.2766	11.1408	11.1037	11.3336	10.9663	11.2689
SLC25A20	O43772	18	18	17	18	18	18	18	18	3.28821	-0.599074	11.937	11.7409	11.8667	12.6052	12.4549	12.5424	12.2963	12.3377
RRAGA	Q7L523	16	18	17	18	18	17	17	18	3.27503	-0.726966	12.5913	12.6913	12.6265	13.6128	13.2478	13.3759	13.1481	13.4318
IFT140	Q96RY7	22	22	22	28	29	27	25	23	3.26655	-0.805543	9.07321	8.89024	9.12031	9.97856	9.59787	9.86399	10.0283	9.69864
RRAGB	Q5VZM2	2	2	2	2	2	2	2	2	3.24491	-1.1307	9.76189	9.47483	9.73036	10.9317	10.4589	10.9726	10.5447	11.0241
MYO19	Q96H55	5	3	5	6	5	6	6	5	3.24239	-0.718629	9.01881	9.12686	9.18742	9.8677	9.70837	9.60211	9.95558	10.0145
MFAP2	P55001;P55001-2;P55001-3	2	2	2	3	3	3	2	3	3.2339	-2.37363	8.54666	9.21184	9.25209	10.8879	11.5844	12.203	10.9813	11.2292
SYPL2	Q5VXT5;Q5VXT5-2	2	1	1	3	3	3	3	3	3.23343	-2.99041	8.03878	7.52388	7.58368	11.087	11.5836	10.9097	10.2271	9.72186
PBXIP1	Q96AQ6;Q96AQ6-2	27	26	27	28	29	29	29	28	3.22407	-0.967622	12.0753	12.1171	12.0845	13.1539	13.2268	13.2728	12.9798	12.6665
NAT14	Q8WUY8	6	5	6	6	5	6	6	6	3.21989	-1.11292	11.1327	10.9291	11.0486	11.8999	12.4627	12.0386	12.428	11.9194
GPC4	O75487	11	4	8	21	21	21	21	18	3.2196	-4.67142	6.73968	6.23442	6.7558	12.0614	11.7234	10.545	12.3665	9.54397
RRAGC	Q9HB90	16	15	18	18	18	17	17	17	3.21776	-0.740671	12.5397	12.4736	12.4896	13.3813	13.0744	13.3992	13.0024	13.351
NAV1	Q8NEY1-2	64	63	63	67	65	65	68	66	3.21568	-0.76432	10.3414	10.1984	10.3366	11.3158	10.9485	10.8945	11.1941	10.9293
COL6A3	P12111	219	213	211	215	216	216	220	219	3.19807	-0.706762	14.8733	14.9049	14.7854	15.7894	15.629	15.6235	15.3602	15.4044
RAB31	Q13636	11	11	11	12	12	11	11	12	3.18814	-0.718175	11.5299	11.4117	11.437	12.0019	12.1107	12.4432	12.2779	12.0548
CDH24	Q86UP0;Q86UP0-2	2	2	2	2	2	2	2	2	3.18768	-0.910157	12.5697	12.0994	12.3612	13.1622	13.0657	13.4793	13.3692	13.1915
CRYL1	Q9Y2S2	10	12	9	15	14	15	14	14	3.17989	-2.00194	9.7952	9.57385	9.60416	12.4062	11.2498	11.8621	11.1207	11.6596
PACS2	Q86VP3	18	19	18	22	23	21	22	21	3.14052	-0.623621	9.94849	9.9732	9.85763	10.6827	10.4709	10.7162	10.3262	10.5543
KDELR2	P33947	6	6	6	6	6	6	6	6	3.13969	-0.9581	12.069	12.0193	12.0129	13.1795	13.0627	12.734	12.7187	13.2643
SLC2A13	Q96QE2	5	4	5	3	4	5	4	4	3.1386	-1.11789	10.0913	10.1615	9.56119	11.1009	11.2569	11.0969	10.7541	11.0706
BBS4	Q96RK4;Q96RK4-2	8	5	9	8	9	6	9	7	3.13586	-1.12341	8.23246	7.7616	7.7566	9.18794	8.68337	9.23877	8.9532	9.13818
FUT11	Q495W5	11	12	10	14	12	13	12	11	3.13375	-1.05165	10.1253	9.94992	10.0791	11.4758	10.9024	11.3115	10.9249	10.9009
FHL1	Q13642-1;Q13642-4;Q13642-5	5	5	5	5	5	5	5	5	3.13223	-2.21646	13.134	13.1293	13.1215	16.0455	14.4609	15.2245	15.3318	15.6609
DNASE2	O00115;O00115-2	6	6	6	6	6	6	6	6	3.1192	-1.14906	12.0421	12.2199	11.9853	12.8187	13.4753	13.3291	13.0381	13.4965
SLC38A7	Q9NVC3	6	7	7	8	6	7	7	8	3.11886	-0.71921	11.6566	11.684	11.7667	12.2282	12.3414	12.564	12.3024	12.6722
TMEM94	Q12767;Q12767-2	5	6	6	4	4	5	5	5	3.11464	-0.963821	9.51096	9.38221	9.18044	10.6591	10.0621	10.3246	10.1667	10.396
GSN	P06396-2	42	42	40	41	42	42	42	42	3.11416	-0.969459	15.2118	15.2023	15.1817	16.4211	16.3297	16.2505	16.0753	15.7638
BBS2	Q9BXC9	10	11	12	13	10	12	13	13	3.10082	-1.19889	9.09334	8.78697	8.89014	10.3669	9.81527	10.4353	10.2034	9.79104
FHL1	Q13642	14	13	14	16	15	16	16	16	3.09681	-2.22243	13.0832	13.1802	13.2331	16.0812	14.4814	15.3008	15.3495	15.7268
ITGAV	P06756;P06756-3	51	52	52	55	53	55	53	55	3.09662	-0.770337	12.3738	12.4761	12.4194	12.9609	13.1011	13.1019	13.3317	13.4717
SZT2	Q5T011;Q5T011-5	25	22	22	29	29	29	24	25	3.09383	-0.711653	8.74028	8.86096	8.68368	9.60829	9.4918	9.57045	9.15823	9.5377
GDAP1	Q8TB36;Q8TB36-2	0	3	4	6	5	6	5	6	3.0921	-2.37933	NaN	7.0615	7.34378	10.1861	9.17869	9.69451	9.14917	9.70143
NDUFB7	P17568	7	6	7	7	7	7	7	7	3.08452	-0.78518	11.6502	11.8056	11.7513	12.6844	12.4912	12.6525	12.1774	12.5986
ARL8B	Q9NVJ2	16	16	14	16	16	15	16	17	3.0823	-0.729359	14.3545	14.2167	14.2614	15.0052	14.8591	15.2243	14.7786	15.1672
SIAE	Q9HAT2	9	11	10	11	12	12	12	11	3.0779	-1.13329	10.3601	10.223	10.4057	11.174	11.3709	11.8536	11.2157	11.7003
QNG1	Q5T6V5	21	20	20	21	22	21	21	22	3.07741	-0.707674	11.5483	11.4314	11.5981	12.2437	12.018	12.3437	12.0937	12.4688
HIVEP2	P31629	17	16	17	21	23	19	20	22	3.07122	-0.707503	8.66883	8.76527	8.56139	9.63317	9.29941	9.445	9.33244	9.1533
TMEM231	Q9H6L2	2	3	2	3	3	3	3	3	3.06438	-1.04214	9.55281	9.35639	9.36717	10.0751	10.6733	10.2822	10.6742	10.6332
CYB5R3	P00387;P00387-2;P00387-3	22	22	22	22	22	22	22	22	3.04995	-0.675876	14.9688	15.3367	15.0865	15.9747	15.6756	15.9084	15.7021	15.772
TFPI	P10646	7	7	4	7	7	7	7	7	3.04835	-1.82197	8.22039	8.40829	8.25417	9.62457	10.8019	10.389	9.66739	10.0984
ANXA4	P09525;P09525-3	27	29	29	30	30	30	30	29	3.04303	-0.762704	14.3005	14.3087	14.3142	15.4004	14.9418	15.1561	14.8851	14.9692
DKK1	O94907	10	10	10	11	11	10	10	10	3.03479	-2.67425	10.6609	10.5942	10.8743	13.1995	14.5373	13.3086	13.3768	12.498
PGPEP1	Q9NXJ5	7	7	7	8	8	8	7	8	3.03196	-1.32594	10.4476	10.3672	10.5875	12.0589	12.0527	11.9516	11.2062	11.6975
C8B	P07358	2	2	2	2	2	2	2	2	3.02953	-1.67109	7.93651	8.54131	8.75628	9.51576	10.359	9.95552	10.2842	10.2977
GARRE1	O15063	10	11	11	13	11	14	11	14	3.02691	-0.928218	8.4217	8.39732	8.25127	9.07999	8.96489	9.41414	9.41197	9.55392
HMCN1	Q96RW7	36	35	38	69	79	61	78	77	3.02129	-2.04117	8.72937	8.67039	8.65226	10.0664	11.2939	10.1663	11.127	10.9723
BLTP2	Q14667	20	19	19	27	22	26	20	24	3.01837	-0.713897	9.7006	9.7185	9.44434	10.4795	10.4335	10.4008	10.0597	10.3018
SPNS1	Q9H2V7;Q9H2V7-2;Q9H2V7-3	8	7	10	10	11	10	11	11	3.01692	-0.855478	11.3144	11.2057	11.1091	11.7687	12.1071	12.3065	11.8996	12.2442
COL16A1	Q07092;Q07092-2	21	20	21	23	22	22	22	21	3.01315	-0.911103	11.5306	11.5049	11.5324	12.4453	12.4434	12.555	12.0201	12.7048
SEMA3B	Q13214;Q13214-2	5	6	4	7	9	7	9	5	3.00958	-1.71223	10.4206	10.8509	10.4489	12.2555	12.8466	11.6889	12.575	12.0625
BBS1	Q8NFJ9	11	10	11	12	11	12	12	12	3.00275	-0.793393	9.50115	9.79959	9.3743	10.551	10.1772	10.3696	10.2036	10.4574
XXYLT1	Q8NBI6	18	16	17	19	19	19	19	19	2.99969	-1.06947	10.2276	10.09	10.1045	10.9766	11.4278	11.1693	10.888	11.5892
FGB	P02675	3	3	2	3	3	3	3	3	2.99838	-1.7272	8.73243	9.4771	8.99459	10.6206	11.512	10.5174	10.7122	10.614
ACP2	P11117	13	14	14	14	14	14	14	13	2.99624	-0.939497	12.4605	12.2377	12.3591	12.8631	13.4524	13.2639	13.4662	13.4139
SLC9B2	Q86UD5;Q86UD5-2	4	4	3	4	4	4	4	4	2.99584	-0.923809	9.83432	9.59698	9.54992	10.6141	10.2491	10.899	10.6587	10.5001
PCYOX1	Q9UHG3	27	27	26	27	26	26	25	27	2.99422	-0.951188	13.9547	13.9384	13.8819	15.204	14.8893	15.0131	14.4878	14.7868
ANKH	Q9HCJ1	8	10	11	16	15	15	13	14	2.98635	-2.03755	10.4868	10.3052	10.1652	12.5073	12.7535	12.3289	11.4027	12.7906
STON1	Q9Y6Q2	25	26	22	30	28	27	27	27	2.97864	-1.40316	9.32248	9.55769	9.25602	11.3908	10.6688	10.7386	10.3347	10.7766
CCDC80	Q76M96;Q76M96-2	41	39	41	47	45	47	47	45	2.97607	-1.49561	11.0123	11.0969	11.0021	13.1481	12.117	12.155	12.6861	12.5573
PPT1	P50897	9	6	8	8	9	9	9	8	2.96447	-0.944093	11.0115	11.1581	11.1671	11.7778	12.4217	12.2259	11.8869	11.9693
KANK2	Q63ZY3;Q63ZY3-3	41	39	40	42	42	42	42	42	2.96133	-0.803573	12.4686	12.3878	12.4287	13.4673	13.2311	13.4508	13.0396	12.9709
HP1BP3	Q5SSJ5	35	31	32	35	34	33	33	33	2.96097	-0.627972	13.3379	13.2366	13.2555	14.032	13.8916	14.0951	13.6418	13.8626
NPC2	P61916	9	9	9	9	9	9	9	9	2.95759	-0.910118	14.0119	13.8774	14.0508	14.6979	15.1855	14.8797	14.5915	15.096
TSPAN6	O43657	7	8	8	7	8	8	8	8	2.95227	-1.32632	10.7572	10.8951	11.0299	12.3571	12.3781	12.6181	11.6476	12.1011
LIMCH1	Q9UPQ0;Q9UPQ0-10;Q9UPQ0-2	15	21	20	37	29	38	39	39	2.95087	-2.86559	7.30451	7.58083	7.36555	10.3141	8.91123	10.7591	10.4031	11.0252
GANC	Q8TET4	7	8	8	3	16	16	16	15	2.93654	-0.95755	10.8742	11.1191	11.5517	12.166	11.9309	12.2785	12.2213	12.0994
TMEM128	Q5BJH2	2	3	2	3	3	3	3	3	2.93569	-0.973199	9.23572	9.9346	9.39853	10.5199	10.5101	10.3065	10.5414	10.6028
FAM98C	Q17RN3	6	3	8	7	8	9	7	8	2.93545	-0.945663	7.98672	8.04597	8.08962	8.78302	9.22514	9.28379	8.65809	8.98211
KDSR	Q06136	11	11	12	13	11	12	11	11	2.92209	-0.628544	11.796	11.8795	11.9254	12.6079	12.3752	12.6567	12.2448	12.5931
TMEM35A	Q53FP2	3	3	3	3	3	3	3	3	2.91933	-2.06362	9.08211	8.92259	9.26648	11.9989	10.5784	11.2993	11.2914	10.6021
VAMP2	P63027	8	7	8	8	8	7	8	7	2.91249	-0.647504	13.0569	12.8109	12.9648	13.5806	13.5697	13.4527	13.4805	13.8751
PBLD	P30039	13	11	14	14	14	15	15	15	2.90632	-0.78519	9.82322	9.91362	9.70753	10.7291	10.7916	10.3469	10.7548	10.3776
NFKBIA	P25963	5	4	5	5	5	5	5	5	2.90575	-0.690864	10.0838	9.61914	9.97283	10.5843	10.707	10.5448	10.6527	10.4252
IMPDH2	P12268	28	27	27	28	27	27	28	28	2.89982	-0.703312	13.0787	13.1343	13.1285	13.6669	13.6409	13.713	13.9547	14.1103
ADAMTS5	Q9UNA0	14	15	15	23	25	24	25	21	2.89371	-1.55965	10.0213	10.2852	10.1434	11.1987	12.1701	12.1902	11.582	11.4071
HSPB7	Q9UBY9	14	14	14	14	14	14	14	14	2.88338	-1.52577	12.7233	12.7936	12.8348	15.0166	13.9933	14.4472	14.2088	13.8824
MYO1D	O94832	74	77	75	78	77	76	76	77	2.87832	-1.64704	12.6765	12.6458	12.5933	14.7416	13.9027	14.4693	13.6412	14.6731
SEPTIN8	Q92599;Q92599-2;Q92599-4	15	17	15	17	17	16	16	17	2.87795	-0.899569	11.0326	10.9195	11.0433	12.2598	11.6803	12.0521	11.6269	11.8711
MGST3	O14880	7	7	6	7	7	6	7	7	2.87516	-0.766552	14.18	14.3725	14.366	15.3028	14.7909	15.2711	14.9715	15.0272
CCN1	O00622	21	21	21	22	21	22	21	22	2.86926	-1.19005	13.2506	13.4752	13.2262	14.0827	14.8008	14.2375	14.8603	14.5556
SDC3	O75056	2	2	2	4	3	3	4	3	2.86435	-2.15043	9.08928	8.17513	9.26456	11.7422	10.6698	11.2286	10.5427	10.7838
TCTN1	Q2MV58;Q2MV58-2;Q2MV58-3;Q2MV58-4;Q2MV58-5	2	1	1	2	2	2	2	2	2.86259	-1.30373	9.16393	8.62876	8.77221	10.3823	10.3563	10.0317	10.4029	9.62024
WDR59	Q6PJI9	25	21	22	25	27	25	25	27	2.85684	-0.847527	8.91456	8.89757	8.80213	9.899	9.89745	9.82293	9.67338	9.30198
PRCP	P42785	19	17	18	18	19	18	19	19	2.85621	-1.06737	12.0215	11.9895	12.0257	13.3038	13.2175	13.3873	12.6426	12.8467
ARL8A	Q96BM9	8	8	8	7	8	8	8	8	2.85508	-0.826562	13.0156	12.6297	12.9182	13.6012	13.6594	14.0014	13.4447	13.6986
NME3	Q13232	9	9	8	9	8	8	8	8	2.85257	-0.726978	11.2356	11.1762	11.2366	12.269	11.9476	11.9425	11.8962	11.6603
DOLK	Q9UPQ8	4	4	4	4	3	4	3	4	2.84968	-0.687934	9.28535	9.17423	9.49979	9.89213	10.0885	9.83293	10.2611	9.96394
CHKB	Q9Y259	13	13	13	13	14	14	14	14	2.83972	-0.709244	10.097	10.2263	10.0295	11.1246	10.5811	10.8944	10.8056	10.7284
PRMT2	P55345	6	4	5	6	5	5	6	6	2.83966	-1.49264	7.94253	8.02615	8.24003	10.0504	9.85663	9.45653	9.5411	8.90639
ABCD1	P33897	23	17	21	23	23	22	23	22	2.83242	-1.03287	10.0533	9.86276	9.93931	10.5795	11.277	10.9667	11.2902	10.8099
TXN	P10599	12	12	11	12	11	11	12	11	2.83041	-0.68006	14.7394	14.9032	14.7417	15.5553	15.6358	15.4956	15.1369	15.5505
LAMTOR3	Q9UHA4	7	8	6	8	8	8	8	8	2.82988	-0.777452	12.5641	12.5528	12.4894	13.3808	13.2407	13.5752	12.952	13.4158
KIAA1191	Q96A73;Q96A73-2	10	9	7	9	9	9	9	10	2.82767	-0.634967	10.4297	10.6851	10.7687	11.1212	11.4244	11.226	11.4106	11.1319
VPS13C	Q709C8	145	141	143	159	157	162	157	154	2.8257	-1.11304	10.3245	10.352	10.2895	11.7749	11.2986	11.635	10.9165	11.5504
STAMBP	O95630	14	15	14	16	15	15	15	16	2.82306	-1.02497	10.6915	10.5469	10.3303	11.0752	11.6299	11.5117	11.741	11.7816
AGO1	Q9UL18	21	22	23	24	24	25	25	24	2.81615	-0.618492	10.4824	10.2755	10.1932	10.8771	10.9736	11.1245	10.7037	10.9985
TANGO2	Q6ICL3	11	12	12	12	13	11	12	12	2.81251	-0.769374	10.2016	10.2374	10.2183	11.2925	10.8858	10.6739	11.1243	10.966
NID2	Q14112;Q14112-2	21	23	23	31	31	34	33	36	2.81165	-1.98015	8.70298	8.71715	8.61636	9.8089	10.6852	11.1943	10.3498	11.2567
WDR24	Q96S15	13	15	14	20	20	17	18	18	2.8055	-0.968384	8.77313	9.14055	8.81334	10.1281	9.973	10.0127	9.81792	9.45529
TRIM2	Q9C040	25	25	24	27	26	28	25	26	2.80174	-0.71802	10.1357	10.1019	10.1074	10.9936	11.0689	10.8794	10.6909	10.5323
LAMP1	P11279	13	13	13	15	13	15	13	13	2.79705	-0.812269	15.7383	15.4271	15.348	16.4356	16.2243	16.5159	16.0071	16.4008
SLC25A46	Q96AG3	9	10	12	12	11	10	12	10	2.7967	-0.596476	9.91608	9.84437	9.78275	10.6371	10.2327	10.6173	10.3331	10.4008
C11orf96	Q7Z7L8	3	3	1	2	1	2	2	2	2.79101	-2.11275	8.91005	8.55828	8.20637	10.3488	10.0422	10.5842	10.7367	11.643
DGKA	P23743	33	36	37	38	37	38	37	36	2.78449	-0.784653	11.3202	11.2156	11.2384	12.3823	11.9692	12.1846	11.783	11.8945
ZSCAN18	Q8TBC5;Q8TBC5-3	10	5	11	9	9	9	11	10	2.77975	-0.781677	8.83852	8.75682	8.79908	9.69402	9.67794	9.56439	9.78953	9.17322
WDR35	Q9P2L0;Q9P2L0-2	13	12	12	15	14	14	16	16	2.77074	-0.645869	8.43013	8.1837	8.22643	9.03715	8.64136	8.86346	9.00963	9.07818
MIOS	Q9NXC5	30	25	30	35	33	34	34	35	2.77034	-0.763667	10.1225	10.0322	10.0739	10.8862	11.1069	11.0084	10.6473	10.5506
FYCO1	Q9BQS8;Q9BQS8-4	70	70	69	77	74	75	73	73	2.76853	-1.1049	10.4157	10.4705	10.3869	11.9978	11.1595	11.7692	11.3424	11.3774
NDUFB8	O95169;O95169-3	6	5	5	6	6	6	6	6	2.76135	-0.85447	10.7074	10.2142	10.6688	11.2481	11.5158	11.6137	11.167	11.3784
DCHS1	Q96JQ0	6	7	9	37	32	36	24	25	2.75676	-2.51067	6.71983	6.90548	6.37368	10.1615	8.74006	9.83469	8.4841	8.66466
RNASEL	Q05823	22	19	22	23	24	24	23	24	2.75552	-0.854193	9.51219	9.3027	9.46448	10.0622	10.3892	10.3161	10.0017	10.634
STARD10	Q9Y365	8	7	6	9	9	9	8	9	2.7472	-1.76726	8.96045	8.61107	9.12685	11.205	10.5077	10.5298	9.938	11.1531
IFT122	Q9HBG6;Q9HBG6-10;Q9HBG6-3;Q9HBG6-4;Q9HBG6-5;Q9HBG6-6	16	16	17	21	20	16	21	22	2.74605	-0.662756	8.97639	8.80621	8.76879	9.64702	9.28794	9.3549	9.7503	9.52593
LMF1	Q96S06	6	7	6	7	7	7	7	7	2.74381	-0.757421	10.4023	10.5763	10.6016	11.4707	11.0636	11.0943	11.5698	11.2224
SLC26A11	Q86WA9	10	10	11	9	12	12	11	11	2.73558	-0.838497	9.75836	9.35147	9.31069	10.2248	10.3316	10.5074	10.0188	10.4775
SNX16	P57768	8	8	10	10	10	9	10	10	2.7352	-0.652433	9.77657	9.88206	9.8833	10.3294	10.6971	10.6053	10.2393	10.6276
ATP13A2	Q9NQ11;Q9NQ11-3	10	6	8	12	10	8	11	13	2.73467	-1.02988	8.49189	8.75348	8.9127	9.26635	9.9258	9.69586	9.88595	9.97225
DPP4	P27487	39	36	36	39	38	41	38	40	2.73415	-1.88854	13.2179	13.2258	13.1562	15.5068	14.3725	15.7148	14.5395	15.3089
MSANTD2	Q6P1R3;Q6P1R3-3	5	7	5	8	6	9	8	8	2.73333	-0.701458	8.94911	8.90623	8.67726	9.79899	9.57338	9.63352	9.44602	9.27638
ABCB6	Q9NP58;Q9NP58-4	14	14	15	20	18	19	19	18	2.73288	-1.30071	13.764	13.7883	13.7408	15.191	14.9244	15.317	14.4211	15.472
TMEM192	Q8IY95;Q8IY95-2	8	9	9	9	9	9	8	9	2.73081	-0.724207	11.7635	11.7299	11.7219	12.3365	12.6274	12.7641	12.1962	12.3888
TTC7B	Q86TV6;Q86TV6-2	22	19	23	26	24	24	25	24	2.71996	-0.939173	9.3251	9.43152	9.3817	10.8253	10.2271	10.3229	10.0989	10.1189
ATL1	Q8WXF7-2	25	22	23	26	25	26	29	28	2.71803	-1.61423	9.76885	9.68185	9.77991	11.8603	10.72	11.6033	10.8958	11.7093
CHPT1	Q8WUD6	3	3	3	3	3	3	3	3	2.71728	-0.706392	10.1694	10.068	10.048	10.9546	10.8114	10.8211	10.9882	10.4323
ATRAID	Q6UW56;Q6UW56-3	2	2	2	2	2	2	2	2	2.71587	-0.615409	12.1304	12.0141	12.4079	12.9115	12.7318	12.9581	12.6273	12.7692
SERPINB1	P30740	24	23	24	24	24	24	25	24	2.71139	-0.597313	12.8897	12.6707	12.7687	13.4791	13.2575	13.3544	13.1686	13.6087
PDIA5	Q14554	39	36	41	42	41	42	42	42	2.71133	-0.750147	12.4729	12.4997	12.4318	12.9284	13.1943	13.3592	13.5382	13.0711
THTPA	Q9BU02	9	9	10	9	11	12	10	11	2.70855	-0.7267	11.5837	11.4026	11.6194	12.5768	12.0514	12.3333	12.0597	12.2885
SESN3	P58005	9	9	11	11	12	11	13	10	2.70738	-0.709758	8.52782	8.22857	8.38938	8.93561	9.42193	8.92114	9.09074	9.089
VCAN	P13611	42	38	47	42	54	45	52	47	2.7006	-1.50525	10.0998	10.1484	10.016	10.8751	11.9161	11.3393	12.0487	11.7872
MTO1	Q9Y2Z2-2;Q9Y2Z2-4;Q9Y2Z2-6	8	5	9	8	8	8	9	7	2.6997	-0.687374	8.55418	8.42555	8.80768	9.55388	9.17581	9.19166	9.13659	9.35794
C1QTNF3	Q9BXJ4;Q9BXJ4-3	3	2	2	3	3	3	2	3	2.6842	-1.78139	10.2177	10.0922	8.76214	11.422	11.4972	11.3487	11.5025	11.5899
PGAP6	Q9HCN3	16	15	16	15	14	15	13	18	2.68224	-0.652127	9.79059	9.68218	9.41682	10.5628	10.162	10.1833	10.2621	10.2398
MOXD1	Q6UVY6	20	22	20	23	23	22	22	22	2.68196	-1.70959	12.0756	11.7827	12.0237	13.6696	14.207	13.6071	12.8098	14.0577
TXNRD3	Q86VQ6	7	9	7	9	8	11	8	9	2.67775	-0.939851	8.6857	8.25784	9.0142	9.67513	9.50536	9.8104	9.46128	9.51
SORCS2	Q96PQ0	10	9	11	19	22	21	21	23	2.67433	-2.54687	7.80971	7.29897	7.52369	8.78241	10.7199	10.0934	10.0529	10.8063
WWTR1	Q9GZV5	3	3	3	3	4	3	4	4	2.6674	-0.78106	10.2487	9.72209	10.0299	10.6231	10.8911	10.6879	10.6723	11.032
CHMP1B	Q7LBR1	2	2	2	2	2	2	2	2	2.66595	-0.688093	12.7745	12.425	12.7035	13.0383	13.2586	13.3985	13.4005	13.5162
BMP1	P13497	17	19	17	21	21	20	20	21	2.66511	-1.09369	9.08657	9.14244	9.11156	9.72696	10.7166	10.0862	10.2279	10.2784
FGFRL1	Q8N441	3	2	3	3	3	3	3	2	2.66398	-0.978563	8.85136	8.96776	9.34397	9.98376	9.98999	9.81635	10.4862	9.88829
CYBRD1	Q53TN4	8	7	7	8	7	8	6	8	2.66031	-1.40717	12.9253	13.0546	13.0359	14.9388	14.0573	14.6866	13.8266	14.5529
CISD1	Q9NZ45	7	6	6	8	8	7	7	7	2.65681	-0.852483	10.3853	10.2699	10.4067	11.4025	11.1869	11.3469	10.7367	11.3593
IQSEC2	Q5JU85;Q5JU85-3	8	6	7	8	11	11	11	9	2.65079	-0.760973	8.46833	8.33777	7.92741	8.84663	9.08354	8.85936	9.20048	9.03737
TOMM40L	Q969M1	6	5	6	7	7	6	7	5	2.64872	-0.802546	9.24477	8.7471	8.96775	10.0439	9.54633	9.9281	9.73371	9.6934
FN1	P02751	128	126	121	129	136	137	136	135	2.6474	-1.51487	14.6552	14.6565	14.5435	15.3322	16.2875	16.0929	16.2693	16.6846
MAN2C1	Q9NTJ4;Q9NTJ4-2;Q9NTJ4-4	19	19	22	28	24	24	25	25	2.64636	-0.76823	11.9587	11.8788	11.929	13.0262	12.3674	12.5917	12.6258	12.8408
MECP2	P51608-2	24	23	26	26	24	26	24	26	2.64568	-0.807645	10.4388	10.4287	10.5858	11.5354	11.2295	11.5344	10.9113	11.2498
FRMD8	Q9BZ67	15	15	14	15	15	16	15	15	2.63906	-0.612957	11.0167	11.1296	10.9992	11.5562	11.4194	11.7369	11.6519	11.9429
WDR19	Q8NEZ3	22	16	21	27	25	25	22	27	2.63432	-0.687962	9.04322	9.02632	9.11136	10.0802	9.44458	9.71882	9.72663	9.77106
FAP	Q12884	43	45	43	46	45	47	47	48	2.63249	-1.7673	12.1136	12.124	12.0482	13.6848	13.142	14.3286	13.5725	14.5849
CTBS	Q01459	9	8	8	10	10	11	10	11	2.62408	-0.960761	10.4209	10.4414	10.3172	10.8814	11.7223	11.4335	11.2325	11.4998
CTSK	P43235	14	14	14	15	14	15	14	14	2.60949	-2.00169	12.2381	12.3681	12.1396	14.9589	13.8865	14.8216	13.3462	14.2383
RBMXL1	Q96E39	8	7	7	8	6	7	8	6	2.60918	-0.730261	11.1378	11.0271	11.2195	11.992	11.7373	12.0564	11.5004	12.0059
SDC2	P34741	5	5	4	4	5	5	5	5	2.59879	-1.66597	9.85381	9.95699	9.72569	10.6109	11.7046	11.3654	11.9686	11.9078
EMILIN2	Q9BXX0	24	20	23	29	32	31	32	27	2.59834	-1.735	9.23484	9.05269	9.1314	10.2118	11.6828	10.6509	11.236	10.5917
MT-ND5	P03915	6	5	6	7	7	7	7	7	2.58521	-0.641742	9.63568	10.1407	10.0077	10.5891	10.4684	10.5432	10.7571	10.4909
CCDC127	Q96BQ5	9	10	9	11	9	10	10	10	2.58483	-0.780567	10.3737	10.3589	10.4049	11.4813	10.8492	11.3599	10.9608	11.1474
GDAP2	Q9NXN4;Q9NXN4-2	20	16	17	19	19	20	18	20	2.58087	-0.733238	10.2447	10.2993	10.272	11.0451	11.0031	11.2584	10.596	11.1236
IRF2BPL	Q9H1B7	16	15	16	17	16	19	18	16	2.58062	-0.935366	9.81473	9.6046	9.60257	10.6772	10.9543	10.7673	10.1456	10.5023
KBTBD11	O94819	8	8	9	16	15	15	12	10	2.57027	-2.0377	10.3708	10.5577	10.4558	13.5091	11.9976	12.7884	12.4527	11.7478
GSR	P00390;P00390-2	20	20	20	20	20	20	20	20	2.56837	-0.592208	12.3131	12.2816	12.3584	12.9762	12.7113	13.124	12.6845	13.0536
CAVIN1	Q6NZI2	22	22	22	22	22	22	22	22	2.56587	-0.65858	15.8668	15.811	15.8112	16.7312	16.5084	16.678	16.221	16.3026
LSAMP	Q13449	6	0	7	10	10	10	8	10	2.56162	-2.79892	7.8461	NaN	6.81452	10.5002	10.2702	9.70877	9.38056	10.7864
IFT70A	Q86WT1	10	9	9	8	10	10	10	10	2.56146	-0.762896	8.51047	8.9777	8.70832	9.77079	9.23817	9.58086	9.37484	9.51063
SLC17A5	Q9NRA2	6	6	6	8	8	8	7	7	2.55948	-1.03566	12.3318	12.3112	12.1792	13.8182	13.1816	13.4886	12.9096	13.1507
PIMREG	Q9BSJ6;Q9BSJ6-2	3	0	3	2	3	3	2	2	2.54883	-0.988317	9.90547	NaN	9.68257	10.8832	10.9303	11.0201	10.4998	10.5784
FKBPL	Q9UIM3	3	3	3	3	3	3	2	3	2.54814	-1.05996	8.01621	7.43571	8.04252	8.80069	9.34638	8.60811	8.82213	8.87989
SLC27A1	Q6PCB7	25	24	23	26	25	26	24	26	2.54538	-1.27149	10.7208	10.8148	10.7264	12.413	11.4007	12.4016	11.7615	12.1505
MAML2	Q8IZL2	7	5	6	8	9	9	7	7	2.53742	-0.75472	8.87801	8.80322	8.63622	9.46013	9.80665	9.66779	9.54953	9.15193
DBN1	Q16643-3	3	2	3	3	3	3	3	3	2.53273	-0.748926	8.59128	9.02016	8.71413	9.1792	9.53775	9.53819	9.63745	9.728
HOXC8	P31273	2	2	2	3	4	4	4	3	2.53036	-2.14572	8.0839	8.40616	7.47958	10.2888	10.1091	10.3842	10.8516	9.0443
BBS9	Q3SYG4;Q3SYG4-7	10	8	10	14	13	14	15	13	2.52819	-0.746373	8.41814	8.6716	8.41192	9.52353	8.86869	9.31449	9.29562	9.2323
PI4KA	P42356	83	83	83	87	88	91	87	87	2.52412	-0.781218	10.5491	10.5834	10.5354	11.7007	11.0548	11.4627	11.0799	11.3878
C5	P01031	10	8	9	11	11	11	10	9	2.51991	-0.746509	10.4834	10.6924	10.7296	11.0129	11.6628	11.2974	11.4475	11.4875
OSCP1	Q8WVF1-3	8	8	8	10	9	10	11	9	2.51837	-0.86726	8.57502	8.24932	8.12161	9.31426	9.00723	9.22305	8.86036	9.50801
TMEM230	Q96A57;Q96A57-2	5	4	5	5	5	5	5	5	2.51809	-0.631016	12.7611	12.3074	12.3115	13.1666	13.0197	13.0457	13.2625	12.9606
HSPB2	Q16082	5	5	5	5	5	5	5	5	2.51469	-1.18948	10.7953	10.6185	10.6281	12.539	11.9047	11.469	11.8215	11.6163
P4HA3	Q7Z4N8	11	11	13	15	17	15	16	17	2.51445	-1.99115	8.92527	9.10577	9.27438	9.9179	11.363	11.0661	11.5316	11.5862
MFSD8	Q8NHS3	8	8	7	8	9	8	8	8	2.51252	-0.821889	9.73403	9.49318	9.63306	10.4822	10.3064	10.6569	10.0428	10.7216
FKBP9	O95302	31	30	29	31	31	31	31	31	2.5111	-0.950494	14.4258	14.3179	14.44	15.5553	15.1275	15.6441	14.8724	15.526
CMAS	Q8NFW8	24	24	23	24	23	24	23	24	2.51054	-0.695189	11.1664	11.054	11.1444	11.9722	11.5148	11.9086	11.6136	12.0747
FHL3	Q13643	12	12	14	14	14	12	14	14	2.50526	-0.809968	12.2373	12.1644	12.1417	12.667	12.9129	12.8779	13.0702	13.4275
NADSYN1	Q6IA69	16	16	17	18	17	17	17	15	2.50283	-0.613542	10.2881	10.2018	10.2051	11.158	10.835	10.9127	10.5843	10.736
FERMT2	Q96AC1;Q96AC1-3	39	40	40	41	40	39	39	40	2.49608	-0.641392	13.4603	13.4119	13.3874	13.7816	14.0628	13.9674	14.0938	14.4006
RMDN2	Q96LZ7	12	11	13	13	13	13	12	13	2.4907	-0.688205	10.2998	10.1751	10.0674	10.7687	11.1315	11.0657	10.8105	10.5686
CTSF	Q9UBX1	6	4	5	7	7	8	6	7	2.49043	-1.56774	9.19116	9.00328	9.12193	11.2659	10.6352	11.1287	9.89555	10.4406
USP11	P51784	18	15	21	19	21	17	20	19	2.48606	-0.710751	9.67447	9.55984	9.66408	9.97781	10.6568	10.2637	10.4212	10.3982
LIMS1	P48059-3	22	22	22	22	22	22	22	22	2.48504	-0.696206	12.279	12.6278	12.5801	12.9698	13.0206	13.1558	13.4344	13.3787
NBEA	Q8NFP9	11	9	8	21	20	17	15	13	2.47551	-0.900805	8.20835	8.33697	7.87744	9.4118	9.24434	8.91341	8.75382	8.88524
PIGX	Q8TBF5;Q8TBF5-2	2	3	3	3	3	3	3	3	2.47505	-0.633199	8.75876	8.74207	8.92594	9.49141	9.5774	9.52031	9.06302	9.55847
TMX4	Q9H1E5	9	9	8	9	9	9	9	8	2.46777	-0.831562	11.5616	11.6045	11.5583	12.818	12.4	12.5201	12.0104	12.2834
COL6A2	P12110-2	3	4	4	4	4	4	3	4	2.46436	-0.783452	12.4939	12.3192	12.4139	13.5387	13.0176	13.2537	12.8311	13.3211
CMTM4	Q8IZR5-2;Q8IZR5-3	2	0	2	3	3	3	2	2	2.46199	-0.68922	9.58044	NaN	9.62616	10.2288	10.4318	10.0589	10.5012	10.2419
AHR	P35869	14	9	11	15	14	16	14	14	2.45857	-0.944992	9.16957	9.30296	9.13012	10.4139	10.3713	10.3261	9.62903	9.98905
PEX6	Q13608	14	14	16	17	16	16	16	14	2.45377	-0.6313	9.92088	10.1441	10.0855	11.0459	10.5369	10.5447	10.5899	10.6899
AFM	P43652	2	2	0	2	3	3	3	3	2.44564	-0.794667	10.6318	10.4093	NaN	11.5058	11.2761	11.2925	11.0295	11.4722
PEX12	O00623	6	6	5	6	6	6	6	6	2.44028	-0.593479	10.1039	9.92489	9.89624	10.8264	10.2825	10.5062	10.567	10.6603
KLC1	Q07866-3	3	3	3	3	3	3	2	3	2.43302	-0.669856	10.4954	10.3966	10.4169	11.143	11.3837	10.7404	11.2308	11.0329
EML1	O00423;O00423-3	31	33	32	38	37	38	36	37	2.43048	-0.96727	10.5769	10.5399	10.5177	11.9857	11.0166	11.6528	11.4591	11.4463
HGF	P14210;P14210-3	4	4	4	4	7	6	4	5	2.43036	-1.19832	9.34854	9.93508	9.72873	11.0743	10.6283	11.4465	10.5351	10.6613
RBKS	Q9H477	3	2	3	3	3	3	3	4	2.42971	-0.673551	9.83652	9.66016	9.86958	10.1813	10.5598	10.2613	10.5718	10.7374
CD248	Q9HCU0	20	20	20	19	20	19	20	19	2.4281	-0.796186	13.7017	13.6949	13.6202	14.0119	14.5846	14.3661	14.7343	14.6454
SIDT2	Q8NBJ9;Q8NBJ9-2	11	11	10	11	11	11	11	11	2.42692	-0.850628	11.0157	10.9204	10.9103	11.4112	11.8981	11.5526	11.9816	12.1536
FBXL20	Q96IG2	11	13	10	13	11	13	12	13	2.42154	-0.767955	9.71519	9.8766	9.70113	10.8079	10.5495	10.6777	10.0846	10.5417
LMOD1	P29536;P29536-2	20	18	21	21	22	21	21	23	2.41408	-1.18499	10.9382	10.9091	10.8382	11.6836	12.1304	11.5874	12.4993	12.5002
TMCC1	O94876	5	6	7	6	7	7	6	8	2.40851	-0.815883	8.82504	8.48687	8.25223	9.50225	9.34776	9.03085	9.2203	9.58515
GAA	P10253	29	29	30	32	27	31	29	31	2.40626	-1.73564	11.8152	11.724	11.708	13.7456	13.1669	14.1673	12.5373	13.8063
NAT1	P18440	14	13	12	11	14	14	13	14	2.40626	-0.60471	10.2862	10.2556	10.309	10.7422	10.9996	10.5697	11.0747	11.0555
IFT172	Q9UG01	35	34	33	38	37	41	38	39	2.40307	-0.588486	8.95535	9.05982	8.81842	9.77797	9.22152	9.56044	9.58047	9.52466
CD68	P34810	3	4	5	4	5	5	5	4	2.40229	-0.72754	12.2109	12.0617	11.9338	13.2136	12.6385	12.7823	12.5689	12.7785
ZFYVE26	Q68DK2;Q68DK2-2	28	24	24	33	29	34	30	34	2.39848	-0.839594	10.4673	10.5904	10.4511	11.4023	10.9553	11.6391	11.0994	11.6165
COL14A1	Q05707	41	37	43	72	61	70	62	71	2.39776	-3.65292	8.54261	8.67351	8.48897	13.7831	10.6464	13.0493	10.983	12.6445
HMGA2	P52926	4	4	4	4	4	4	4	4	2.38053	-0.703702	13.0311	12.9125	13.0381	13.3362	13.7315	13.7542	14.0511	13.6149
CD47	Q08722;Q08722-2;Q08722-3;Q08722-4	3	3	3	3	3	3	3	3	2.37963	-0.841077	15.0742	14.8693	14.8464	16.1993	15.4459	15.8913	15.5255	15.793
MEGF8	Q7Z7M0	10	9	11	17	14	16	14	17	2.37623	-0.842798	8.11351	8.26614	7.96054	9.35204	8.88624	9.16413	8.73744	8.64112
FECH	P22830;P22830-2	21	21	21	21	21	21	21	22	2.37464	-0.71024	10.7435	10.6188	10.719	11.6858	11.1651	11.635	11.113	11.4212
CD63	P08962;P08962-2;P08962-3	7	7	7	7	7	7	6	7	2.37272	-0.943943	15.4214	15.6886	15.5816	16.8858	16.5037	16.664	15.9619	16.5236
AGPAT4	Q9NRZ5	18	17	18	18	18	19	18	18	2.36419	-0.670762	10.7308	10.5956	10.7188	11.008	11.3512	11.7061	11.3647	11.3325
GPC1	P35052	17	17	16	18	20	17	20	19	2.35798	-1.93247	11.0949	11.2159	11.114	12.2908	13.6169	12.4818	13.9998	12.9811
SFXN3	Q9BWM7	22	22	22	23	22	22	23	23	2.3504	-0.859066	13.0055	12.968	12.9166	14.3124	13.7823	13.9178	13.4469	13.6527
HSPB7	Q9UBY9-2	2	1	2	2	2	2	2	2	2.34952	-1.48999	10.0108	9.85063	9.80779	12.2981	10.9465	11.4024	11.3439	10.9079
ANPEP	P15144	58	55	56	57	55	56	58	56	2.34648	-0.808715	15.5088	15.4609	15.4309	16.6319	16.392	16.44	16.0022	15.9118
SERAC1	Q96JX3;Q96JX3-2	3	3	2	4	1	4	3	3	2.33712	-0.756778	8.33372	7.54057	7.92573	8.69876	8.6271	8.69621	8.6308	8.79773
FBLN1	P23142-4	3	2	2	3	2	4	1	4	2.333	-2.07	7.98399	8.19371	7.76931	9.81681	8.8539	10.8025	10.6484	10.1401
RHBDD3	Q9Y3P4	6	5	4	6	5	6	5	6	2.32875	-0.771603	9.77439	9.65282	9.76157	10.0215	10.5381	10.6169	10.8106	10.5189
CRYAB	P02511	18	17	17	19	18	18	18	18	2.32769	-0.69929	15.07	14.8117	14.8594	15.9405	15.2999	15.4869	15.563	15.7747
SSH3	Q8TE77	21	22	22	22	21	22	20	22	2.32681	-0.724997	10.8884	10.8752	10.8527	11.8288	11.2983	11.8543	11.3	11.704
AGPAT1	Q99943	6	6	6	6	6	6	6	6	2.32478	-0.645501	11.9393	11.5793	11.9589	12.3838	12.6833	12.6009	12.5069	12.1819
PRRX2	Q99811	4	5	3	4	4	5	4	5	2.32398	-0.875318	9.34934	9.96972	9.8076	10.349	10.5105	10.9427	10.3939	10.7249
XG	P55808-3	3	3	2	3	3	3	3	3	2.32219	-1.60589	7.94163	7.63352	7.4875	9.09697	9.42148	8.36437	9.82299	9.76142
ITPRIP	Q8IWB1	23	21	23	24	23	22	23	23	2.31865	-0.764385	10.1014	10.2343	10.1438	10.6319	10.8619	11.1999	10.673	11.2544
DEPDC5	O75140;O75140-1;O75140-4;O75140-8;O75140-9	6	2	5	7	5	8	4	4	2.31685	-0.928483	8.37633	8.23785	7.85693	8.74911	9.15291	9.55027	9.07401	8.90129
ARHGAP24	Q8N264	24	22	23	29	26	26	25	26	2.31461	-1.3146	9.63352	9.451	9.54042	11.7158	10.5044	10.8903	10.5506	10.6202
TTC7A	Q9ULT0	20	20	20	26	17	24	22	26	2.31258	-1.0271	9.30943	9.33146	9.43862	10.7846	9.97817	10.6558	9.95028	10.5659
AHCYL2	Q96HN2;Q96HN2-2	9	9	10	10	10	10	9	9	2.31086	-0.633145	10.7447	10.4672	10.7596	11.4337	11.5359	11.3216	11.1677	10.9927
SPG11	Q96JI7	30	28	36	39	33	39	33	34	2.31014	-0.783956	8.58739	8.577	8.64667	9.53318	9.19494	9.58695	8.95429	9.66885
EVI5	O60447;O60447-2	16	15	16	17	17	15	14	15	2.30347	-0.637168	9.10628	8.55239	8.98325	9.48734	9.44955	9.34772	9.60385	9.70058
TTC8	Q8TAM2;Q8TAM2-4	5	6	7	8	8	7	7	8	2.30331	-1.04289	8.01507	8.32304	7.97779	9.62846	8.68249	9.32348	8.84463	9.26187
DHRS3	O75911	2	3	2	0	0	2	1	3	2.30196	-0.941886	8.60076	8.43353	8.58012	NaN	NaN	9.36051	9.79632	9.28324
IFRD1	O00458	11	10	12	12	11	12	12	12	2.29581	-0.799785	9.2306	9.07699	9.17101	9.83538	9.89406	9.56885	10.1149	10.3834
SYNE1	Q8NF91	227	219	209	252	231	245	237	247	2.29487	-0.841671	9.86926	9.88128	9.88536	11.0041	10.1953	10.807	10.6324	10.9627
PCDHB2	Q9Y5E7	6	4	6	7	6	7	7	6	2.29311	-0.92172	9.9389	10.0199	9.9313	11.1926	10.5548	11.2629	10.9341	10.481
COL15A1	P39059	10	12	14	18	19	23	22	24	2.29026	-3.55462	8.23848	7.85049	8.34202	9.88918	10.8144	12.1729	12.1616	13.4534
MT-ND4	P03905	6	6	6	6	6	6	6	6	2.28586	-0.682312	10.447	9.87187	10.4841	11.0833	10.9002	11.0562	10.8605	10.8497
SERPINB6	P35237	27	27	27	27	27	27	27	27	2.28576	-0.667386	13.9467	13.8708	13.8544	14.8979	14.3522	14.5684	14.2626	14.709
CORO2B	Q9UQ03;Q9UQ03-2	12	16	18	19	18	18	19	19	2.27708	-1.1225	10.4579	10.4303	10.4593	12.3048	11.4721	11.1638	11.3191	11.5985
GPR68	Q15743	4	3	4	5	5	5	3	5	2.27551	-2.03151	9.41244	9.23505	9.16209	12.1608	10.5312	11.8432	10.3955	11.5761
LTBP3	Q9NS15	11	11	11	16	9	14	11	15	2.27522	-1.1449	8.01251	8.50582	8.45333	9.87044	8.85249	9.72021	9.27757	9.62325
TRIM38	O00635	12	13	11	13	12	13	12	12	2.27478	-0.61219	9.81707	10.0127	9.82765	10.3074	10.622	10.8372	10.4061	10.3172
SIPA1L1	O43166-2;O43166-3	53	51	48	52	51	52	52	52	2.2733	-0.775417	10.0779	10.0078	10.0216	10.9462	11.1483	10.3706	10.9432	10.6475
H6PD	O95479;O95479-2	33	31	31	34	32	34	33	33	2.2712	-1.32282	10.9585	10.8859	10.9491	12.628	11.6423	12.5466	11.7348	12.718
ATXN1	P54253	10	8	11	10	10	12	11	11	2.26779	-0.778554	9.3378	9.34211	9.36381	10.3153	10.3827	10.0348	9.62918	10.2703
EVC	P57679	3	4	3	3	4	6	3	4	2.25873	-1.51866	13.4918	13.1756	12.1586	14.4954	14.3568	14.918	13.963	14.5699
RFTN1	Q14699	30	30	30	30	30	30	30	29	2.25791	-0.664365	11.8601	11.9667	11.7932	12.8619	12.1892	12.7006	12.4682	12.4685
ARRB1	P49407;P49407-2	9	9	10	10	9	9	9	10	2.2574	-0.660851	9.27663	9.49364	9.34727	10.0561	10.0046	9.95495	9.72947	10.4217
DKK2	Q9UBU2	1	2	0	6	5	6	4	6	2.25477	-3.84333	4.7422	6.23212	NaN	10.385	8.18231	10.2958	8.79657	8.99279
CCNC	P24863	2	3	3	2	3	2	3	2	2.2445	-0.941979	9.14387	9.52569	9.59466	10.4312	9.96421	10.862	10.1752	10.3843
IP6K3	Q96PC2	2	2	2	2	2	2	2	2	2.23224	-0.620776	10.6828	10.5773	10.9733	11.1965	11.6537	11.1458	11.4124	11.4179
HSPA4L	O95757	27	24	23	30	29	30	28	27	2.22823	-1.25895	9.73298	9.60787	9.61938	11.7006	10.7559	11.0723	10.6459	10.387
MGST1	P10620	8	7	8	9	9	8	7	8	2.22699	-0.975518	13.8712	13.9426	13.6972	14.8862	14.3805	15.0643	14.4627	15.2688
C1QTNF5	Q9BXJ0	7	6	7	7	7	7	7	7	2.22464	-1.17259	10.1879	10.3292	10.3179	11.7273	10.647	11.5519	11.4929	11.8356
POMGNT2	Q8NAT1	6	7	8	11	10	11	10	7	2.21806	-0.774359	8.57239	9.07691	8.63974	9.57388	9.16436	9.72346	9.78047	9.44468
ADAMTS4	O75173	10	14	13	20	21	22	22	21	2.21802	-2.81971	8.1807	8.61759	8.63991	9.64798	11.2577	10.9099	12.2199	12.4601
BORCS7	Q96B45	4	3	4	2	5	5	4	5	2.21388	-0.80619	8.27651	7.94327	8.42514	8.67298	9.32792	8.85987	8.97435	9.2707
CYGB	Q8WWM9	15	12	14	17	16	18	15	18	2.21106	-2.781	9.50612	9.16731	9.30899	11.9962	11.8542	12.5306	10.5335	13.6278
PDLIM4	P50479	21	21	19	19	21	20	19	20	2.21073	-0.686399	13.9726	14.0149	13.9583	14.251	14.8797	14.521	14.9011	14.7888
FN3K	Q9H479	10	10	9	12	11	10	12	11	2.20945	-0.816004	10.6285	10.1103	10.4512	11.6654	10.9474	11.0621	11.2304	11.158
RGMB	Q6NW40	6	6	6	6	6	6	6	6	2.20525	-0.813396	10.5771	10.4289	10.6062	11.6649	11.676	11.3573	10.9649	11.0909
CAPN5	O15484	27	28	26	33	30	31	30	33	2.1956	-0.797655	10.4134	10.4455	10.4509	11.6142	10.8971	11.4923	10.9172	11.2506
LTBP1	Q14766;Q14766-4	18	18	20	42	34	37	33	39	2.1899	-3.13106	6.44967	7.06895	6.68777	11.4811	8.43099	9.72898	8.91752	10.774
GUSB	P08236;P08236-2	14	13	13	15	12	14	14	15	2.18836	-1.2761	10.8146	10.6569	10.6571	12.5298	11.3615	12.4272	11.5437	12.0661
ARL10	Q8N8L6	4	4	4	4	4	5	5	4	2.18456	-0.948116	9.11294	9.55143	9.82562	10.8621	10.3898	10.0386	10.5275	10.4059
PRKAB2	O43741	14	12	12	14	13	13	14	13	2.17163	-0.656036	10.2762	10.384	10.4968	10.7047	10.8576	11.0668	11.2907	11.2886
POGLUT1	Q8NBL1	14	17	13	17	17	17	17	17	2.1671	-0.591296	11.5673	11.3442	11.5543	11.879	12.2003	12.3162	12.2104	11.7936
ACOT1	Q86TX2	24	24	24	27	27	25	26	25	2.16631	-0.830745	11.86	11.7739	11.8462	13.1721	12.6066	12.3152	12.7965	12.3968
APBA3	O96018	5	5	5	6	4	5	6	3	2.16036	-0.602955	10.0341	9.43024	9.96297	10.5417	10.4673	10.3166	10.3951	10.3396
VEPH1	Q14D04	7	8	6	9	14	14	12	13	2.15841	-1.00727	8.43165	7.88342	8.21495	8.69297	9.72834	9.16133	9.2544	9.08268
DMWD	Q09019	9	10	8	8	8	9	9	7	2.15656	-0.597358	8.77827	8.60627	8.28419	9.201	9.28513	9.12021	9.2948	8.86685
PLPP1	O14494	6	6	6	6	6	6	6	6	2.156	-1.05565	12.0513	11.9891	11.9948	12.8985	13.5038	13.5721	12.7178	12.6448
SERPINF1	P36955	10	11	10	10	8	10	8	12	2.15426	-0.972062	9.81059	9.77536	9.63412	10.4359	10.2041	10.9213	10.7771	11.2221
STING1	Q86WV6	15	14	13	14	14	15	14	18	2.15367	-0.989221	12.2036	12.0893	12.0697	13.008	13.1052	12.7952	12.8338	13.8082
GASK1B	Q6UWH4;Q6UWH4-2	3	2	3	0	0	3	3	3	2.15361	-1.07406	7.63699	7.56711	6.98202	NaN	NaN	8.50942	8.50331	8.39556
NQO2	P16083	14	12	12	13	13	15	15	14	2.15324	-1.59071	10.5201	10.4523	10.4083	11.4851	11.5329	13.0225	12.4417	11.7725
LAMP2	P13473-2	2	2	2	2	2	2	2	2	2.15276	-0.688574	11.9924	11.566	11.594	12.6489	12.4137	12.5763	12.052	12.3391
HINT3	Q9NQE9	8	7	9	8	8	8	8	8	2.15171	-0.665983	10.0804	10.5344	9.88768	10.9907	10.7517	10.9704	10.6342	10.8205
SNX29	Q8TEQ0	25	21	22	28	23	27	28	26	2.14646	-0.982573	10.2416	10.3111	10.2705	11.9131	10.9954	11.3759	10.8733	11.1272
DHRSX	Q8N5I4	11	11	9	12	11	12	10	9	2.14569	-1.48549	8.73357	8.79394	8.92795	10.7229	10.5443	10.465	10.5791	9.20858
CRISPLD2	Q9H0B8	9	10	13	14	15	16	14	15	2.14189	-1.57615	8.8289	8.9943	8.74262	9.99702	10.2188	11.5688	9.99081	10.3817
FGF7	P21781	3	2	3	3	0	3	3	3	2.1412	-1.01336	8.02896	8.40167	8.68532	9.00939	NaN	9.67639	9.34231	9.51326
MOCS1	Q9NZB8;Q9NZB8-2;Q9NZB8-7;Q9NZB8-8	2	0	2	3	1	2	3	2	2.1409	-1.42766	6.86614	NaN	6.35793	8.70817	7.97965	8.01232	7.83155	7.66679
ARHGAP26	Q9UNA1;Q9UNA1-2	8	3	8	12	6	10	9	10	2.14022	-1.23375	10.7017	10.3678	10.4608	12.477	11.2187	11.558	11.4406	12.025
SLC35F6	Q8N357	3	3	3	3	4	4	3	4	2.13948	-1.01895	12.184	11.9513	12.262	13.2485	13.2515	13.6011	12.4724	13.1833
NT5E	P21589	34	32	34	33	33	34	33	33	2.13936	-1.10261	14.3037	14.2765	14.2276	16.0783	15.2591	15.4494	15.2771	14.7954
SERPINE2	P07093	27	28	27	27	28	28	28	28	2.12732	-1.25221	13.8187	13.83	13.7225	15.3822	15.1945	15.2446	14.1048	15.287
BMERB1	Q96MC5	8	8	7	10	8	10	11	10	2.12587	-1.75188	9.45577	10.0767	9.89039	12.0312	11.9222	11.4	10.3867	12.0574
UGGT2	Q9NYU1	59	52	57	62	60	61	56	56	2.12441	-0.76182	10.8659	10.981	10.9047	11.3178	12.0468	11.5582	11.9853	11.4871
KYAT3	Q6YP21;Q6YP21-3	21	22	19	22	21	22	20	23	2.12436	-0.622152	12.0937	11.9425	11.9443	12.6261	12.304	12.8714	12.4149	12.8618
TMEM109	Q9BVC6	4	4	4	4	4	4	4	4	2.12211	-0.611759	15.1639	14.8162	14.879	15.8263	15.3855	15.7673	15.3242	15.5206
CD99	P14209	2	2	2	2	2	2	2	2	2.12204	-0.776131	9.67831	9.42811	9.95116	10.5821	10.6478	10.5104	9.98175	10.5878
LYST	Q99698	15	21	20	29	30	31	29	24	2.12128	-0.988302	8.10498	7.99276	7.93151	9.03346	9.4533	9.34618	8.64337	8.51395
NOMO1	Q15155	5	7	7	7	5	7	7	7	2.12037	-0.786566	10.5629	10.5011	10.3412	11.2185	10.99	11.1954	11.8101	11.0609
RAB11FIP2	Q7L804	10	9	8	10	10	10	9	9	2.11705	-0.7063	9.40469	9.30082	9.48273	10.229	9.78282	10.4005	10.3073	9.79232
MST1	P26927	2	2	3	4	2	3	2	4	2.11672	-0.919431	7.48612	7.83529	7.93255	8.55557	9.26908	8.32548	8.56254	8.64109
MT-CO1	P00395	4	4	4	4	4	4	4	4	2.11269	-0.659616	10.9941	10.7895	11.4475	11.8094	11.5861	11.7063	11.9572	11.6244
KCTD12	Q96CX2	16	17	17	18	18	18	18	18	2.10942	-1.02022	12.164	12.2038	12.1248	13.4582	13.2056	13.2137	12.4616	13.583
DOCK6	Q96HP0	18	21	17	27	29	26	24	27	2.10443	-0.793296	8.10453	8.47727	8.0346	8.94991	9.13483	9.43551	8.72875	8.7448
LRP4	O75096	9	8	6	11	11	12	13	8	2.10084	-1.23837	7.36458	7.33708	6.69299	8.30479	8.13549	9.17776	8.09457	8.137
HBP1	O60381;O60381-3	3	2	2	4	3	2	3	3	2.1002	-1.49789	6.09791	6.65556	7.60276	8.33412	7.93048	8.86029	8.14052	8.15108
ALDH2	P05091	26	26	26	27	27	27	27	27	2.09646	-1.22953	11.9289	11.9637	11.9549	13.0915	12.4219	13.0142	13.7231	13.6427
SYNE1	Q8NF91-9	2	2	2	2	2	2	2	2	2.09624	-1.02585	12.8171	13.0324	12.1105	13.8153	13.2537	13.5761	13.9922	13.7586
MACROH2A1	O75367;O75367-1;O75367-3	22	21	21	23	22	21	23	22	2.09218	-0.623021	13.6382	13.6739	13.6078	14.5946	14.047	14.4709	13.9702	14.2322
THSD4	Q6ZMP0	7	7	6	11	14	13	12	14	2.09008	-1.914	7.19438	7.33687	7.25823	8.01854	9.94588	9.01249	8.90369	10.0052
TTC21B	Q7Z4L5	12	11	13	19	14	18	12	18	2.0858	-0.648819	8.87555	8.72064	8.63304	9.77236	9.02238	9.34387	9.42998	9.3909
ACAP3	Q96P50	18	15	15	21	19	19	24	19	2.07844	-0.600739	9.7782	9.8791	9.7178	10.7339	10.4729	10.4709	10.0944	10.1901
LAMTOR5	O43504	5	5	5	5	5	5	5	5	2.07797	-0.89993	10.9259	10.6396	11.0068	11.5814	11.7282	12.1254	11.2538	12.0979
PTGS2	P35354	4	0	3	5	5	4	6	6	2.07785	-1.27734	7.42972	NaN	7.52468	8.92826	8.18337	8.65638	9.28718	8.71752
CD14	P08571	4	2	1	2	0	5	4	5	2.07415	-1.13434	9.61403	8.50924	9.1357	10.2715	NaN	10.21	10.1474	10.2537
MT-ATP8	P03928	2	2	2	2	2	2	2	1	2.07345	-1.08196	9.47402	10.3069	9.41014	10.6699	11.2783	10.6717	10.4829	10.9587
MAP7	Q14244	2	5	4	13	8	12	10	9	2.06785	-1.27734	8.87481	9.67204	9.78721	11.2209	10.4484	11.1548	10.2853	10.5008
GULP1	Q9UBP9	10	9	10	12	14	14	14	13	2.0662	-2.12109	8.75084	8.97517	8.8097	10.0761	12.3636	10.715	11.3721	10.3049
SPHK1	Q9NYA1-2	10	10	10	11	10	11	10	11	2.06291	-0.594325	11.2526	11.1765	11.0278	11.4721	11.5307	11.8443	11.8089	12.0771
EFR3A	Q14156	34	35	33	37	32	34	34	34	2.06269	-0.614716	10.6441	10.6866	10.6114	11.6429	10.9462	11.3738	11.0901	11.2573
GPC6	Q9Y625	13	10	11	15	15	15	15	16	2.05561	-1.78757	10.718	10.5134	10.2807	11.6965	11.5013	12.5495	12.2674	13.4434
CLUAP1	Q96AJ1	5	4	5	5	5	5	5	5	2.05297	-0.690722	8.61517	8.86805	8.9314	9.67271	9.05139	9.38995	9.7279	9.63603
WNT5B	Q9H1J7	12	11	11	11	10	10	11	12	2.04749	-0.746906	10.7474	10.8588	10.8489	11.6481	11.033	11.801	11.8429	11.5013
LMBRD1	Q9NUN5;Q9NUN5-3	3	3	3	3	3	3	1	3	2.03962	-1.13988	10.3736	10.9676	11.2154	11.7448	12.098	12.3442	11.4243	12.3491
MANBA	O00462	17	18	17	20	20	19	19	21	2.03934	-1.07471	9.95113	9.97478	10.0205	10.5576	11.5224	10.6618	10.9623	11.5801
RHBDF1	Q96CC6	14	14	14	15	15	15	13	14	2.03738	-0.69762	9.85589	10.0677	9.94489	10.7745	10.4699	10.7897	10.236	10.9988
PIGN	O95427	8	8	7	9	10	8	8	5	2.03193	-0.807833	8.29947	8.68403	8.18335	9.22792	9.17454	9.64285	9.16337	8.77523
SH3PXD2A	Q5TCZ1	42	41	42	43	42	40	47	44	2.03088	-0.622436	11.4373	11.3214	11.3003	11.6731	12.1641	11.6948	12.252	12.0932
FN1	P02751-14	2	3	3	3	3	3	3	3	2.02352	-1.66786	12.2446	12.861	12.7667	13.0699	14.6741	14.3103	14.5942	14.8113
MEX3B	Q6ZN04	7	6	6	5	5	6	6	6	2.01378	-0.727096	10.0365	9.80342	9.92726	10.353	11.1053	10.7413	10.7022	10.3455
ZMAT3	Q9HA38;Q9HA38-2	5	6	6	6	5	6	6	6	2.01286	-0.659904	8.7449	8.99311	9.0141	9.98914	9.54607	9.54609	9.59511	9.20996
SLC37A3	Q8NCC5;Q8NCC5-2	2	2	2	2	2	2	2	2	2.01281	-0.942226	10.3548	11.1727	11.1415	12.1683	11.418	11.8535	11.8404	11.8794
GCLC	P48506	25	24	23	23	25	25	25	23	2.00773	-0.92807	10.3405	10.0874	10.1697	10.9151	11.8297	11.1414	10.8693	10.8808
PEDS1	A5PLL7	6	6	7	6	7	6	7	7	2.00022	-0.726585	9.90794	9.70362	9.84278	10.0435	10.4077	10.8094	10.7461	10.7168
ANK1	P16157;P16157-10;P16157-11;P16157-12;P16157-13;P16157-14;P16157-15;P16157-16;P16157-2;P16157-21;P16157-3;P16157-4;P16157-5;P16157-6;P16157-7;P16157-8;P16157-9	6	5	5	8	0	8	6	7	1.99994	-0.586427	8.08774	8.1067	7.98408	8.75118	NaN	8.92061	8.53938	8.37257
IGFBP4	P22692	7	7	8	8	7	8	7	8	1.99753	-0.637178	11.7935	11.7759	11.8093	12.7914	12.1535	12.6869	12.2348	12.2836
SNX9	Q9Y5X1	28	27	26	31	30	31	30	30	1.99283	-1.56576	12.4337	12.2573	12.3181	14.6786	13.3919	14.4035	12.9722	14.0644
NPRL2	Q8WTW4	3	3	2	4	5	4	3	3	1.99124	-0.780961	7.91763	8.34575	8.5383	9.43336	9.18679	9.03521	8.74947	8.83611
FLOT2	Q14254	26	27	26	27	27	27	27	27	1.9878	-0.588924	12.5724	12.5053	12.527	13.427	13.039	13.3092	12.7346	13.1094
DDAH2	O95865	14	14	14	15	15	15	15	15	1.98708	-0.831107	13.1453	13.0231	13.0448	14.3036	13.5334	14.1955	13.486	13.9926
VAT1	Q99536	31	31	30	31	30	31	31	30	1.98581	-0.76492	15.3299	15.3669	15.3691	16.3729	15.7879	16.4651	15.7077	16.2674
PLEKHM3	Q6ZWE6;Q6ZWE6-2	3	3	4	4	4	3	3	6	1.98521	-1.18354	6.60983	6.7045	7.16723	7.63357	8.4455	7.54101	8.63493	7.79861
PORCN	Q9H237;Q9H237-2;Q9H237-3;Q9H237-4;Q9H237-5	2	0	2	2	2	2	2	2	1.98267	-0.892667	9.49592	NaN	9.50995	10.1252	10.1628	10.4818	10.3439	10.8643
LRP3	O75074	1	2	2	2	2	2	2	1	1.97776	-1.00941	6.50676	7.12318	6.57325	8.05554	8.07956	7.91064	7.50313	7.17015
OSTM1	Q86WC4	4	4	4	4	4	4	4	4	1.97347	-0.609236	11.9331	12.3522	12.1551	12.9572	12.6145	12.8245	12.4171	12.9669
DCLK1	O15075	9	8	10	27	10	24	20	27	1.97163	-3.04099	7.5769	7.30096	7.86164	12.2566	9.6308	11.0836	8.8102	11.3229
ABHD4	Q8TB40	9	11	9	10	9	10	8	9	1.9705	-0.808349	9.33244	9.32076	9.29427	10.1444	9.65938	10.0156	10.1094	10.6921
FAM151B	Q6UXP7	2	0	2	3	2	2	2	2	1.97009	-0.971161	8.72525	NaN	8.85724	9.92705	9.53584	9.98887	9.30797	10.0523
PRR14	Q9BWN1	7	7	6	7	7	7	6	7	1.96989	-0.616174	11.5168	11.7947	11.5359	12.5894	12.2281	12.375	11.9608	12.0065
SLC18B1	Q6NT16	2	0	2	2	2	2	2	2	1.96903	-0.948577	7.85253	NaN	7.79624	8.38714	8.86709	8.80578	9.23095	8.57385
EEA1	Q15075	104	102	102	104	104	103	104	104	1.96836	-0.619712	12.6224	12.6776	12.5847	13.4386	13.0958	13.583	12.8623	13.2599
XPC	Q01831	17	18	17	19	18	19	19	18	1.96793	-0.603571	10.0292	9.96249	10.2124	10.9076	10.6259	10.9029	10.2675	10.654
TF	P02787	2	2	2	2	2	3	3	2	1.96759	-0.864893	12.6306	12.7644	12.4373	13.3307	12.962	13.4857	13.5951	14.005
PLCD1	P51178	28	28	28	28	28	28	28	28	1.96716	-0.95419	11.7595	11.8469	11.8026	13.2821	12.6669	13.0468	12.1327	12.6573
LXN	Q9BS40	2	3	3	3	4	3	4	4	1.96455	-1.5275	10.7006	10.076	9.7231	10.6185	11.8185	12.0022	12.1114	11.9196
TGFB2	P61812;P61812-2	3	2	2	0	2	2	3	2	1.95972	-0.805585	7.71487	7.91465	7.1477	NaN	8.57137	8.33336	8.31383	8.37342
UCHL1	P09936	16	16	16	16	16	16	16	16	1.95862	-1.17156	14.2946	14.4474	14.2841	14.624	15.7017	15.5363	15.6304	16.0756
CD82	P27701	5	5	5	5	5	5	5	5	1.95768	-0.667652	10.6808	11.0683	10.9017	11.6206	11.8127	11.7774	11.3877	11.1577
HEPH	Q9BQS7;Q9BQS7-2;Q9BQS7-3	4	0	3	11	10	9	0	9	1.95534	-2.3467	6.04091	NaN	7.17026	9.56756	8.94058	9.01929	NaN	8.28171
ITPR1	Q14643;Q14643-2;Q14643-3;Q14643-4;Q14643-5;Q14643-6;Q14643-7;Q14643-8	21	18	23	34	28	24	33	30	1.95426	-1.08872	8.60356	8.71488	8.41187	9.66848	9.00849	9.39672	10.2709	9.98282
SH3BP5	O60239	6	7	7	8	7	7	5	6	1.9511	-0.668069	8.66977	8.54385	8.59535	9.77883	9.04566	9.31148	9.19416	9.02516
SVIL	O95425-4	57	48	51	89	83	96	62	88	1.94759	-2.32711	8.37473	8.46674	8.33333	10.7567	10.4133	12.1204	9.15842	11.1448
PAPPA	Q13219	10	13	11	16	23	24	25	21	1.94717	-1.88949	8.12194	8.38577	7.77219	8.76249	9.54811	10.2015	10.9684	10.4334
TXNIP	Q9H3M7	10	10	10	12	13	10	14	14	1.94623	-1.62729	8.53511	8.40447	8.30876	9.39868	10.2272	9.19739	10.344	11.0498
ALAD	P13716	17	18	17	18	18	18	18	17	1.94288	-0.585447	12.3219	12.4421	12.5243	13.2533	12.9989	13.2859	12.6563	12.8802
IFT20	Q8IY31;Q8IY31-2;Q8IY31-4	0	2	2	2	1	2	2	1	1.94266	-0.813538	NaN	7.25373	6.90454	7.6196	7.92169	8.28386	7.89195	7.74627
ACOT2	P49753	2	1	1	2	1	1	2	1	1.94116	-0.831126	9.34779	9.19447	9.22162	10.6899	10.128	9.90395	10.0542	9.65273
MFAP4	P55083-2	2	3	3	3	3	2	3	3	1.92392	-0.872679	10.0804	9.59322	9.39804	10.017	10.4955	10.7613	10.7748	10.7676
CLEC14A	Q86T13	5	6	5	0	0	5	5	0	1.91867	-0.719599	8.32413	8.48102	8.58679	NaN	NaN	9.30096	9.0662	NaN
RRM2B	Q7LG56	15	17	16	18	17	17	17	18	1.91825	-0.753671	11.055	11.049	10.9562	11.927	12.3007	11.7124	11.4174	11.5112
TSPAN3	O60637;O60637-2;O60637-3	4	5	3	5	4	4	3	5	1.91709	-0.736563	13.4761	13.1695	13.3807	14.327	14.0918	14.0182	13.5598	14.3963
CMTM3	Q96MX0;Q96MX0-2	3	3	3	3	3	3	3	3	1.91696	-0.976963	11.6597	11.2256	11.5561	13.0141	12.2936	12.8068	11.9964	12.1763
SLC36A1	Q7Z2H8;Q7Z2H8-3	3	3	3	3	3	3	3	3	1.91459	-1.16557	8.76358	8.74412	8.07721	9.25399	9.72767	10.0276	9.18076	10.2794
GLA	P06280	9	9	11	12	12	9	12	12	1.91392	-1.05232	9.57184	9.42197	9.58569	10.0576	11.2517	10.765	10.6931	10.1267
ACSF3	Q4G176	22	22	23	24	21	23	22	23	1.90755	-0.653283	10.2227	10.2054	10.0703	11.3419	10.5788	10.8024	10.7382	10.6358
FUCA1	P04066	6	6	7	10	7	7	6	7	1.90179	-1.12003	10.208	10.2278	9.84676	11.7791	11.2435	11.6388	10.8244	10.5852
SSPN	Q14714	5	5	5	5	5	5	5	5	1.89803	-0.883689	10.8045	10.5702	10.9333	11.3934	12.0003	11.0855	11.7948	11.9913
ENTPD5	O75356	10	9	8	10	8	9	10	10	1.89504	-0.708082	9.15923	9.45776	8.92269	10.3742	9.85116	9.81907	9.70872	9.68675
LGALS3	P17931	11	11	10	11	11	11	11	11	1.88707	-0.640176	16.0862	16.0138	16.0332	17.0912	16.5929	16.8261	16.2595	16.6532
KIF13B	Q9NQT8	24	18	27	37	33	34	35	29	1.88604	-1.10946	8.76613	8.94863	8.48866	10.5066	9.63175	9.93565	10.0148	9.13083
CSMD2	Q7Z408-4	10	10	11	18	16	15	16	14	1.885	-0.959066	8.69606	8.59019	8.51334	10.278	9.32415	9.37339	9.71201	9.10709
BST1	Q10588	10	9	10	11	10	11	11	11	1.88438	-1.32311	11.3253	11.3191	11.2852	12.8786	11.9651	12.1818	12.5556	13.5838
ETFDH	Q16134	23	21	23	22	23	22	20	22	1.88396	-0.617567	11.2445	11.1322	11.2021	12.1947	11.6309	11.9328	11.425	11.8692
HIBCH	Q6NVY1	23	23	22	22	22	23	22	21	1.88187	-0.785895	11.4229	11.3115	11.3479	12.6909	12.1106	12.2039	11.6334	12.0943
FBXL7	Q9UJT9	4	4	6	5	3	5	4	5	1.88036	-0.8437	8.52566	8.45618	8.06071	9.59017	9.45787	8.70627	9.2658	8.93598
POLK	Q9UBT6;Q9UBT6-3	2	1	2	3	3	4	4	4	1.87348	-1.46598	5.61254	7.54105	6.41437	7.88874	8.18155	8.19741	7.83574	7.83972
ADAMTSL4	Q6UY14;Q6UY14-3	14	8	12	19	9	16	18	16	1.87309	-1.78496	8.2631	8.37197	8.29566	11.2622	8.94106	10.5276	9.86485	9.88032
ANKRD44	Q8N8A2	19	20	21	21	23	23	22	24	1.87146	-0.711352	9.05665	8.94463	8.8919	9.51028	9.64357	9.55759	9.40426	10.263
MVB12B	Q9H7P6	6	6	4	5	6	6	6	6	1.85596	-0.631584	8.93851	8.99767	8.73309	9.59864	9.07623	9.87214	9.44304	9.61664
GBE1	Q04446	42	40	41	43	42	43	41	43	1.8526	-0.73112	13.7777	13.6946	13.6953	14.7761	13.9481	14.7528	14.2344	14.5569
JAG1	P78504;P78504-2	0	2	3	11	11	11	13	12	1.85068	-2.34322	NaN	5.9834	6.27643	7.55123	7.87721	8.28076	9.07474	9.58172
KIF16B	Q96L93	14	11	9	11	18	16	17	17	1.8496	-0.940854	9.61096	9.15361	9.32956	9.53745	10.5278	10.4891	10.4315	10.542
RCBTB1	Q8NDN9	7	7	6	8	8	8	7	8	1.84695	-0.766111	8.21489	8.72355	8.43177	9.50312	9.35133	9.51319	8.79575	8.95084
SYPL1	Q16563	5	6	6	5	6	6	5	6	1.84679	-0.627955	14.1709	13.8863	13.9692	14.96	14.3886	14.9052	14.3229	14.607
GAS1	P54826	8	6	6	10	10	10	10	10	1.83785	-1.61303	9.06644	9.47291	9.28181	12.1014	10.3883	11.1321	10.0853	10.7267
DYNC2I1	Q8WVS4	3	0	3	5	4	3	4	4	1.83024	-1.08315	8.15483	NaN	7.94374	9.45501	8.87446	9.32261	8.57593	9.43417
MYO1E	Q12965	57	54	55	57	55	57	58	57	1.82991	-0.724446	11.7272	11.7067	11.6846	12.6647	12.0013	12.48	12.1411	12.8659
PIP4P1	Q86T03;Q86T03-2	6	6	7	7	5	7	6	7	1.82817	-0.660278	11.9744	11.7127	11.8237	12.6057	12.2622	12.7327	12.0777	12.8076
AKAP6	Q13023	3	6	4	21	20	11	20	0	1.82663	-2.1343	7.56579	7.22902	8.10773	9.59245	10.7182	8.56867	10.1946	NaN
CAV1	Q03135-2	12	12	11	12	12	11	12	12	1.82481	-0.743595	14.9233	14.674	14.823	15.9253	15.5623	15.8773	15.1136	15.2734
CDC25C	P30307;P30307-2;P30307-3;P30307-4	4	3	3	3	0	3	4	3	1.82453	-0.909797	9.42433	10.1023	9.36798	10.7555	NaN	10.7271	10.1955	10.4872
AHI1	Q8N157;Q8N157-2;Q8N157-3	0	1	1	2	1	1	1	0	1.82393	-2.21601	NaN	5.28151	5.82391	7.13625	7.37823	7.86528	8.69513	NaN
PLA2R1	Q13018	4	6	6	14	11	15	9	12	1.82124	-1.35324	8.13085	7.50526	8.18613	9.6306	8.8025	9.48814	8.52017	10.0285
SDR39U1	Q9NRG7	7	7	7	7	7	7	7	6	1.81704	-0.782773	9.28681	9.50905	9.60331	10.808	9.87134	9.98512	10.4127	10.1687
RHOQ	P17081	6	5	5	6	6	6	5	6	1.81624	-0.715771	9.80933	9.00729	9.59926	10.1114	10.2986	10.3947	9.87321	10.2607
PPFIBP2	Q8ND30;Q8ND30-2;Q8ND30-3	12	11	14	18	19	19	17	21	1.81458	-1.15478	8.19346	8.4285	8.10699	9.06714	9.43002	9.5891	8.70134	10.2012
RAP2B	P61225	9	9	9	9	9	9	9	9	1.8103	-0.589501	12.4019	12.4406	12.1844	12.9742	12.9933	13.214	12.4639	13.0136
SDC1	P18827	6	5	6	6	6	6	6	6	1.80952	-0.782342	10.3357	10.2507	10.5063	10.931	11.5052	11.0099	11.5836	10.7033
PRNP	P04156	4	4	5	5	5	5	5	4	1.80937	-0.965198	12.023	11.9671	11.944	12.4387	13.7243	12.9353	12.9363	12.6816
TPCN1	Q9ULQ1;Q9ULQ1-3	8	6	10	10	11	10	10	9	1.80119	-0.8942	9.14627	9.00638	8.89621	10.4152	9.5715	10.2039	9.35029	10.0115
RCBTB2	O95199;O95199-2	7	3	7	7	7	7	6	6	1.80008	-0.978642	9.27817	9.87712	9.66874	10.8404	11.1375	10.6562	10.2784	10.0208
CCDC91	Q7Z6B0;Q7Z6B0-2	18	14	16	17	16	16	16	19	1.79411	-0.643581	9.24744	9.23528	9.23758	9.48048	9.77743	9.73965	10.2979	10.1229
CNTN3	Q9P232	7	10	7	10	12	9	13	11	1.79348	-0.666015	9.41021	9.04809	9.19314	9.35811	9.84915	10.0053	10.0907	10.1126
GDPD1	Q8N9F7	2	2	0	2	2	2	2	3	1.79064	-1.23131	7.65464	8.09649	NaN	9.70913	8.86664	9.41309	8.67569	8.86984
PLCE1	Q9P212	1	0	2	3	3	1	2	2	1.78511	-1.37426	10.3803	NaN	11.171	11.7875	11.9109	12.3869	11.8592	12.805
FMN2	Q9NZ56	30	26	29	31	33	30	31	29	1.78435	-0.735819	11.1829	11.034	11.0998	11.329	12.331	11.9192	11.953	11.6748
SNED1	Q8TER0;Q8TER0-3;Q8TER0-4;Q8TER0-5	5	3	4	13	10	12	6	11	1.776	-2.03956	7.2453	6.4626	7.23476	9.9219	8.91801	9.77026	7.42357	9.06851
PHF12	Q96QT6;Q96QT6-4	2	2	3	4	2	4	4	4	1.77231	-1.10791	7.91357	6.87463	8.30774	8.95599	8.44383	8.99133	8.79325	8.84835
LTF	P02788;P02788-2	3	2	3	3	4	3	3	3	1.76914	-0.733393	15.6089	15.9078	16.0243	16.2913	16.2136	16.6402	16.6856	17.0713
DTD2	Q96FN9	4	3	4	3	3	4	4	4	1.7667	-0.855048	9.67676	8.90722	9.24059	9.93837	9.95353	10.0244	9.99108	10.7422
FAM111B	Q6SJ93	6	5	5	5	4	6	2	2	1.76388	-1.00612	11.8379	11.5966	11.8472	12.4903	12.5991	12.3529	12.756	13.6353
P2RX4	Q99571;Q99571-2	7	7	7	7	7	7	7	7	1.76366	-0.63137	10.55	10.4339	10.543	10.9043	10.9858	11.5728	10.8495	11.3895
AGA	P20933	8	9	10	9	9	10	10	9	1.75844	-1.18574	11.169	10.8797	11.1373	11.934	11.5732	13.0005	11.9794	12.7517
TMEM208	Q9BTX3	2	3	3	2	3	3	3	3	1.75587	-0.988038	9.76344	9.7242	9.10595	10.1349	10.4841	10.0716	11.1025	10.803
SMPDL3A	Q92484;Q92484-2	8	8	8	9	8	8	8	9	1.75119	-0.666367	10.0193	10.0449	9.72898	10.3516	10.4653	10.6015	10.4189	11.1498
FHL2	Q14192	24	24	24	23	24	24	24	24	1.74941	-0.720216	14.277	14.4923	14.4915	14.4976	15.2447	15.257	15.3458	15.3574
TGM2	P21980	37	37	35	37	39	39	39	39	1.74823	-1.2421	13.1055	13.2051	13.1717	13.4851	14.7047	13.989	14.8152	15.0203
CTSZ	Q9UBR2	12	11	12	12	12	12	12	12	1.74448	-0.966153	14.1876	14.044	14.0212	14.6099	15.8546	15.1585	14.9355	14.6936
WWOX	Q9NZC7	4	3	3	4	4	4	4	4	1.73584	-0.647763	8.52907	8.09369	8.25909	9.36683	8.58768	8.7817	9.10011	8.87225
DACT3	Q96B18	9	9	7	10	9	10	9	10	1.73502	-0.669378	8.70775	8.57596	8.42353	9.42895	8.75565	9.39474	9.03612	9.57684
HECA	Q9UBI9	8	6	8	9	8	9	7	7	1.73338	-0.776447	7.94183	8.42322	8.14047	9.39317	8.85483	9.23604	8.75938	8.48136
SEPTIN5	Q99719-2	1	0	1	2	2	2	2	1	1.72891	-1.19339	9.5222	NaN	9.1401	10.7914	11.121	10.1583	10.5083	10.0438
ID1	P41134;P41134-2	5	4	4	5	5	4	5	4	1.72772	-1.4939	9.30791	9.41678	8.9169	9.54274	11.6426	10.6848	10.6645	11.0042
TCF4	P15884;P15884-10;P15884-12;P15884-14;P15884-7;P15884-9	2	2	2	2	2	2	2	2	1.72703	-1.15499	8.57539	8.17339	9.51947	10.2073	9.72155	10.2794	9.40496	9.94218
POSTN	Q15063	28	27	27	34	35	37	36	37	1.72429	-1.90751	9.42837	9.7408	9.63978	10.0464	10.9264	12.0951	12.0457	12.439
ITGB3	P05106	23	19	22	23	23	24	22	24	1.72342	-1.27412	9.05023	9.20439	9.34519	9.72893	9.79814	10.7553	10.9612	11.1267
CAMK1D	Q8IU85;Q8IU85-2	6	6	8	12	11	9	10	10	1.71765	-0.832671	10.5826	10.4399	10.3789	12.0294	11.3503	11.1307	10.9715	11.0171
ECH1	Q13011	15	14	14	15	14	13	14	15	1.71478	-0.677527	12.2326	12.468	12.2209	13.4387	12.8981	13.0748	13.0281	12.4837
CISD3	P0C7P0	3	6	5	6	5	5	6	6	1.7111	-0.6071	10.5939	10.2733	10.667	11.1539	10.7016	11.1803	11.0589	11.4978
TNFAIP3	P21580	4	6	4	7	6	8	3	8	1.7106	-1.10874	7.49368	7.8036	7.1241	8.67333	7.73757	8.77352	8.52281	9.20539
INA	Q16352	19	17	16	25	24	20	23	23	1.71016	-1.48637	9.19199	8.94684	9.26464	11.915	10.4634	9.81511	10.3429	10.5678
APOE	P02649	10	12	13	16	17	17	15	17	1.7064	-2.17297	11.0582	10.818	10.8773	12.8753	13.606	14.5958	11.4482	12.9288
POSTN	Q15063-3	2	3	3	2	3	3	4	4	1.7059	-2.81724	8.70252	8.61311	8.5501	9.09595	10.8295	12.1566	12.355	12.7588
ZNF512B	Q96KM6	14	15	13	14	15	16	17	15	1.70543	-0.612065	9.2383	9.36932	9.29267	10.1529	10.1731	10.0377	9.40311	9.794
DPT	Q07507	3	6	4	7	6	7	6	6	1.70384	-2.64755	7.75418	8.30547	8.14809	12.8206	9.37696	11.0234	9.51432	10.8487
CROT	Q9UKG9	15	13	14	20	20	19	17	17	1.70193	-0.684983	9.43931	9.31796	9.25095	10.2907	10.4087	10.1057	9.58275	9.71748
CEP68	Q76N32	5	5	7	6	5	6	6	6	1.70094	-0.587644	8.12516	8.10168	8.32154	8.95875	8.40715	9.13138	8.83285	8.52206
STK19	P49842;P49842-1;P49842-2;P49842-3	0	2	3	3	0	3	3	2	1.69935	-0.682168	NaN	7.8854	7.93738	8.54914	NaN	8.7524	8.27028	8.80241
KAT5	Q92993;Q92993-2;Q92993-3;Q92993-4	0	2	2	2	2	0	1	2	1.69634	-0.586199	NaN	8.05764	8.45531	8.84197	8.72888	NaN	9.0273	8.77254
LPIN2	Q92539	6	8	8	10	9	10	8	8	1.69506	-0.59724	8.83697	8.9387	8.7393	9.60598	9.29028	9.3502	9.87128	9.06009
INAFM2	P0DMQ5	1	1	2	2	2	2	2	2	1.6918	-1.40517	8.76048	9.76429	9.44853	10.9986	11.0233	9.5788	11.2298	10.8175
CYP1B1	Q16678	17	15	17	19	19	21	18	19	1.68895	-0.939883	9.68855	9.74559	9.72782	10.2799	10.1903	11.3796	10.9759	10.4769
S100A16	Q96FQ6	8	8	8	8	8	8	8	8	1.68631	-0.622436	12.7179	12.2905	12.3931	12.7927	13.1884	13.267	12.7694	13.4307
MT-CO3	P00414	1	2	1	2	2	2	1	2	1.68562	-1.39409	9.71125	8.0171	9.82492	10.5163	10.9187	10.538	10.3042	10.6153
POLR2M	Q6EEV4;Q6EEV4-2	1	1	2	2	2	2	2	2	1.6744	-0.738392	8.03029	8.22384	7.56173	8.21937	8.88813	8.51484	8.73407	9.02863
PHKA1	P46020;P46020-2	12	9	13	26	25	23	17	8	1.6707	-1.34665	8.83864	8.20742	8.26775	10.6111	10.3789	9.63332	9.26561	9.03403
NR1D1	P20393	0	2	3	3	2	4	3	5	1.66972	-1.67335	NaN	5.80532	7.35466	7.79896	8.10745	8.07987	8.44613	8.8343
BRD9	Q9H8M2;Q9H8M2-1;Q9H8M2-3;Q9H8M2-6	4	3	5	3	5	5	5	4	1.66349	-0.62396	12.3777	11.6657	12.3228	12.5273	12.756	12.8043	12.6142	13.0282
ABHD2	P08910	3	0	2	3	4	2	2	5	1.65848	-1.14394	7.05041	NaN	7.74314	8.66583	8.7652	8.68474	7.8355	8.75231
SEMA3D	O95025	10	9	9	10	12	10	11	12	1.65537	-0.707262	8.9795	9.11508	8.92434	9.49165	10.3319	9.48424	9.42755	9.83246
MSI2	Q96DH6;Q96DH6-2	8	10	8	7	10	8	7	9	1.65268	-1.42518	8.33154	8.53988	9.01138	9.44628	11.2239	9.38576	10.1729	10.0351
KSR1	Q8IVT5;Q8IVT5-2	7	6	6	10	10	11	7	7	1.64755	-0.827321	8.02426	7.64154	8.24052	9.28246	8.47836	8.8646	9.0473	8.30775
TNFAIP8L3	Q5GJ75	2	2	3	3	2	3	3	3	1.64656	-1.13747	9.0057	9.26858	8.886	9.63286	10.3102	9.65472	10.2303	11.1265
ABLIM3	O94929-2;O94929-3	15	14	15	17	17	16	16	17	1.63838	-0.7532	9.37651	9.40306	9.37247	10.8632	10.0902	9.87212	9.86797	9.99252
DNASE1L1	P49184	9	10	9	10	9	9	11	10	1.63701	-1.74366	8.70069	8.37402	8.69733	10.7332	10.7724	9.28172	11.4839	9.40048
TPM1	P09493-5	5	5	5	5	5	5	5	5	1.63272	-1.02707	12.2439	12.0779	12.1744	13.8859	12.4366	13.5988	13.0834	12.9577
FERMT3	Q86UX7;Q86UX7-2	2	0	1	4	4	4	3	3	1.63046	-1.13547	8.37552	NaN	9.18121	9.71438	9.47301	9.96238	10.4845	9.93488
ITGBL1	O95965	20	20	21	21	20	22	22	22	1.62873	-0.845279	10.2586	10.5234	10.3801	10.6652	11.247	10.9008	11.5642	11.786
SORBS3	O60504	6	8	8	10	8	10	8	10	1.62844	-1.03803	8.62559	8.23372	8.64023	9.9447	8.86463	9.30571	9.32373	10.2506
NTAN1	Q96AB6	16	15	18	17	17	16	18	16	1.62683	-0.723109	10.5885	10.6072	10.5701	11.8041	11.3805	11.5641	10.9572	10.8526
ME3	Q16798	10	10	11	17	14	16	16	17	1.62598	-1.15271	9.94946	10.1993	10.2607	12.0125	10.4089	11.4989	10.9088	11.617
PPT2	Q9UMR5;Q9UMR5-2;Q9UMR5-3	2	2	1	1	2	2	2	2	1.62128	-0.928605	10.0352	10.7219	10.2574	10.5673	11.8293	11.2076	11.3355	11.3943
MAN1C1	Q9NR34	1	1	4	6	4	6	4	6	1.61753	-1.91925	6.69921	7.42122	7.16403	9.28782	8.65045	9.72115	7.39197	10.019
PHF1	O43189-2	3	0	3	3	2	2	3	2	1.61615	-0.799421	9.28695	NaN	9.00681	10.0598	9.73731	10.1559	9.50085	10.2776
CPN1	P15169	1	2	1	2	3	3	3	2	1.61326	-1.34136	7.53627	7.96847	7.46698	8.51772	8.86586	8.13758	9.87913	9.59273
STARD5	Q9NSY2	9	7	9	9	8	9	9	9	1.61276	-1.2498	9.4651	9.58475	9.46521	11.7401	10.4592	11.0255	9.84653	10.7029
EFR3B	Q9Y2G0	2	1	1	3	4	3	2	2	1.61213	-1.16838	7.09525	6.56889	6.79964	7.75546	8.6065	7.9171	8.5741	7.09505
BDNF	P23560-3	2	2	2	2	2	2	2	2	1.59691	-1.06419	10.7027	10.8526	10.2328	11.086	11.8957	11.2709	12.4952	11.5532
TMTC4	Q5T4D3;Q5T4D3-2;Q5T4D3-3	3	1	2	3	2	2	1	2	1.59116	-0.858983	10.2026	10.5911	10.362	11.3351	11.5308	11.7556	11.0557	10.5438
SEC31A	O94979-7	2	2	2	2	2	2	2	2	1.58942	-1.65985	12.0837	12.2556	10.191	12.3937	13.3833	13.0881	13.6965	13.2881
C12orf57	Q99622	3	1	3	3	3	3	3	3	1.58653	-0.962662	9.03333	8.49202	7.72755	9.17342	9.71132	8.99532	9.44066	9.58078
FNBP1L	Q5T0N5;Q5T0N5-2;Q5T0N5-3;Q5T0N5-4;Q5T0N5-5	20	19	18	22	23	21	23	22	1.57609	-0.646581	9.7724	9.80061	9.96437	10.5514	10.4003	10.8288	10.7638	9.91765
PCDHGC3	Q9UN70	22	22	23	25	25	24	25	25	1.57194	-0.645334	11.0633	11.0199	11.02	12.3168	11.631	11.5516	11.5484	11.3508
DMPK	Q09013;Q09013-1;Q09013-10;Q09013-11;Q09013-12;Q09013-15;Q09013-16;Q09013-2;Q09013-5;Q09013-6;Q09013-7;Q09013-8	3	3	0	4	3	3	5	4	1.56961	-0.921734	8.90749	8.08578	NaN	9.32984	9.71488	9.54482	9.50351	8.9988
C9	P02748	2	2	2	2	2	2	2	2	1.56262	-0.58612	9.78826	9.48702	9.59636	9.78764	10.2647	10.0463	10.2967	10.6547
STK3	Q13188;Q13188-2	19	20	20	21	19	19	19	20	1.55303	-0.648836	10.2621	10.1834	10.1908	11.4248	10.6228	10.9275	10.4298	10.8999
DAB1	O75553;O75553-4;O75553-5;O75553-6	0	1	1	0	2	0	0	1	1.54832	-1.65276	NaN	6.92503	7.44793	NaN	8.72817	NaN	NaN	8.95032
DYNC2H1	Q8NCM8;Q8NCM8-2	32	37	42	59	44	44	48	51	1.54612	-0.653934	8.52303	8.66467	8.5488	9.71871	9.09592	8.97468	8.83572	9.5388
FARP2	O94887	24	27	25	33	30	29	30	30	1.54475	-0.590172	10.0321	9.79751	9.8192	10.9956	10.0897	10.3594	10.3906	10.5303
AHNAK	Q09666-2	2	0	2	2	2	2	2	2	1.53681	-0.862764	9.12868	NaN	8.80214	10.0791	10.1694	9.93928	9.26862	9.6845
LACC1	Q8IV20	9	9	7	8	10	10	10	10	1.53637	-1.23652	8.64357	8.89522	9.00188	9.20261	10.1931	10.4058	9.58194	11.0336
BPGM	P07738	13	13	13	14	14	13	13	14	1.53554	-0.926911	11.3889	11.5169	11.4712	11.486	12.9069	12.3966	12.4446	12.6954
DPYSL4	O14531	8	6	7	11	18	21	20	17	1.52611	-1.67852	8.8525	8.71224	8.4069	8.74602	11.0851	11.1421	10.578	10.1275
AK3	Q9UIJ7	20	20	20	21	21	21	20	20	1.5244	-0.832209	12.6061	12.5799	12.5193	13.8198	13.6541	13.7931	12.8107	12.9254
DECR2	Q9NUI1	14	14	14	14	14	14	14	14	1.5211	-1.01121	11.4698	11.2727	11.3235	12.9994	12.743	12.6213	11.8175	11.6516
ASS1	P00966	27	26	24	28	28	26	26	26	1.51872	-1.14399	13.3564	13.3511	13.3247	15.5087	14.4512	14.3423	14.5346	13.6036
SOD2	P04179	14	12	12	14	12	15	12	15	1.51521	-1.58938	12.3787	12.097	12.2119	14.4516	13.175	15.1387	12.909	13.4185
AP5B1	Q2VPB7	15	14	15	16	14	16	14	17	1.50906	-0.697759	9.44673	9.32032	9.11537	10.2008	9.66236	10.3296	9.46474	10.302
LAMTOR2	Q9Y2Q5	6	6	6	6	6	6	6	6	1.5009	-0.630883	12.6846	12.5474	12.5852	13.3383	13.1442	13.6581	12.6499	13.3925
GMCL1	Q96IK5	1	2	3	2	2	2	3	2	1.49802	-0.62599	8.84609	8.64351	8.46501	9.86838	9.11206	8.96565	9.13336	9.30818
FOXC2	Q99958	0	2	5	0	3	2	4	5	1.49366	-1.68198	NaN	5.46615	6.78889	NaN	7.4386	7.98651	7.46656	8.34634
ATP6V0A1	Q93050;Q93050-1;Q93050-3	27	27	27	25	28	27	26	28	1.49238	-0.618973	12.4811	12.4459	12.3724	12.826	13.2383	13.0154	12.6091	13.5716
TMEM243	Q9BU79	2	2	2	2	3	2	2	3	1.49119	-0.837522	10.549	9.83162	9.34255	10.8648	10.9437	10.7343	10.2848	10.8986
SACS	Q9NZJ4	112	120	115	159	138	151	122	148	1.48998	-1.15077	9.58971	9.70113	9.61309	11.8406	10.5311	10.824	9.918	10.8135
SDSL	Q96GA7	14	13	13	13	14	13	13	14	1.48526	-0.722056	9.63238	9.74593	10.0389	9.95836	10.7623	10.2663	10.6606	10.9914
SIPA1L2	Q9P2F8	3	4	0	11	10	9	4	0	1.48474	-2.13726	6.22113	7.19166	NaN	8.98634	9.67386	8.95649	7.75792	NaN
ADRA2A	P08913	4	3	4	3	0	5	5	5	1.48196	-1.56699	8.52807	8.49412	8.49954	9.33691	NaN	10.6219	9.27352	11.0646
SYNE3	Q6ZMZ3	56	54	54	62	59	61	60	62	1.48057	-1.05765	10.3723	10.2993	10.2324	12.1254	10.7788	11.3925	10.658	11.8402
SLC35C2	Q9NQQ7;Q9NQQ7-2;Q9NQQ7-3	2	1	2	2	2	2	2	2	1.48029	-0.733406	8.45601	8.27581	8.76329	8.70842	9.38036	8.95995	9.33474	9.7754
PIGQ	Q9BRB3-2	5	4	4	7	7	6	9	7	1.48012	-0.935063	7.51551	8.29285	8.47743	9.25739	8.98218	9.4638	9.14015	8.3081
SBF2	Q86WG5	26	24	25	41	31	41	33	36	1.4735	-0.788677	9.22135	9.07384	9.18729	10.3966	10.0266	10.1357	9.13309	10.0555
ACAD11	Q709F0	18	24	20	31	26	25	27	26	1.46253	-1.44018	10.282	10.3013	10.2962	13.2634	11.6694	11.4668	11.065	11.2022
POM121	Q96HA1	5	5	5	4	4	3	3	4	1.45883	-0.602869	8.02419	7.89952	8.69445	8.71619	8.76947	9.01576	9.02896	8.51424
FAM193B	Q96PV7;Q96PV7-2;Q96PV7-3	3	2	2	3	2	3	3	2	1.45761	-0.835208	10.5533	9.60633	10.0744	10.9023	10.4675	11.1433	10.615	11.4381
AMPD3	Q01432;Q01432-4;Q01432-5;Q01432-6	10	8	8	15	12	12	9	14	1.44778	-0.934472	8.65069	8.79319	8.71371	10.4498	9.32255	9.91614	8.92786	9.65196
TTC28	Q96AY4	55	55	56	71	56	69	59	64	1.44492	-0.884537	8.75599	8.90934	8.94159	10.4315	9.16318	10.1718	9.29708	9.70404
SHROOM4	Q9ULL8;Q9ULL8-2	2	3	2	0	3	2	3	1	1.44336	-0.839671	7.92281	7.01855	7.44518	NaN	8.35074	8.2986	7.87047	8.68759
SEL1L3	Q68CR1;Q68CR1-2;Q68CR1-3	0	1	2	0	3	0	4	2	1.43474	-1.60234	NaN	7.20822	6.74999	NaN	8.0363	NaN	9.13883	8.56919
PIGH	Q14442	3	2	3	3	3	3	3	2	1.41954	-0.876162	8.64635	7.91121	8.80804	9.47851	9.28471	9.80974	9.46217	8.62171
FBLN7	Q53RD9;Q53RD9-2	4	5	2	7	7	7	6	5	1.41832	-1.61845	8.93068	8.72771	8.08609	11.2815	10.7983	10.5162	9.51516	8.88865
SETMAR	Q53H47;Q53H47-3	9	8	10	10	9	8	8	8	1.40919	-0.664788	9.21562	8.94683	9.02382	10.2025	9.27119	10.0833	9.38402	9.69334
MOCS2	O96033	3	3	3	3	3	3	3	3	1.40743	-0.702196	9.61192	9.28569	9.64247	10.3383	10.0389	10.7051	9.58313	10.4123
SNX18	Q96RF0-2	21	20	20	22	20	21	20	21	1.40731	-0.650596	12.3965	12.3569	12.3638	13.2974	12.6821	12.8312	12.6901	13.6141
ARL5B	Q96KC2	3	2	2	3	3	3	3	3	1.40643	-0.616723	10.0945	10.1599	9.35436	10.2103	10.6985	10.5966	10.2566	10.6697
SLC27A3	Q5K4L6	13	12	13	14	14	13	13	14	1.40217	-0.880271	9.92853	9.80028	9.75748	11.2433	10.1604	10.617	10.1904	11.3341
CAV2	P51636	6	6	6	6	6	6	6	6	1.39556	-0.831113	11.5019	11.7939	11.8663	13.0111	12.8217	12.936	11.9037	12.0865
SLC44A2	Q8IWA5	16	17	16	17	17	16	16	17	1.39275	-0.696495	12.0042	12.0384	12.0235	13.07	13.283	12.644	12.3357	12.2598
CLGN	O14967	11	10	10	20	0	18	15	16	1.39036	-1.9516	8.25468	8.02234	8.57531	11.8746	NaN	10.205	9.10864	9.75465
SMPD2	O60906	2	5	2	4	7	3	3	4	1.38217	-0.709233	7.59147	8.19933	7.30984	8.46733	8.45857	8.83099	7.91038	8.37996
FIBIN	Q8TAL6	3	2	2	4	3	4	3	4	1.38186	-0.612777	7.60173	7.52769	7.5427	7.9576	8.42616	8.25692	7.60376	8.60631
PLCD3	Q8N3E9	24	23	24	27	24	26	23	23	1.37035	-0.746172	10.4981	10.6274	10.5412	11.8747	11.1394	11.7593	10.9038	10.8316
LURAP1L	Q8IV03	4	2	3	4	3	4	4	4	1.36293	-0.607437	9.51289	9.99505	9.69353	10.2647	10.3133	10.661	9.79406	10.6733
ITGA8	P53708	11	8	10	25	24	21	13	24	1.36273	-2.27516	8.29717	8.37322	8.43556	12.0119	11.2085	9.64709	8.5463	11.8053
ACOX2	Q99424	22	22	21	22	22	24	23	25	1.36205	-0.834186	9.30941	9.30809	9.44102	9.41196	9.8545	10.4859	10.4126	10.7701
ACAD8	Q9UKU7	12	13	13	15	13	15	13	14	1.35552	-0.623932	10.0744	10.2004	10.2827	11.4579	10.6698	10.8022	10.3451	10.7739
KPNA5	O15131	3	2	3	3	2	2	3	3	1.3553	-0.741361	9.04577	8.09083	9.08361	9.50611	9.67437	9.75871	9.02326	9.4447
ALDH3A2	P51648;P51648-2	19	19	18	20	19	20	19	19	1.35386	-0.943664	11.5457	11.4786	11.5345	13.2234	12.2243	12.9877	11.7196	12.1613
RENBP	P51606;P51606-3	11	10	10	11	8	10	10	10	1.34859	-0.684754	10.5794	10.4048	10.5474	11.5314	10.9895	11.0268	11.7728	10.6559
PID1	Q7Z2X4-4	7	6	7	7	7	8	8	6	1.34739	-0.919296	8.93194	9.18491	9.16438	9.68205	10.8366	10.3207	9.96536	9.26057
PCDHGB4	Q9UN71	8	6	6	6	8	7	8	7	1.33718	-0.869513	9.95359	9.83189	9.38937	10.0512	11.3598	10.6505	10.8109	10.0998
ATP9A	O75110	28	26	27	32	28	29	29	27	1.33247	-0.594226	12.437	12.4126	12.4164	13.6704	12.906	13.0841	12.6698	12.7509
NYNRIN	Q9P2P1	5	0	4	8	8	9	6	0	1.32683	-0.836854	7.40014	NaN	8.11582	8.56482	8.79926	8.78222	8.23304	NaN
LGMN	Q99538	13	10	11	11	14	13	13	13	1.32561	-0.681584	10.9853	10.9079	10.852	10.8721	11.6725	11.4867	12.0219	11.9301
HEBP2	Q9Y5Z4	10	10	10	10	10	10	10	9	1.3251	-0.797733	12.7947	12.5593	12.5162	13.5601	13.8188	13.6893	13.5376	12.4998
ATP5MC2	Q06055;Q06055-2;Q06055-3	2	1	1	1	1	1	1	2	1.31849	-0.648718	9.56062	10.1109	10.0912	10.3714	10.8535	11.0897	10.227	10.3064
ACE	P12821	25	30	32	38	31	38	32	34	1.31822	-1.43555	9.55982	9.44257	9.49883	12.2872	10.1556	11.6435	10.4015	10.1919
ARGLU1	Q9NWB6;Q9NWB6-2;Q9NWB6-3	3	3	3	3	3	3	3	3	1.31571	-0.638997	12.7542	11.5625	12.101	12.8498	12.7745	12.889	12.7446	12.6334
SNTA1	Q13424;Q13424-2	9	9	9	11	9	7	11	9	1.31439	-0.639535	9.84146	9.74265	9.93472	11.1738	10.3086	10.0075	10.4711	10.4347
HNMT	P50135	5	0	5	8	6	7	7	7	1.30608	-1.60805	9.19101	NaN	8.77002	11.038	9.28424	11.2909	10.2923	11.0374
CTHRC1	Q96CG8	9	9	9	9	8	9	9	9	1.30486	-1.44486	13.4817	13.4286	13.5311	14.9146	13.3765	14.8858	15.395	16.0547
NPR3	P17342;P17342-2	4	7	5	10	11	7	10	8	1.30088	-1.77656	7.45346	7.54892	7.2349	9.61888	10.9817	7.95346	9.17874	8.21212
COQ8A	Q8NI60;Q8NI60-3;Q8NI60-4	4	3	6	6	5	5	5	5	1.28533	-0.681774	8.19917	8.08893	8.35695	9.36096	8.73521	9.10155	8.17185	9.11437
TRIM47	Q96LD4	14	17	14	24	15	23	18	23	1.27295	-1.57772	8.85982	8.84599	9.09113	11.7518	9.30764	11.2443	9.41607	10.8303
HIPK2	Q9H2X6;Q9H2X6-2;Q9H2X6-3	3	2	3	2	3	3	2	0	1.27078	-0.703742	9.57148	8.7698	9.03644	10.1858	9.49096	10.0411	9.60077	NaN
BDKRB2	P30411;P30411-2	3	2	3	3	3	3	0	2	1.26851	-1.25582	10.2586	9.40818	10.0596	11.152	10.9266	12.2019	NaN	10.378
RASSF2	P50749	10	12	9	15	11	12	12	13	1.2586	-1.50887	9.83389	9.91515	9.9416	12.9476	10.2822	11.5592	10.5253	11.7145
GK	P32189;P32189-1;P32189-2;P32189-4	16	12	14	17	15	17	16	16	1.2579	-0.629873	9.6904	9.8203	9.68349	10.7511	9.77507	10.7796	10.0443	10.4563
CPT1C	Q8TCG5;Q8TCG5-2;Q8TCG5-3	2	3	3	8	4	5	7	7	1.25684	-1.16165	8.19981	8.36053	7.49759	10.2659	8.34485	9.19649	8.62151	9.47602
INPP5B	P32019;P32019-2;P32019-3	6	4	5	4	3	5	4	4	1.24639	-0.88456	8.09168	6.6537	7.65221	8.57107	7.96433	8.40574	8.0215	8.78948
FLT1	P17948	7	4	6	6	16	8	15	14	1.24471	-1.07523	10.1488	9.36288	10.4283	10.5118	11.8589	10.4494	10.7959	11.6601
SULF1	Q8IWU6	19	15	20	0	22	21	22	21	1.23823	-1.65692	10.5725	10.9484	10.3012	NaN	13.8638	11.3278	11.7796	12.0859
TIMP3	P35625	12	12	12	12	12	12	12	12	1.23344	-1.02295	13.6869	13.763	13.5748	13.413	15.211	14.9417	15.0894	14.8341
CAVIN2	O95810	16	13	15	14	18	15	17	17	1.22606	-1.33082	10.9259	10.9498	10.9292	10.991	13.374	11.5793	12.7704	12.6142
RIN2	Q8WYP3;Q8WYP3-2	8	7	9	13	12	14	13	11	1.22528	-0.817453	8.60667	8.15944	8.67564	9.3489	9.19728	10.218	8.82306	8.90294
MFAP5	Q13361;Q13361-2	3	3	3	3	0	3	3	3	1.2242	-0.86487	8.00095	8.51623	8.32232	9.80419	NaN	8.60199	9.41619	8.75643
DTNA	Q9Y4J8;Q9Y4J8-10;Q9Y4J8-11;Q9Y4J8-13;Q9Y4J8-14;Q9Y4J8-15;Q9Y4J8-16;Q9Y4J8-17;Q9Y4J8-2;Q9Y4J8-3;Q9Y4J8-4;Q9Y4J8-5;Q9Y4J8-6;Q9Y4J8-8	4	3	4	5	5	5	6	5	1.191	-0.900557	9.44666	9.41218	8.75429	10.3216	10.4536	10.7996	9.34293	9.60705
NOTCH3	Q9UM47	30	34	34	23	39	38	39	39	1.1874	-1.68231	8.91439	8.8628	8.78752	8.4134	11.2928	10.3984	11.3754	11.2061
NDUFV3	P56181	2	2	1	2	1	2	2	2	1.18666	-0.618544	8.71953	9.25023	9.00654	8.96158	9.96681	9.98678	9.48895	9.64911
GALC	P54803;P54803-4	3	2	2	4	4	3	3	3	1.18442	-0.686574	9.45624	9.38099	9.44062	10.5738	10.5848	9.93878	9.35229	10.113
FGD4	Q96M96	7	8	5	14	15	18	11	22	1.18247	-0.899062	10.9141	10.5305	10.3465	11.2361	11.0798	11.5996	11.0023	12.5626
PDE5A	O76074	21	20	21	22	25	22	22	24	1.17809	-0.771003	9.16851	8.97521	9.21408	9.484	10.6166	9.8674	9.21086	10.2725
PLCB1	Q9NQ66;Q9NQ66-2	13	8	13	14	16	14	8	18	1.17805	-0.864024	8.23277	8.81475	8.50309	9.63322	10.0795	9.07731	8.48666	9.62775
TRAPPC2;TRAPPC2;TRAPPC2B	P0DI81;P0DI81-3;P0DI82	5	5	6	6	6	5	6	5	1.17634	-0.593946	9.54833	10.6077	10.4012	10.9702	10.9951	10.7407	10.5225	10.67
HSPA2	P54652	22	22	20	23	23	22	23	20	1.17293	-1.23046	11.8374	11.8517	11.8284	12.2581	14.54	12.8727	13.3157	12.3616
HMGN5	P82970	2	2	2	2	2	2	2	2	1.1726	-0.629348	8.58659	8.43888	9.00791	9.45697	9.84825	9.29733	9.26138	8.67177
AMY2A;AMY1B;AMY1C;AMY1A;AMY2B;AMY2B	P04746;P0DTE7;P0DTE8;P0DUB6;P19961;P19961-2	3	2	2	2	2	2	3	3	1.16836	-1.0712	7.70668	7.7424	7.40825	7.41399	8.7392	9.22941	9.47305	8.59591
NAAA	Q02083;Q02083-2	10	9	10	10	9	9	8	7	1.16761	-0.782791	9.58149	9.82659	9.68005	10.3588	11.3714	10.3392	9.75344	10.5714
RIPOR2	Q9Y4F9;Q9Y4F9-2	7	4	5	10	10	8	9	6	1.16534	-1.09125	9.25816	9.36187	9.78496	11.5083	11.0564	10.771	9.76336	9.69895
OAF	Q86UD1	2	1	2	2	0	0	1	1	1.15584	-0.591048	9.46338	9.85609	9.30866	9.81647	NaN	NaN	10.157	10.4278
RNASET2	O00584	5	6	6	5	7	6	6	7	1.15276	-0.762097	9.78756	10.187	9.95135	10.0499	10.9406	10.342	10.8493	11.5053
XIRP1	Q702N8;Q702N8-2	3	4	4	6	4	3	10	11	1.1496	-0.808929	9.3544	9.45974	9.70992	9.87713	9.9991	9.77933	11.1108	10.8184
PSD3	Q9NYI0;Q9NYI0-2	34	31	31	36	37	39	30	33	1.1435	-0.95638	9.8858	9.94578	9.89401	10.8708	11.4299	11.6772	9.83918	10.5074
EVL	Q9UI08	11	10	9	12	11	11	11	12	1.14012	-0.709016	10.0732	9.82109	10.0201	11.5219	10.3903	10.5828	10.0973	10.8101
TP53	P04637;P04637-2;P04637-3;P04637-4;P04637-5;P04637-6	3	2	3	4	3	3	3	2	1.13105	-0.64685	8.05479	7.44276	7.77553	8.22953	8.66343	8.80812	8.63023	7.69142
MINDY1	Q8N5J2;Q8N5J2-3	4	3	4	4	4	4	4	4	1.12433	-0.726037	9.02843	9.15331	9.3807	10.5179	10.0003	10.1858	9.03933	9.82431
RECK	O95980	48	43	48	51	44	49	49	48	1.12204	-0.993065	11.829	11.9284	11.9465	14.142	12.151	13.0803	12.4529	12.6456
SEPTIN10	Q9P0V9;Q9P0V9-2	19	19	18	20	17	18	16	19	1.11614	-0.716877	10.5701	10.4873	10.3731	11.9526	10.7549	11.3702	10.5428	11.348
JMJD8	Q96S16;Q96S16-2	3	2	3	3	3	2	3	3	1.11023	-0.687245	10.2452	9.37326	9.10229	10.7476	10.0682	9.99802	10.4881	10.0021
CPXM2	Q8N436	22	17	20	25	26	23	21	26	1.108	-1.39314	9.28458	9.29838	9.0121	10.5151	12.1191	10.1084	9.17154	11.0433
THBS4	P35443	4	0	4	12	5	8	6	6	1.10649	-1.86651	8.3775	NaN	7.78136	11.8823	9.49435	9.08085	9.76012	9.5121
PLXNC1	O60486	11	10	8	36	21	32	20	14	1.10492	-1.88942	8.08985	7.61464	7.54216	11.3932	9.02636	10.8066	9.28532	7.67998
ACSS3	Q9H6R3	12	14	12	18	18	17	13	10	1.10381	-1.26314	8.3597	8.70456	8.57071	10.8097	10.4906	9.98643	9.4746	8.27933
KLHL5	Q96PQ7;Q96PQ7-2;Q96PQ7-3;Q96PQ7-4;Q96PQ7-5;Q96PQ7-6	3	3	3	3	3	4	2	3	1.10152	-1.01156	7.94025	8.25469	8.32179	8.42316	10.3249	8.79246	8.70762	9.67089
RBP1	P09455	3	3	1	9	5	9	3	0	1.09736	-1.67184	8.70707	8.17869	8.86635	11.1656	9.51723	11.4627	8.87804	NaN
ADA	P00813	23	22	20	21	21	23	23	22	1.09536	-0.677675	11.6101	11.5266	11.6026	11.7369	11.7174	12.929	12.647	12.257
ROBO2	Q9HCK4;Q9HCK4-3	15	13	12	43	32	33	6	24	1.08821	-1.53685	9.20602	9.29578	9.03339	12.7945	10.6232	10.4251	10.1768	9.55655
SOD3	P08294	8	7	8	8	5	6	6	8	1.08806	-2.2144	8.6375	9.24179	8.87114	13.6257	9.1427	10.9519	9.92233	12.0134
UPP1	Q16831	16	16	16	17	17	17	17	17	1.08762	-0.82477	10.4189	10.6312	10.5854	10.2556	11.9211	11.4404	11.4473	11.7853
IGFBP5	P24593	8	9	8	11	11	8	7	11	1.07474	-1.21779	10.0429	10.137	10.0445	12.0095	12.0833	10.446	10.0072	11.9169
ENPP4	Q9Y6X5	4	3	3	5	0	5	5	0	1.06574	-1.29264	8.49109	9.13588	8.2606	9.72809	NaN	10.8794	9.15797	NaN
CLIC2	O15247	4	2	3	10	4	10	7	6	1.05497	-1.36525	8.73518	8.74723	8.55619	11.5197	9.01461	10.9407	9.14526	9.60368
ITGA2	P17301	36	35	36	36	37	36	37	36	1.05482	-1.14146	12.3046	12.3703	12.3111	12.1535	14.7834	13.6061	13.5679	13.2396
ARVCF	O00192;O00192-2	3	1	6	11	8	10	0	7	1.04806	-1.1552	6.93033	7.02306	5.73442	8.67011	7.04664	7.85897	NaN	7.29548
AHRR	A9YTQ3;A9YTQ3-2;A9YTQ3-3	6	5	6	9	6	7	7	8	1.04224	-0.593904	8.50686	9.03581	8.72819	10.0062	9.43156	9.39099	8.74024	9.18537
AKR1C2	P52895	6	6	6	7	6	6	7	7	1.04032	-2.04459	11.2193	11.0951	11.2312	14.684	10.7582	14.7012	12.2434	13.7453
ABI3BP	Q7Z7G0	11	12	14	10	18	20	21	19	1.03935	-1.48447	8.25161	8.16569	8.50185	7.66947	9.86802	10.132	10.7176	10.5672
CHST2	Q9Y4C5	2	0	2	2	2	2	0	2	1.03885	-0.885807	8.93641	NaN	7.91787	9.11672	9.69743	9.4764	NaN	8.96126
DMAC2	Q9NW81;Q9NW81-4	4	3	3	4	3	4	3	3	1.03489	-0.92213	7.03185	8.47471	8.9965	9.04968	9.1949	9.13708	8.6488	9.41862
COL5A3	P25940	10	6	10	5	10	9	9	11	1.02804	-0.918077	8.48679	8.29595	8.12703	8.87483	8.726	8.61288	9.42547	10.4675
USP35	Q9P2H5	4	5	3	3	3	4	5	6	1.02544	-0.66013	8.63512	8.21189	8.10529	8.89154	8.89925	8.2614	9.71152	9.1241
MDM4	O15151;O15151-4;O15151-5	1	2	0	0	0	1	0	1	1.02285	-0.697735	9.65459	9.21011	NaN	NaN	NaN	10.0644	NaN	10.1958
RAB7B	Q96AH8	8	7	9	9	9	9	8	9	1.02144	-0.718404	9.75939	9.00693	9.36274	10.3634	10.6853	10.3988	9.44379	9.58255
RNF13	O43567	8	9	10	9	9	10	9	9	1.02115	-0.609321	9.84082	9.82477	9.86141	10.7837	10.4957	10.752	9.5498	10.6771
PEX26	Q7Z412;Q7Z412-2	0	2	2	2	4	1	2	3	1.01556	-0.686637	NaN	7.62648	7.06517	7.98482	7.87424	7.55477	8.09131	8.65716
ZNF358	Q9NW07	2	2	2	2	2	2	2	1	1.01407	-0.956586	8.33901	8.56292	6.71664	8.9229	8.68927	9.47703	8.56948	8.48852
CAB39L	Q9H9S4	12	11	13	13	11	13	10	13	1.01373	-0.686096	11.1509	11.0092	10.9474	11.8921	11.7042	11.3712	11.0541	12.588
DNM1	Q05193	39	41	41	43	42	42	40	41	1.00589	-0.639758	10.9783	10.9348	10.9091	12.4378	11.4835	11.7467	11.1593	11.0751
SUN1	O94901-9	39	37	37	38	38	40	39	39	1.00443	-0.634148	10.948	10.9377	10.927	12.4035	11.3155	11.6898	10.9275	11.5221
HHIP	Q96QV1	1	3	1	1	0	2	1	9	1.00261	-0.998978	8.87425	9.39325	9.9686	11.136	NaN	10.8135	9.55213	10.1424
NQO1	P15559;P15559-2	18	18	18	18	18	18	18	18	1.00243	-0.721571	14.9253	14.8016	14.7822	14.6762	16.2276	15.5813	15.2724	16.0322
MFSD3	Q96ES6	2	2	2	2	1	2	2	0	1.00219	-0.609996	9.53971	9.13142	8.58106	9.37327	9.66146	9.59405	10.1475	NaN
LRCH2	Q5VUJ6;Q5VUJ6-2	4	3	3	5	3	5	5	4	1.00013	-0.646872	8.88465	8.77493	8.52978	9.88707	8.53644	9.80668	9.43606	9.21707
CLIP2	Q9UDT6-2	2	1	2	2	2	2	2	2	0.999726	-0.918535	8.50592	9.41209	9.54485	10.5159	10.6581	10.3222	8.95533	9.91257
TRPS1	Q9UHF7;Q9UHF7-2;Q9UHF7-3	22	20	23	25	20	24	23	22	0.997131	-0.66992	9.01161	9.21157	9.24489	10.6209	9.78045	10.1327	9.1842	9.41142
EPB41L1	Q9H4G0-4	2	1	1	2	2	2	2	2	0.995677	-0.6411	8.45325	9.05626	8.5608	9.98239	9.48073	9.53026	8.97447	8.68818
FAM210B	Q96KR6	6	6	6	6	5	5	4	5	0.992385	-0.598118	9.47444	9.52663	9.80547	11.0329	9.74643	10.2159	10.1432	9.86305
SRD5A3	Q9H8P0	2	3	2	3	3	3	3	2	0.992121	-0.805899	8.86142	7.83359	7.69997	8.6285	8.31595	8.93302	9.74748	9.06285
BEND3	Q5T5X7	7	6	4	3	4	4	5	3	0.991391	-0.670691	7.7233	6.98557	7.1106	8.68781	7.95501	7.82761	7.25213	7.99666
CYP4V2	Q6ZWL3;Q6ZWL3-2	3	3	2	4	2	3	2	2	0.9819	-0.671307	8.31957	8.15776	8.75858	9.48818	8.48474	9.55738	8.49271	9.39337
PRSS12	P56730	10	6	10	11	13	9	13	8	0.978376	-0.865119	8.44721	8.62098	8.48726	9.104	10.7028	8.8438	9.31165	8.95577
TOPORS	Q9NS56	2	3	2	1	2	3	2	1	0.970296	-0.592884	7.96783	7.32201	7.58629	8.49739	7.90753	8.81028	7.61422	8.26187
SLIT3	O75094	52	50	50	54	50	53	53	54	0.964487	-0.732399	10.6602	10.7613	10.6322	11.4937	10.3013	11.6196	11.6784	11.9919
PPP1R14A	Q96A00	0	1	2	3	0	0	5	5	0.960464	-2.41855	NaN	6.49007	5.52878	7.07534	NaN	NaN	8.41935	9.78924
EAPP	Q56P03	2	2	3	3	2	3	2	2	0.957223	-0.754249	9.08866	7.8527	9.28675	9.91567	9.8242	9.15707	9.03136	9.55648
TBC1D8	O95759	5	6	5	24	4	17	6	18	0.95508	-1.13655	7.41979	7.14734	6.93375	9.88989	7.49239	8.55918	7.41923	8.15686
LRRN4CL	Q8ND94	4	2	5	5	3	4	4	5	0.953977	-1.38604	11.1219	11.3083	11.407	14.5376	12.4574	13.0388	11.2024	12.0894
ZC3H6	P61129	1	1	1	2	1	1	2	1	0.950194	-1.09877	5.41211	5.7982	5.73171	7.00163	5.02714	7.24936	6.99778	7.45463
PDGFD	Q9GZP0;Q9GZP0-2	2	2	3	5	3	5	3	3	0.946318	-0.849248	9.72034	11.018	9.70379	11.7394	10.3447	11.2768	10.5883	11.034
C1QTNF1	Q9BXJ1;Q9BXJ1-2	0	3	3	4	2	4	3	1	0.942046	-0.71941	NaN	9.40084	9.83106	10.8495	9.91605	10.8621	9.95637	10.0928
FBXL2	Q9UKC9	3	2	3	5	5	4	4	3	0.94109	-0.733746	9.51561	9.26238	8.12509	9.7039	10.1563	9.35237	10.0639	9.23077
NTNG1	Q9Y2I2;Q9Y2I2-1;Q9Y2I2-2;Q9Y2I2-4;Q9Y2I2-5;Q9Y2I2-6	8	6	6	10	9	10	10	5	0.93959	-1.01718	8.70659	8.48348	8.84725	9.55056	9.89037	9.85563	10.868	8.31684
SGCG	Q13326	1	2	5	5	5	5	5	6	0.937002	-1.42504	10.0186	11.1811	9.41599	12.9285	11.8749	10.1831	10.7747	12.39
ARMC9	Q7Z3E5	45	45	45	46	46	44	46	44	0.93674	-0.738705	12.2516	12.2609	12.1881	13.5698	13.6197	12.2914	13.1455	12.2347
PCDHGA3	Q9Y5H0	1	2	1	5	2	0	0	5	0.936053	-1.90103	9.78788	9.89182	7.20327	11.0897	10.1595	NaN	NaN	11.3369
GRAMD4	Q6IC98	9	9	12	14	14	16	11	10	0.925346	-0.695084	8.71505	9.03335	8.73402	10.4939	9.5191	9.5602	9.27289	8.76669
GSTM3	P21266	21	21	19	21	21	21	21	20	0.922794	-0.605797	13.0387	13.0573	13.08	13.2909	13.8489	14.1605	12.8842	14.1378
GALNT16	Q8N428	4	7	1	15	6	12	6	8	0.913196	-1.71122	9.05112	8.75782	8.16171	12.5709	9.22637	11.1624	8.64661	10.2342
ITGA1	P56199	32	33	33	34	34	34	33	33	0.908523	-0.734206	11.9288	11.8492	11.9122	11.8982	13.3407	11.9976	13.2977	12.6205
SCIN	Q9Y6U3	33	30	33	31	39	39	40	35	0.908133	-2.48356	9.94356	9.7078	9.83566	9.0206	13.9192	12.6855	14.8657	11.0718
ZNF460	Q14592;Q14592-2	3	2	2	3	1	3	2	2	0.902374	-0.590731	7.65266	7.66664	8.1297	8.49425	8.48485	9.00205	7.56132	8.49283
IRAG1	Q9Y6F6;Q9Y6F6-1;Q9Y6F6-2;Q9Y6F6-3;Q9Y6F6-4;Q9Y6F6-5;Q9Y6F6-7	9	10	10	21	15	9	12	20	0.896187	-1.48778	8.1336	7.95951	7.90387	11.0749	9.13983	7.55026	9.03468	10.6342
HSPA1L	P34931	3	3	3	3	3	3	3	3	0.891079	-1.00209	13.4063	13.3003	13.3275	13.5426	15.8776	14.0699	14.6035	13.6403
PARD3	Q8TEW0-9	2	1	2	0	1	0	1	0	0.890282	-0.981328	9.48003	8.71272	9.56751	NaN	10.6574	NaN	9.81207	NaN
EDIL3	O43854;O43854-2	17	22	19	19	30	29	30	16	0.885826	-2.33183	10.1081	9.97895	10.1018	10.5009	13.6626	13.6372	14.6319	9.5412
SNRNP48	Q6IEG0	2	0	2	1	1	2	0	2	0.885422	-0.730964	7.96846	NaN	8.4629	9.04895	9.52966	8.80606	NaN	8.40192
C11orf54	Q9H0W9	11	12	14	12	13	13	12	14	0.884593	-0.669705	10.9778	10.9843	11.0498	11.732	12.2109	12.0479	10.5807	11.7969
DPYD	Q12882	21	22	23	30	26	32	27	30	0.883034	-0.941268	9.46404	9.3781	9.5316	11.3026	9.2731	11.0661	9.62047	10.7336
CYFIP2	Q96F07-2	6	6	5	10	10	7	6	4	0.874418	-0.614864	9.11764	9.38457	9.06966	10.5705	10.1591	9.77266	9.42905	9.09614
SLC1A3	P43003;P43003-2	5	3	6	5	3	6	6	4	0.874391	-0.617543	8.44546	7.42984	8.57405	9.26618	8.26174	9.02312	8.50215	8.78345
FRY	Q5TBA9	7	6	5	13	9	11	7	8	0.871668	-0.78707	7.28224	6.94183	7.36142	8.96126	7.98755	8.15787	6.86963	7.93486
HSD3B7	Q9H2F3	12	11	12	13	12	12	11	11	0.867782	-0.718074	10.4689	10.3071	10.2544	11.6485	10.2569	11.9066	10.8603	10.6355
MARCKSL1	P49006	4	4	3	4	4	4	4	4	0.864419	-0.752745	12.1243	12.1576	11.941	13.0272	13.0337	13.8368	12.2358	12.0018
STS	P08842	12	13	13	13	12	14	13	14	0.856785	-0.726636	11.6792	11.4429	11.3927	12.9216	11.6752	13.0388	11.52	12.0021
MXRA7	P84157-2	2	2	2	2	2	2	2	2	0.854011	-0.728641	9.08899	7.37222	8.61718	8.84272	8.70374	9.52633	8.99143	9.3763
ULBP3	Q9BZM4	4	4	5	4	4	5	5	5	0.843763	-0.723557	8.04837	8.68946	7.73586	8.20696	9.10457	8.2378	9.63788	9.22007
SPICE1	Q8N0Z3	2	3	3	2	3	0	4	2	0.842335	-1.18113	7.47965	4.95879	6.08391	6.82725	7.22017	NaN	8.05988	7.31367
NDRG4	Q9ULP0;Q9ULP0-2;Q9ULP0-3;Q9ULP0-4;Q9ULP0-5;Q9ULP0-6;Q9ULP0-7;Q9ULP0-8	2	1	1	2	2	2	1	1	0.841858	-0.799053	8.61175	8.79568	8.52644	9.21785	10.0858	10.4554	8.72335	8.73598
LAMA5	O15230	10	3	12	65	7	24	6	26	0.838729	-1.27292	8.668	8.8265	9.07157	12.2408	8.943	9.67307	9.55418	10.2303
COL18A1	P39060;P39060-1;P39060-2	30	28	28	30	30	31	29	30	0.83075	-0.605801	12.0664	12.0873	11.9803	13.0593	13.3887	12.734	12.115	11.9554
MMP15	P51511	3	3	5	3	0	0	4	2	0.823556	-1.18257	9.33438	7.54136	9.37826	9.71659	NaN	NaN	10.483	9.60217
ANKRD34A	Q69YU3	1	0	1	0	2	0	3	0	0.816975	-0.81823	7.98643	NaN	7.26468	NaN	8.41244	NaN	8.47513	NaN
PLD1	Q13393	13	6	11	15	11	15	10	16	0.816557	-0.863466	8.88205	8.81258	8.84391	9.54298	8.96333	10.5557	8.78879	10.6974
OLFM2	O95897	0	3	3	7	4	8	4	8	0.813301	-1.8095	NaN	7.01073	9.43339	10.4881	8.83115	10.6918	8.79687	11.3499
INHBA	P08476	3	0	4	0	3	5	8	8	0.808364	-1.17857	8.897	NaN	8.80174	NaN	9.08192	9.43865	10.7792	10.812
LRRC15	Q8TF66;Q8TF66-2	19	19	19	19	18	19	19	19	0.806764	-0.808178	13.3217	13.1899	13.2365	13.3729	14.1802	14.1225	15.3487	13.2633
PRKG2	Q13237;Q13237-2	6	6	6	18	15	17	6	4	0.802961	-0.826005	9.95273	9.05488	9.65779	11.5676	10.4382	10.4906	10.0092	9.40014
PRUNE2	Q8WUY3;Q8WUY3-2;Q8WUY3-3;Q8WUY3-4	31	30	33	61	31	57	37	38	0.796332	-1.34186	9.00481	9.07427	8.71543	12.2346	8.89094	11.1142	9.1581	9.96905
GPR137B	O60478	2	2	3	3	3	3	3	3	0.783069	-0.967088	8.81303	9.51938	8.66045	10.5358	10.2576	10.8093	8.33565	9.88519
DENND3	A2RUS2;A2RUS2-2	12	9	10	22	9	17	15	12	0.776951	-0.823305	11.804	11.4827	11.6395	14.0218	12.0407	12.0542	12.0557	12.1546
ABCD4	O14678	12	12	12	15	12	14	13	15	0.774692	-0.631094	9.84934	9.86713	9.80191	11.3015	10.5817	10.2138	9.48865	10.7671
LGALS3BP	Q08380	5	8	8	7	10	7	9	13	0.773417	-0.932173	9.76973	9.61333	9.7844	9.92967	10.1351	10.2215	10.6046	12.3824
TP53I11	O14683	4	4	3	4	4	4	4	4	0.766101	-1.16143	11.0467	11.083	11.1868	13.3464	10.7003	13.1529	11.1201	13.0151
DLG3	Q92796;Q92796-2;Q92796-3	7	3	7	7	7	5	5	5	0.760016	-0.80946	7.99231	7.26706	6.76015	8.88769	8.39465	8.73764	7.62948	7.09704
HSPBAP1	Q96EW2	4	5	4	5	4	5	4	4	0.759181	-0.75968	8.45413	8.63447	8.76952	9.82084	8.3088	9.84078	8.71604	10.2088
EEPD1	Q7L9B9	9	10	11	14	10	14	10	14	0.75717	-0.877446	9.453	9.18421	8.85551	11.2714	9.65943	10.7019	8.9337	9.64198
GSTT2B	P0CG30	4	0	4	6	8	10	7	4	0.756397	-1.63616	9.45365	NaN	8.70911	9.95298	10.4194	13.0571	10.5442	9.61402
CHI3L1	P36222	7	0	5	0	0	13	0	7	0.738635	-2.84912	6.70562	NaN	7.3078	NaN	NaN	11.2431	NaN	8.4686
TNFSF4	P23510	3	4	4	0	4	0	3	0	0.736582	-1.45255	8.86282	9.55573	8.68157	NaN	11.5188	NaN	9.45307	NaN
SLC7A14	Q8TBB6	5	3	5	11	2	5	0	0	0.735438	-1.61558	8.90496	8.37579	8.27179	11.9433	8.54317	9.91279	NaN	NaN
MAP2	P11137;P11137-3	8	8	10	16	17	14	12	9	0.729398	-0.974569	8.86223	9.38249	8.95784	10.3905	11.4966	10.3758	8.87467	9.0728
S1PR2	O95136	4	3	4	4	3	4	4	3	0.726462	-0.660674	10.5391	10.5292	10.5142	11.9398	10.1015	11.6481	10.7672	11.4844
ALDH9A1	P49189-3	2	1	1	2	1	2	1	1	0.725329	-0.841652	7.60147	6.99854	7.24745	7.4689	8.20508	7.82104	7.44029	9.68537
NLRP10	Q86W26	5	3	4	5	5	5	4	5	0.719035	-0.680132	7.87076	8.39298	6.74759	8.41062	8.43696	7.60366	8.30967	8.99197
ARSJ	Q5FYB0	3	2	2	1	4	2	3	3	0.7186	-0.772841	8.75858	8.94015	7.8641	8.21603	10.368	9.02475	9.49338	9.36681
PACC1	Q9H813;Q9H813-2	2	2	1	2	2	2	2	2	0.708789	-0.593712	8.56641	8.95752	8.2165	9.51478	9.43302	9.36945	8.04922	9.50279
CAND2	O75155	11	7	10	15	16	16	0	7	0.703424	-1.01161	9.37297	9.14568	9.19339	10.3371	10.8925	11.1609	NaN	8.60537
POC1A	Q8NBT0;Q8NBT0-2	3	2	3	3	2	3	2	2	0.702345	-1.35774	9.92505	5.85459	9.27805	9.70774	10.1933	9.68745	9.38664	9.57642
HLA-F	P30511;P30511-3	5	3	4	0	0	5	0	6	0.680701	-0.944423	7.26055	7.94559	7.72281	NaN	NaN	7.87497	NaN	9.29984
CABLES1	Q8TDN4	6	5	6	10	4	8	9	7	0.667117	-0.612247	7.8044	8.8338	8.86477	9.8173	8.19136	9.04912	9.05518	9.45322
FABP3	P05413	12	12	12	13	12	13	12	12	0.666922	-1.06103	12.4841	12.3875	12.3495	15.4117	12.6425	14.0373	12.1856	13.0633
SFRP2	Q96HF1	0	2	2	2	2	3	2	2	0.662978	-0.993242	NaN	7.68694	8.04799	10.2128	9.26337	7.73933	8.43197	8.65612
NEO1	Q92859;Q92859-4	28	23	24	29	22	29	28	30	0.662135	-0.677087	9.3229	9.24574	9.20972	9.72972	8.86108	9.66433	10.3732	11.0543
PTGES	O14684	3	1	2	2	3	3	3	3	0.651378	-0.810823	11.4654	11.2582	11.2698	10.4693	12.274	12.6678	13.0817	12.2168
PRDX6	P30041	31	29	29	30	31	30	30	30	0.641138	-0.58599	15.6822	15.6112	15.6168	15.2888	17.3212	16.1627	16.34	16.0008
NUAK1	O60285	4	2	5	3	5	3	6	6	0.636206	-0.825284	7.58476	8.18523	7.95311	7.68067	9.41966	7.65166	9.86739	9.04553
FRAS1	Q86XX4-2	21	21	19	6	39	34	37	24	0.624747	-1.13931	8.6779	8.44778	8.35504	7.57494	11.3679	9.93107	10.3818	8.90865
CACNA1E	Q15878;Q15878-2;Q15878-3	0	1	1	2	1	0	0	0	0.614161	-0.592252	NaN	8.74314	8.57048	9.60023	8.89789	NaN	NaN	NaN
TPM4	P67936-2	9	11	11	12	11	10	12	11	0.610467	-1.0317	12.3467	12.3525	12.3716	15.5541	11.8944	12.8582	13.3699	13.2667
APCDD1	Q8J025	10	8	9	13	9	12	7	0	0.601909	-1.31877	10.0657	10.0893	10.4158	13.3142	10.6097	12.515	9.5971	NaN
TLE1	Q04724	2	2	2	3	3	3	3	2	0.598831	-0.747032	9.44927	9.28114	9.07428	11.1991	10.1742	10.4107	9.75521	8.53708
GAS7	O60861	5	0	3	9	5	9	6	9	0.589847	-0.82485	8.00912	NaN	9.47997	8.89102	8.85934	10.4582	9.74391	9.8945
NPAS2	Q99743	2	1	1	2	2	2	2	2	0.579913	-0.804526	11.3713	12.3194	12.6909	12.1776	11.7731	12.9796	14.1787	13.5495
ITGA7	Q13683;Q13683-9	2	2	2	4	0	4	2	0	0.571598	-0.873805	8.99577	9.62929	9.13348	11.2464	NaN	10.1464	8.98718	NaN
PPL	O60437	51	38	44	102	43	100	35	62	0.568685	-1.66284	8.62234	8.71115	8.44388	12.8107	8.25037	12.6459	8.31474	9.25482
LCE2A	Q5TA79	3	3	3	3	2	0	0	0	0.564685	-1.67418	5.61024	6.94614	5.30286	6.19789	9.05663	NaN	NaN	NaN
SERPINB3	P29508	4	5	7	5	9	3	4	5	0.563441	-1.00833	8.08821	6.82419	8.85695	8.41884	10.8859	8.23442	7.88336	9.23477
FAM171A2	A8MVW0	0	1	4	4	4	5	4	3	0.557776	-0.730447	NaN	8.35638	7.43525	9.25819	8.94449	8.61153	8.93239	7.38472
SORBS2	O94875;O94875-11;O94875-9	0	2	4	3	10	15	20	19	0.546092	-2.34192	NaN	6.48081	7.12752	5.20894	9.0351	8.513	11.7935	11.1799
HSD17B8	Q92506	0	1	1	2	1	0	0	2	0.541338	-0.950479	NaN	7.37536	7.57232	9.51004	7.59246	NaN	NaN	8.17046
AKR1C1	Q04828	26	26	25	28	25	28	26	28	0.540015	-1.0918	13.2132	13.2514	13.2607	15.5981	12.8004	16.0203	12.6031	14.6459
PTX3	P26022	13	10	13	11	13	12	13	14	0.534156	-0.684694	10.8373	10.7595	10.6864	10.6004	10.8222	11.171	11.5277	13.1076
HAPLN1	P10915	7	7	7	6	7	11	18	7	0.52801	-1.10717	12.7869	13.0075	12.3149	13.0011	12.8455	13.4758	16.6505	13.0783
EBF3	Q9H4W6;Q9H4W6-2	5	5	4	9	6	5	6	7	0.526914	-0.792627	8.9759	8.94093	8.99849	11.2603	8.30109	9.60677	9.11543	10.5384
NCALD	P61601	4	4	4	5	2	5	5	5	0.521784	-0.659596	9.60458	8.72797	9.06071	10.7875	8.3056	9.63941	10.1057	10.1153
TPD52L1	Q16890;Q16890-5	2	2	2	0	2	2	3	3	0.508656	-1.07708	9.22902	8.92402	8.98705	NaN	9.21196	8.33178	11.3239	11.6274
PCDHGA10	Q9Y5H3	3	4	2	6	6	4	3	5	0.495612	-0.838647	8.55309	8.56186	7.58834	9.99136	9.92979	9.23743	6.9619	9.24492
SP100	P23497-4	3	2	0	2	2	2	0	2	0.480219	-0.673261	8.15528	7.13902	NaN	8.1656	7.40355	8.96324	NaN	8.74927
TLR3	O15455	4	1	3	3	0	5	3	5	0.472055	-0.646543	7.86972	7.99424	8.68236	8.96139	NaN	8.61845	7.69795	10.0368
ACP1	P24666-2	2	2	2	2	1	2	2	2	0.46727	-0.585577	10.536	8.46063	10.3782	10.7356	10.3417	9.58583	10.4211	10.8017
TM7SF2	O76062	2	1	2	2	1	2	1	1	0.460636	-0.624223	8.87019	8.82836	9.36004	11.0387	9.65474	10.1332	8.5531	8.83904
COL11A1	P12107;P12107-2;P12107-3	20	18	21	10	34	12	38	21	0.459762	-0.881741	12.158	12.1278	12.1504	11.4461	14.0025	12.0507	14.9897	12.6468
SMIM13	P0DJ93	2	2	2	2	2	2	2	2	0.435975	-0.649382	9.4902	7.65444	9.20105	7.91882	9.51	10.0813	9.85232	9.79399
KLF4	O43474;O43474-1;O43474-4	1	2	2	2	1	1	1	1	0.421343	-0.906651	7.7068	8.76913	8.35958	10.4646	8.93256	9.66344	6.61316	10.2521
CCDC85A	Q96PX6	7	5	5	0	12	2	11	0	0.409065	-1.13362	8.15776	8.07989	8.37996	NaN	10.7142	7.00539	10.2989	NaN
HAL	P42357	0	7	4	4	10	4	3	7	0.408075	-0.967875	NaN	7.47147	8.1435	7.89669	11.1382	7.97594	8.17583	8.69016
ZC3H12C	Q9C0D7;Q9C0D7-2	2	4	1	4	4	1	1	2	0.398943	-0.70687	7.48987	8.27647	5.35525	8.86457	7.51991	6.90766	8.07481	7.37005
CIDEC	Q96AQ7;Q96AQ7-4	1	2	2	2	2	2	2	2	0.397733	-0.59307	11.2337	11.0243	9.39333	11.4334	11.7143	11.2754	9.6782	11.6161
AKR1C3	P42330	15	15	15	17	11	17	14	17	0.359195	-0.924764	11.035	11.1562	11.1922	13.0816	9.40766	13.6646	10.7825	13.3264
ARG1	P05089;P05089-2	6	9	8	7	9	5	7	8	0.352141	-0.773616	8.06671	9.7177	9.49725	9.72189	12.1224	8.33816	8.93089	10.2242
MMP1	P03956	21	20	20	19	21	21	20	21	0.347571	-0.653018	11.7569	11.7018	11.7077	10.5588	13.8805	13.4097	11.5531	12.4737
AZGP1	P25311	2	8	8	6	10	0	5	6	0.334274	-0.612881	7.71446	8.88249	8.94279	8.84397	10.8068	NaN	8.06304	8.79067
LYZ	P61626	1	1	1	2	1	0	0	2	0.329165	-0.71174	7.67304	10.3891	9.73658	10.3966	9.2847	NaN	NaN	10.2527
NCCRP1	Q6ZVX7	0	3	3	3	8	0	0	5	0.32681	-1.28639	NaN	8.6181	7.48215	7.97006	11.6575	NaN	NaN	8.38196
SMARCC2	Q8TAQ2-2;Q8TAQ2-3	1	1	1	1	1	1	1	1	0.314303	-0.609879	10.4421	7.74997	9.58082	11.0486	9.60382	8.41261	10.2977	9.97482
DPY30	Q9C005	0	2	2	0	2	1	2	2	0.309133	-1.03942	NaN	5.59353	2.31532	NaN	5.38746	4.19515	3.82061	6.57216
PTGFRN	Q9P2B2	25	25	22	36	8	32	24	28	0.294817	-0.758445	9.67659	9.82982	9.62799	12.8191	8.01532	11.435	9.76506	10.3151
SERPINB12	Q96P63;Q96P63-2	6	8	12	12	20	2	9	11	0.289793	-0.837007	8.27228	10.1892	9.12221	9.85513	12.9744	8.01554	8.80831	10.5046
NCAM1	P13591-1	12	12	15	5	17	16	18	7	0.284031	-0.845051	9.30395	8.98679	8.86197	7.2523	11.3154	10.8658	11.9112	8.13505
THBD	P07204	3	3	3	3	2	3	3	3	0.270906	-0.658382	8.37759	8.6046	8.73864	10.5839	7.00146	9.60563	8.03857	10.9304
DSG1	Q02413	17	20	18	21	28	13	18	19	0.253452	-0.700862	8.41725	9.88151	9.39542	9.60147	12.7188	7.83116	9.08442	10.4254
DSC1	Q08554;Q08554-2	7	10	10	9	16	7	8	10	0.172471	-0.62657	9.15743	10.9601	10.2053	10.3157	14.3408	8.23494	9.66664	11.1128
PTGIS	Q16647	22	20	23	25	17	26	12	24	0.158599	-0.70865	10.4779	10.3291	10.3172	14.2539	8.18418	13.5319	8.1457	11.3014

## Sheet: 3.MS_up regulated proteins
PG.Genes	PG.UniProtIds	Number of peptides_CHD8.1	Number of peptides_CHD8.2	Number of peptides_CHD8.3	Number of peptides_Control.1	Number of peptides_Control.2	Number of peptides_Control.3	Number of peptides_Control.4	Number of peptides_Control.5	-Log10 p-value Log2 MS2 Quantity (CHD8 vs Control)	Log2 MS2 Quantity (CHD8 vs Control)	MS2 Quantity_CHD8.1	MS2 Quantity_CHD8.2	MS2 Quantity_CHD8.3	MS2 Quantity_Control.1	MS2 Quantity_Control.2	MS2 Quantity_Control.3	MS2 Quantity_Control.4	MS2 Quantity_Control.5
HMGCS1	Q01581	23	24	24	22	20	22	22	19	7.74301	1.72696	12.6797	12.6935	12.7744	10.906	11.0797	11.0098	10.9902	10.9588
BCCIP	Q9P287	16	17	16	17	15	14	16	17	7.13328	0.875567	11.8964	11.9239	11.9005	10.9773	11.104	11.0355	11.0208	11.0192
NCAPD2	Q15021	61	61	60	61	58	59	59	55	6.47177	0.901024	11.5329	11.5759	11.5605	10.6059	10.7539	10.6357	10.6712	10.6104
AXL	P30530	34	33	34	25	25	28	25	25	6.42598	2.85311	13.2739	13.303	13.3583	10.2775	10.7433	10.4912	10.2566	10.5244
ACVR1	Q04771	10	10	11	9	9	10	10	10	6.31529	0.922873	12.277	12.2897	12.3424	11.4627	11.3404	11.3812	11.4169	11.2995
FEN1	P39748	17	18	17	17	18	17	17	17	6.25748	0.670287	13.2586	13.2012	13.2538	12.6254	12.5584	12.6032	12.5295	12.5215
SERINC1	Q9NRX5	5	4	4	5	5	5	5	5	6.22378	1.18812	13.9758	13.9577	13.9758	12.8077	12.7757	12.7474	12.6641	12.9131
LDLR	P01130;P01130-3	24	24	24	19	20	20	22	22	6.08386	1.98386	12.72	12.8961	12.8688	10.7182	10.7752	10.7858	11.0914	10.8516
HSPBP1	Q9NZL4;Q9NZL4-3	18	19	19	17	17	17	19	18	6.02197	0.685135	12.5456	12.5212	12.5212	11.762	11.8375	11.8446	11.8586	11.9184
NDFIP1	Q9BT67	9	9	9	6	7	7	6	7	5.94984	2.81777	13.356	13.0802	13.3114	10.2016	10.6891	10.2481	10.4035	10.6148
KEAP1	Q14145	27	26	27	27	24	27	26	24	5.94844	0.804931	11.2744	11.3967	11.3734	10.4935	10.533	10.5758	10.6137	10.5003
RNF149	Q8NC42	10	10	10	9	8	8	9	8	5.93144	2.51328	13.1188	13.1195	13.1885	10.6457	10.644	10.3627	10.5409	10.9516
TNFRSF1A	P19438	11	11	11	9	10	8	9	10	5.92872	1.56913	11.6146	11.5456	11.6857	9.94142	9.94915	10.251	10.0263	10.0629
BMPR2	Q13873	23	23	23	20	21	22	21	21	5.76974	1.57091	11.1499	11.1815	11.1245	9.562	9.82726	9.51894	9.46282	9.53426
CLUH	O75153	52	52	51	54	53	51	49	48	5.74151	0.771317	11.912	11.9115	11.9148	11.1605	11.1657	11.1634	11.2004	11.0171
APOB	P04114	20	17	18	17	17	17	19	17	5.71125	2.20328	15.0362	14.9494	14.9395	12.5672	12.8033	12.9063	12.5643	13.0177
CFAP45	Q9UL16;Q9UL16-2	2	2	2	2	2	2	2	2	5.63528	2.39339	14.1813	13.8508	14.2336	11.7045	11.4048	11.7797	11.7043	11.8828
SYT11	Q9BT88	17	18	18	16	15	14	13	15	5.61131	1.84543	11.8515	11.798	11.8496	9.9811	10.2361	9.83078	9.80869	10.0814
SMC4	Q9NTJ3	67	66	64	65	65	64	63	63	5.5639	0.638177	12.0247	11.9813	11.9799	11.3295	11.4279	11.4017	11.3528	11.2739
RBL1	P28749;P28749-2	8	5	6	7	4	6	4	5	5.55432	0.851406	9.61612	9.70143	9.69689	8.74748	8.89461	8.85139	8.72679	8.8801
PTPRD	P23468	16	17	17	15	16	14	13	14	5.55318	1.26903	11.7872	11.9133	11.7908	10.737	10.4957	10.547	10.4311	10.5962
TMEM59	Q9BXS4	14	14	14	12	13	14	14	13	5.44401	2.13564	13.2158	13.2982	13.3187	11.0466	11.5022	10.9156	11.1319	11.1131
FDFT1	P37268	26	26	25	21	24	21	21	23	5.41669	2.19748	12.5769	12.3452	12.5376	10.0325	10.3167	10.123	10.5575	10.4158
IFNGR1	P15260	9	8	9	7	7	8	8	7	5.38878	1.56363	10.376	10.5531	10.7146	8.87793	9.12132	8.8932	9.09416	8.93466
UCK2	Q9BZX2	8	8	8	8	6	7	7	7	5.38047	0.973326	12.8483	12.793	12.8073	11.9946	11.8078	11.7143	11.8332	11.8644
EXOSC7	Q15024	13	13	13	12	13	13	12	13	5.37791	0.73468	11.6958	11.5768	11.6558	10.941	10.8358	10.9782	10.9452	10.8401
EXOSC4	Q9NPD3	9	8	9	8	8	8	8	8	5.34618	0.649766	12.0683	12.0411	12.0724	11.398	11.3828	11.4024	11.5273	11.3436
GAS6	Q14393	30	29	29	27	25	25	25	25	5.33462	1.61183	12.4283	12.5011	12.4995	10.9279	10.835	10.6833	11.1254	10.7506
TAX1BP1	Q86VP1	38	39	41	33	33	34	31	31	5.30829	1.66695	11.8049	11.8733	11.7174	10.0472	10.3371	9.97236	9.99926	10.302
RPL22L1	Q6P5R6	4	4	4	4	4	4	4	4	5.27635	0.600764	14.0132	13.9739	13.9845	13.4542	13.4275	13.2903	13.4156	13.3613
NCAPG	Q9BPX3	35	33	32	33	35	34	33	32	5.27161	0.852201	11.4824	11.4185	11.443	10.5235	10.7121	10.6667	10.5797	10.4969
PCNA	P12004	16	16	14	15	14	15	14	15	5.22607	0.644567	15.1132	15.0368	15.0766	14.5364	14.3616	14.4417	14.4322	14.3827
IQGAP3	Q86VI3	74	74	73	71	71	75	68	68	5.13875	1.02003	11.4469	11.5221	11.4428	10.5103	10.2557	10.4429	10.5476	10.4964
DDX47	Q9H0S4	19	19	19	18	19	19	19	19	5.13561	0.677255	11.5727	11.4173	11.5876	10.8007	10.9017	10.8258	10.8287	10.8861
MSMO1	Q15800	5	5	4	5	5	4	4	4	5.11826	1.32162	13.3451	13.1163	13.3569	12.1573	11.9494	11.8308	11.9175	11.9009
SQSTM1	Q13501	26	25	25	25	24	25	25	25	5.0888	1.40517	14.4517	14.5204	14.4932	13.1657	13.1013	12.9367	12.9055	13.3071
EPHA4	P54764;P54764-2	5	6	7	3	6	5	5	2	5.04421	1.53815	9.0587	9.03738	9.09217	7.356	7.53081	7.64049	7.76625	7.32948
CALCOCO2	Q13137;Q13137-3;Q13137-4	27	28	28	28	24	25	23	28	5.02029	1.26199	11.4671	11.4605	11.4844	10.2323	10.1255	10.2094	10.0301	10.4459
CALCOCO1	Q9P1Z2;Q9P1Z2-2;Q9P1Z2-3	23	25	24	22	21	21	21	22	4.97334	1.2208	11.6248	11.6803	11.5558	10.3841	10.5	10.4268	10.1589	10.5277
USP10	Q14694	24	24	23	23	23	24	25	23	4.91059	0.796948	12.5619	12.5292	12.5284	11.7102	11.8388	11.6291	11.8591	11.6774
ITM2B	Q9Y287	11	12	12	9	11	10	11	10	4.89994	1.95461	12.956	12.6798	12.6704	10.689	11.1957	10.6882	10.6626	10.8352
PWP2	Q15269	27	26	26	26	27	25	25	25	4.88171	0.612563	11.3618	11.2765	11.3361	10.6045	10.7298	10.68	10.795	10.752
WWP2	O00308	20	20	21	17	17	18	15	16	4.875	1.17445	11.2811	11.061	11.0952	10.0872	9.79703	9.88693	9.99777	10.0877
RBBP7	Q16576	13	14	13	13	14	13	14	14	4.8409	0.752337	12.6896	12.7965	12.7417	12.0856	11.9233	12.0737	11.8761	11.9925
SMC2	O95347	66	66	67	63	61	62	62	61	4.8393	0.6937	12.0059	11.9133	11.894	11.1357	11.2626	11.3137	11.3218	11.1864
NCAPH	Q15003	29	30	30	27	28	29	28	31	4.83392	0.928192	11.7581	11.792	11.7981	10.7814	10.9802	10.7883	10.991	10.7319
PRKCI	P41743	15	15	15	14	13	13	14	14	4.80352	0.63046	11.3824	11.3928	11.3875	10.7764	10.8862	10.6901	10.7586	10.6743
MCM6	Q14566	46	45	45	44	44	44	43	45	4.79802	1.04787	13.0716	13.1443	13.0971	12.2648	12.0152	12.1166	11.9141	11.9718
LTBR	P36941-2	5	5	5	5	6	5	5	5	4.78669	0.997568	11.783	11.7454	11.927	10.6779	10.8985	10.8451	10.7278	10.9552
RANBP17	Q9H2T7	3	4	3	2	4	2	2	3	4.78549	1.15086	14.1623	14.2245	14.2319	13.0668	13.1885	12.9691	12.8443	13.2081
IDI1	Q13907	13	12	13	12	13	13	12	12	4.76791	1.00141	13.213	12.9872	13.091	12.2007	12.0821	12.1685	11.9181	12.109
MALT1	Q9UDY8	33	34	36	34	30	32	32	31	4.75543	1.01564	11.6242	11.5321	11.6238	10.6273	10.5085	10.7534	10.6017	10.3979
KCT2	Q8NC54	4	5	5	4	3	4	4	4	4.71445	1.17203	12.7075	12.3895	12.361	11.3193	11.4079	11.1977	11.3894	11.2557
NCOA4	Q13772;Q13772-3;Q13772-4	23	24	23	23	21	19	21	21	4.69333	1.37005	11.452	11.6544	11.3665	10.3326	10.1321	10.1163	9.8813	10.1423
MCM7	P33993	45	43	44	42	41	43	43	43	4.69231	1.0955	13.4907	13.5023	13.4714	12.6484	12.3337	12.4143	12.2797	12.2869
EMG1	Q92979	17	16	17	15	16	15	16	15	4.66663	0.672189	11.908	12.0046	12.1057	11.3049	11.2447	11.4174	11.3591	11.3433
EXOSC5	Q9NQT4	7	7	6	6	6	7	6	5	4.66409	0.630496	11.8276	11.9787	11.9146	11.3042	11.3577	11.2663	11.2899	11.1642
RTF2	Q9BY42	11	11	11	11	11	11	11	9	4.66312	0.752408	11.6389	11.6213	11.6681	10.9889	10.7819	10.7711	10.9619	10.948
JPT2	Q9H910;Q9H910-3	12	11	11	11	11	10	11	11	4.64519	1.40745	13.9023	14.2501	13.9768	12.7431	12.8061	12.473	12.6776	12.4782
SH2D5	Q6ZV89	10	10	9	8	9	11	9	10	4.63569	1.5547	10.912	11.106	11.1817	9.56641	9.34995	9.25864	9.70804	9.67635
NOC4L	Q9BVI4	28	25	25	22	23	23	23	20	4.61007	0.62863	11.0442	10.9751	11.0505	10.2736	10.4005	10.362	10.5059	10.4312
NOB1	Q9ULX3	15	15	15	15	15	14	14	15	4.54623	0.890416	12.1218	12.022	11.9198	11.0965	11.0702	11.0312	11.14	11.3161
ERAL1	O75616	10	11	10	11	9	9	11	8	4.53722	1.18097	11.0644	10.9637	11.0279	10.0695	9.86524	9.70684	9.91175	9.63523
SPOUT1	Q5T280	10	11	12	10	11	8	9	7	4.52074	0.838558	11.0936	11.1764	11.0672	10.3382	10.4441	10.2495	10.1506	10.1869
ANTKMT	Q9BQD7	3	2	2	2	3	1	2	3	4.5206	1.68041	9.92295	10.3086	10.3026	8.47274	8.83535	8.34121	8.37483	8.46418
CLPP	Q16740	13	13	13	11	11	12	13	10	4.5188	0.877051	12.1478	12.1447	11.9171	11.1924	11.2938	11.2754	11.0917	11.1107
MCM2	P49736	44	43	44	40	39	41	40	41	4.49396	1.11834	12.9956	12.9363	12.9986	12.0987	11.7921	11.9591	11.6887	11.754
MCM4	P33991	45	44	45	44	42	43	41	42	4.48989	1.0487	12.5277	12.507	12.5144	11.7016	11.4649	11.5276	11.3178	11.3264
ACAT2	Q9BWD1	18	18	19	19	19	19	18	19	4.47239	0.71918	13.5251	13.5129	13.5584	12.9087	12.8863	12.7549	12.6503	12.8646
GJC1	P36383	5	5	6	5	3	5	5	3	4.46511	1.98138	11.0667	10.9701	10.8905	8.69123	9.25978	9.36212	8.82125	8.83755
LRP10	Q7Z4F1	12	12	12	12	11	12	12	10	4.45158	1.51899	13.4647	13.336	13.2392	11.9438	12.0579	11.5167	11.9304	11.6893
RAB43	Q86YS6	13	13	13	11	12	11	11	11	4.44986	0.902507	11.9665	11.8765	11.7592	10.8971	11.1379	10.9552	10.8265	11.0077
MCM5	P33992	51	50	51	52	51	49	46	51	4.43977	1.05346	12.9293	12.8241	12.8951	12.055	11.8174	11.9028	11.7224	11.6493
MXRA8	Q9BRK3;Q9BRK3-3	23	23	23	23	23	23	23	23	4.43728	0.754387	14.1299	14.1872	14.1374	13.328	13.3655	13.3164	13.597	13.3788
SYAP1	Q96A49	25	24	25	25	21	25	23	22	4.41721	0.898569	12.1806	12.0997	12.1789	11.3595	11.1349	11.4244	11.2404	11.1133
BRCA2	P51587	2	1	2	1	1	1	1	1	4.39673	2.1599	14.516	14.4536	14.1548	11.8476	12.4228	12.6086	11.9828	12.2124
MT2A	P02795	4	4	4	3	4	3	3	4	4.39152	1.37166	15.4188	14.9838	15.0886	13.6305	13.8514	13.8599	13.6527	13.9659
LAPTM4A	Q15012	4	4	3	3	2	2	2	2	4.37907	2.19994	14.2636	13.7041	13.9594	12.0968	11.8993	11.5927	11.9121	11.3779
MDC1	Q14676	38	33	38	34	31	34	32	33	4.37598	0.935193	10.0465	10.1053	10.019	9.27705	9.226	9.15249	9.03125	8.92181
SLC16A2	P36021	4	4	4	3	4	2	4	4	4.35148	1.26356	12.4525	12.3646	12.3583	11.2051	11.352	11.2455	10.8946	10.944
TFB1M	Q8WVM0	18	19	19	15	15	15	16	16	4.34513	1.00646	11.6639	11.7785	11.7521	10.9854	10.6334	10.721	10.7038	10.5816
ORC5	O43913	18	17	17	16	12	16	16	15	4.33184	0.758064	10.2391	10.3106	10.3275	9.65282	9.55433	9.63854	9.39328	9.43282
PTCD1	O75127	12	12	12	9	11	8	12	10	4.33101	0.864612	10.0518	9.94586	10.1162	9.35633	9.18604	9.10494	9.2012	9.01815
C4A	P0C0L4;P0C0L4-2	17	13	16	12	13	11	10	13	4.27965	2.22618	14.9936	14.8195	14.9513	12.4131	12.8684	12.5425	12.4049	13.2475
TMPO	P42166	24	24	24	24	24	22	24	23	4.27807	0.710052	12.5468	12.5644	12.5693	11.8455	11.8812	12.0201	11.8038	11.6999
GTF2F1	P35269	20	19	20	20	20	20	19	19	4.24686	0.826928	12.1109	12.0253	11.9612	11.1707	11.3474	11.3251	11.1355	11.049
TRAP1	Q12931;Q12931-2	36	36	36	34	33	34	35	35	4.23774	0.689278	14.9524	14.7784	14.8447	14.2043	14.2449	13.9987	14.1891	14.2091
NBR1	Q14596;Q14596-2	20	20	19	16	19	16	17	17	4.20637	1.54183	11.0563	11.2268	11.2701	9.85948	9.70743	9.52727	9.26758	9.85105
JAK1	P23458	58	59	59	56	52	56	54	55	4.20598	1.15569	11.6318	11.712	11.6969	10.7407	10.3027	10.5516	10.3503	10.6775
TMEM185B	Q9H7F4	7	7	7	7	7	7	7	7	4.15557	1.36117	11.2245	10.8216	11.0094	9.60255	9.59537	9.85517	9.40221	9.83145
TSPAN5	P62079	3	3	3	3	3	3	3	3	4.14512	1.82286	10.8797	11.0654	11.0575	9.57757	9.21563	8.90712	8.83758	9.35218
ITM2C	Q9NQX7	11	10	11	8	9	7	9	9	4.14236	2.63536	13.0656	13.0158	13.0757	10.0026	11.0853	10.696	10.1923	10.1089
BCL10	O95999	14	13	14	13	12	13	14	13	4.11584	0.688923	12.2514	12.0815	12.1798	11.5285	11.3246	11.613	11.4768	11.4669
NOPCHAP1	Q8N5I9	4	3	4	4	4	4	4	4	4.10791	0.952185	9.7817	9.5132	9.63532	8.64688	8.84266	8.48648	8.7926	8.68749
PEG10	Q86TG7-3;Q86TG7-4;Q86TG7-5	7	7	7	5	5	7	6	4	4.1061	1.71621	11.9523	12.0489	12.2169	9.9475	10.2947	10.7494	10.3502	10.4406
DNAJC9	Q8WXX5	16	16	16	15	15	16	14	15	4.10319	0.705225	12.3607	12.0602	12.1414	11.3916	11.5117	11.5443	11.4583	11.5051
TBL3	Q12788	36	36	38	37	35	35	35	35	4.07429	0.592727	11.2841	11.4003	11.3143	10.7603	10.6802	10.6045	10.8275	10.8285
MCM3	P25205	49	49	50	47	46	47	47	47	4.03571	1.03684	13.0639	12.9523	12.9759	12.1872	11.979	12.0842	11.7603	11.7921
TTC4	O95801	19	19	18	17	15	17	15	14	4.03567	0.699256	11.369	11.316	11.178	10.6163	10.5442	10.4278	10.7011	10.6525
SUSD6	Q92537	2	2	2	1	2	1	2	2	4.02743	1.21086	11.2117	11.3775	11.148	10.2252	10.155	10.137	9.93176	9.72543
RNFT1	Q5M7Z0	4	4	4	4	4	4	4	5	4.01821	0.712164	9.5391	9.47444	9.51395	8.7893	8.65741	8.69579	8.97303	8.86946
SCD	O00767	6	6	5	4	3	3	3	4	4.01762	2.33087	14.5404	14.2253	14.4315	12.6182	11.5237	11.8511	12.2472	12.1007
SERINC3	Q13530;Q13530-2	9	9	9	8	8	9	8	9	3.96322	1.05125	11.6919	11.5894	11.8102	10.907	10.4579	10.7465	10.5261	10.5921
ZDHHC9	Q9Y397	4	4	4	3	2	2	3	1	3.96182	2.09792	10.4652	10.6737	10.6803	8.4556	8.22798	9.0908	8.12158	8.64654
POLRMT	O00411	26	25	24	12	18	14	17	15	3.94964	1.34163	10.6113	10.6669	10.7935	8.91679	9.41634	9.47354	9.50569	9.43243
DIMT1	Q9UNQ2	16	16	16	15	16	14	15	16	3.94927	0.602766	11.4323	11.4183	11.4245	10.6443	10.944	10.891	10.8273	10.8047
MTMR4	Q9NYA4	13	14	12	9	6	4	3	5	3.94655	1.1037	10.4595	10.6653	10.4191	9.47157	9.30949	9.14275	9.61556	9.51544
SAAL1	Q96ER3	8	8	8	7	6	7	7	7	3.9424	1.06854	10.9598	10.9855	10.9297	9.80789	10.0389	9.87891	9.60571	10.1176
CDC45	O75419;O75419-3	8	7	6	5	6	6	6	8	3.94067	0.599721	9.06626	8.99856	9.12491	8.63338	8.48953	8.42602	8.38154	8.38712
ZDHHC14	Q8IZN3;Q8IZN3-2	2	1	2	2	2	1	2	1	3.92537	1.6962	9.99371	10.6008	10.6553	8.93768	8.55328	8.50035	8.87358	8.73717
ACVR1B	P36896;P36896-2;P36896-3;P36896-4;P36896-5	3	3	3	2	3	2	3	2	3.92384	2.00062	9.83409	9.88374	10.1241	8.13957	7.73799	8.47304	7.54193	7.8409
SLC19A1	P41440	6	7	7	5	5	5	6	5	3.87385	1.40471	11.5912	11.4936	11.8214	10.1213	10.2405	10.2106	9.9573	10.6238
UGCG	Q16739	11	12	12	7	10	10	9	10	3.86113	2.18312	12.9776	12.8397	12.8075	10.094	10.8952	10.406	11.0355	11.0284
COX15	Q7KZN9;Q7KZN9-2	9	9	9	9	9	9	9	9	3.8493	0.87085	11.2709	10.984	11.2044	10.3571	10.3196	10.1224	10.4443	10.1678
LTV1	Q96GA3	20	19	19	16	19	16	17	17	3.84225	0.656297	11.1256	10.9898	11.1081	10.4568	10.4997	10.2259	10.3903	10.5183
SHKBP1	Q8TBC3	14	14	14	12	13	11	14	12	3.83347	0.611412	10.7732	10.7791	10.741	10.2053	10.1271	10.1658	10.2967	9.97034
BMPR1A	P36894	7	8	8	6	7	7	6	6	3.83285	1.04743	10.373	10.2195	10.354	9.61526	9.11296	9.20457	9.22198	9.18554
DYNLT1	P63172	5	5	5	5	5	5	5	5	3.81159	0.648686	13.3107	13.1834	13.1796	12.5251	12.4305	12.6532	12.5376	12.733
NOA1	Q8NC60	18	17	19	16	12	12	18	13	3.80619	1.30832	9.6957	9.79423	9.74688	8.24604	8.87865	8.45771	8.28774	8.31626
LRP12	Q9Y561;Q9Y561-2	18	19	19	12	17	17	15	17	3.7945	1.62936	11.4002	11.1775	11.1833	9.51849	10.1025	9.75662	9.44827	9.29567
FASN	P49327	149	151	147	147	146	144	146	143	3.79401	0.772568	15.1054	15.1308	15.0487	14.5901	14.2688	14.2182	14.2946	14.2406
RAB3B	P20337	8	8	8	8	8	8	8	8	3.77467	1.20566	13.5788	13.5207	13.5061	11.9867	12.3039	12.2372	12.5963	12.5236
CCDC86	Q9H6F5	13	11	13	11	11	11	11	12	3.76661	0.655667	11.6686	11.4984	11.4959	10.7552	10.8953	10.9747	11.0402	10.8279
CHIC2	Q9UKJ5	5	4	5	5	4	5	4	5	3.7663	0.82091	11.436	11.1426	11.2219	10.3305	10.4269	10.6032	10.3193	10.5499
TBC1D25	Q3MII6	7	6	6	7	7	6	7	8	3.76222	0.685469	9.6902	9.80215	9.65402	9.20515	8.89732	8.99326	9.11743	8.93678
FADS2	O95864	14	14	14	13	12	12	12	12	3.73811	1.96531	13.9685	13.8509	13.8597	12.3881	11.4426	11.617	11.946	12.2448
DHCR24	Q15392;Q15392-2	23	24	25	24	24	24	22	23	3.71673	1.2736	14.1185	14.0631	14.1958	12.7089	12.946	13.1334	12.4765	12.9963
STX6	O43752	11	10	10	10	10	11	11	9	3.70986	0.776312	11.7165	11.4576	11.4503	10.6835	10.7726	10.7484	10.6569	10.9643
FASTKD2	Q9NYY8	21	19	22	20	18	16	21	20	3.70786	0.995625	9.80866	9.86191	10.029	8.81002	9.041	9.09274	8.9555	8.62187
POLA1	P09884	34	31	30	30	27	31	21	27	3.70603	0.939601	13.4813	13.4161	13.4126	12.6512	12.6207	12.6234	12.2122	12.3778
SLC20A1	Q8WUM9	14	14	14	11	13	11	6	11	3.69586	2.06883	11.7557	11.7551	11.6767	9.38202	10.394	9.48458	9.34765	9.69336
MIEF1	L0R8F8	4	4	3	1	2	2	2	2	3.68201	0.747007	11.5159	11.2113	11.4245	10.7133	10.7724	10.5757	10.6347	10.4883
ITIH3	Q06033;Q06033-2	8	8	8	8	8	8	8	8	3.67883	1.63947	16.604	16.5239	16.4565	14.449	15.0024	14.9372	14.6962	15.3586
KIAA0319L	Q8IZA0;Q8IZA0-2	11	10	10	9	8	7	8	9	3.66638	0.620484	10.5248	10.3144	10.3208	9.5917	9.77807	9.84648	9.81227	9.80235
ERCC6L	Q2NKX8	35	35	34	29	24	29	27	28	3.66226	0.867977	10.2014	10.3213	10.2796	9.28253	9.66297	9.47083	9.38075	9.20016
UXS1	Q8NBZ7;Q8NBZ7-2	12	14	13	12	11	13	11	9	3.6553	0.903957	11.263	11.2352	11.2156	10.2336	10.5199	10.1656	10.5631	10.1877
GINS1	Q14691	5	6	5	4	3	5	4	4	3.64888	1.6954	10.5739	10.5109	10.7513	8.96863	8.43744	9.42328	8.88753	8.86637
MRPL53	Q96EL3	6	6	6	6	6	6	6	6	3.64486	0.795084	11.9621	11.9225	11.9796	11.389	11.2026	11.1703	11.1162	10.9201
MLKL	Q8NB16	24	25	23	24	21	21	22	22	3.64077	0.701277	11.0879	11.1174	11.1371	10.295	10.3147	10.6617	10.4351	10.3579
NVL	O15381	22	22	21	19	16	16	20	15	3.6337	0.771837	9.9927	10.006	9.99644	9.22001	9.33222	8.96157	9.22397	9.39493
GRPEL1	Q9HAV7	15	15	15	15	14	15	14	14	3.63303	0.868792	12.7187	12.4817	12.5234	11.5447	11.5701	11.7905	11.6831	11.9407
IL7R	P16871	10	9	11	0	5	0	7	0	3.61262	2.29369	10.0791	10.076	9.83363	NaN	7.65659	NaN	7.74852	NaN
DDR2	Q16832	28	27	29	26	27	28	28	28	3.61062	0.68848	13.0077	12.86	12.9715	12.0476	12.3297	12.1897	12.3308	12.3917
ZDHHC8	Q9ULC8;Q9ULC8-2	15	13	15	14	13	13	14	14	3.60147	0.905419	11.2225	11.2826	11.2733	10.2274	10.3238	10.4377	10.6422	10.1391
RNF24	Q9Y225;Q9Y225-2	5	4	5	4	2	3	0	3	3.58445	2.01496	10.1694	10.6536	10.7338	8.54025	8.10398	8.70889	NaN	8.66285
QSOX2	Q6ZRP7	25	27	26	24	25	23	26	26	3.57672	0.742609	11.093	11.0406	11.1475	10.1322	10.4298	10.2388	10.4432	10.5115
TGFBR2	P37173;P37173-2	27	26	28	24	27	25	23	25	3.57295	1.22113	11.5824	11.5147	11.5714	10.3414	10.3465	10.0315	10.2007	10.7549
TRIP13	Q15645	23	23	22	22	22	22	23	22	3.55444	0.659082	12.4183	12.4286	12.3597	11.7084	11.6724	11.7066	11.9947	11.6335
OVCA2	Q8WZ82	11	12	12	12	11	11	11	12	3.54406	0.615337	12.3686	12.3528	12.3608	11.8223	11.7896	11.8798	11.5266	11.7087
ADIPOR1	Q96A54	5	5	5	4	4	5	5	2	3.54155	1.01592	10.1275	10.4444	10.4615	9.34351	9.55755	9.05998	9.41056	9.27121
SLC30A1	Q9Y6M5	18	18	18	18	18	18	18	17	3.52808	0.800797	12.0906	12.0587	12.0953	11.1727	11.2787	11.2897	11.0951	11.5674
RFC3	P40938	22	22	23	21	18	18	20	21	3.52728	0.692785	11.0807	11.1178	11.0503	10.6512	10.3042	10.391	10.3437	10.2606
CERK	Q8TCT0	10	10	8	7	9	6	7	7	3.51185	0.989237	10.102	9.81803	10.1399	8.85873	9.31063	9.01546	8.87144	9.09734
TMEM9	Q9P0T7	2	3	3	3	2	3	3	3	3.49143	0.803206	10.7636	10.7873	10.9592	10.0481	9.88201	10.2346	9.85045	10.1523
TYMS	P04818	16	16	16	14	16	14	13	13	3.48298	1.30045	13.0576	12.8299	12.8912	11.9673	11.5802	11.7016	11.1825	11.6974
PFAS	O15067	47	46	45	45	42	44	43	46	3.47438	0.63711	12.6763	12.6379	12.6694	11.9715	12.1126	12.1157	11.7906	12.13
TMEM97	Q5BJF2	2	2	2	2	2	2	2	2	3.47422	1.25256	14.1934	14.1374	14.2718	12.9507	12.6064	13.2192	12.7286	13.2366
PISD	Q9UG56	12	12	11	12	11	8	12	9	3.39412	0.616806	10.5541	10.4806	10.569	10.0855	9.89232	9.96826	9.94663	9.69605
BNIP3	Q12983	4	4	4	3	3	3	4	3	3.39372	1.26259	10.9266	10.8375	10.8644	9.87951	9.79717	9.11412	9.62486	9.65211
NDFIP2	Q9NV92	4	4	4	3	4	3	4	3	3.39331	2.79803	12.8173	12.1566	12.7536	8.80412	10.3563	9.57836	10.1073	10.0429
ACSL4	O60488;O60488-2	41	38	39	38	37	37	37	33	3.38607	0.698523	12.8745	12.949	12.909	12.3604	12.1246	12.4182	12.0966	12.0619
MFSD14B	Q5SR56	3	3	3	1	1	2	3	2	3.37066	1.48418	10.3071	10.5114	10.6276	8.55435	9.46658	9.00392	8.84571	9.11871
GEMIN2	O14893;O14893-2;O14893-5	4	5	6	5	5	5	6	4	3.3663	0.759834	10.9502	11.0807	10.7248	10.0943	10.2626	10.1347	9.98847	10.3136
ECD	O95905;O95905-3	18	16	18	19	18	17	18	14	3.36571	0.648745	11.131	11.0345	11.1496	10.5446	10.2365	10.4877	10.6236	10.389
EXOSC8	Q96B26	12	11	12	11	11	10	11	12	3.36558	0.680207	11.2733	11.4449	11.6653	10.7442	10.8463	10.8961	10.6936	10.7247
WDR4	P57081	14	14	12	14	13	11	13	12	3.3628	0.750035	10.9962	11.0095	10.982	10.3347	10.3443	10.176	9.96289	10.4114
NUDT22	Q9BRQ3;Q9BRQ3-2;Q9BRQ3-3	5	4	4	3	3	5	2	2	3.36131	0.874233	10.5079	10.1687	10.4701	9.45996	9.73185	9.52122	9.2762	9.55077
CLSTN1	O94985	18	17	15	17	15	16	14	14	3.35757	0.792335	10.4074	10.2861	10.2844	9.73284	9.65372	9.24926	9.49997	9.53237
FGFR1	P11362;P11362-14;P11362-19;P11362-2;P11362-20;P11362-21;P11362-3;P11362-4;P11362-5;P11362-6;P11362-7	21	21	20	19	19	16	18	13	3.3558	1.39757	11.6341	11.5836	11.609	10.6004	10.4251	10.2508	10.0465	9.73378
RFC1	P35251;P35251-2	32	32	34	31	27	30	27	27	3.35385	0.633988	10.2358	10.2111	10.2304	9.78334	9.43981	9.68171	9.61971	9.43425
CHAF1A	Q13111	13	10	13	10	11	13	10	12	3.34747	0.721819	9.69867	9.85338	9.74514	8.99024	9.2716	9.14154	8.84286	8.9733
ANKRD13A	Q8IZ07	25	26	25	26	24	26	23	23	3.34724	0.798928	12.0477	12.0188	12.1198	11.0231	11.453	11.291	11.432	11.1168
POLA2	Q14181	15	13	15	11	12	13	14	13	3.33652	0.839085	10.8349	11.0093	10.905	10.0944	9.97792	10.4058	9.99281	9.91565
VANGL1	Q8TAA9;Q8TAA9-2	16	16	15	14	13	12	14	16	3.32996	1.08889	11.3768	11.4204	11.4533	9.98556	10.2476	10.2415	10.4856	10.6793
GINM1	Q9NU53	8	9	10	7	6	6	9	5	3.32862	1.61278	11.373	10.8141	11.2369	9.55644	9.75564	9.40923	9.02797	9.89344
SUPT3H	O75486;O75486-4	3	2	3	2	2	2	2	3	3.32382	1.07106	8.80981	9.26888	8.90002	7.8236	7.62918	8.06014	7.97736	8.11893
SQLE	Q14534	17	15	13	13	13	14	14	14	3.32208	0.863778	10.9611	11.2212	10.9672	9.97902	10.1055	10.0965	10.3186	10.4308
UAP1	Q16222;Q16222-3	30	30	30	30	30	29	29	29	3.31573	0.897825	14.118	14.0145	14.0193	12.8132	13.3549	13.1928	13.3132	13.0896
DHX33	Q9H6R0	19	18	20	15	18	15	15	16	3.30225	0.601092	10.2148	9.99339	10.1941	9.33168	9.63897	9.61051	9.55346	9.53054
THOC3	Q96J01	11	9	10	11	11	12	9	9	3.29636	0.672796	12.0202	12.0433	12.232	11.3469	11.4656	11.388	11.2745	11.6535
ESF1	Q9H501	19	20	18	17	17	17	17	16	3.29587	0.587575	10.3145	10.1958	10.2766	9.83803	9.77785	9.68174	9.50198	9.57413
KIF15	Q9NS87	31	29	32	30	24	28	24	25	3.29364	0.79416	10.5741	10.2228	10.4201	9.65843	9.38222	9.80184	9.6383	9.5768
STK10	O94804	41	41	41	39	38	38	40	38	3.28597	0.676522	12.0034	11.8435	11.9697	11.2693	11.2086	11.2203	11.5192	11.0942
CHCHD2	Q9Y6H1	4	4	4	4	4	4	4	4	3.28297	0.761324	13.3096	13.1721	13.1807	12.7022	12.5557	12.4254	12.2174	12.3968
IL6ST	P40189	30	28	29	29	27	28	26	27	3.28233	1.85687	12.2751	12.1637	12.1769	10.875	9.9232	10.469	9.81857	10.6559
CORO1A	P31146	12	12	11	11	10	11	11	10	3.28003	0.821585	10.769	10.5167	10.7043	9.70445	9.93254	9.78821	10.1136	9.66988
MKLN1	Q9UL63	28	25	25	26	27	28	27	26	3.27623	0.614605	10.4707	10.4532	10.4938	9.73848	10.0343	9.99893	9.6936	9.82448
BCAR3	O75815	42	42	42	37	37	40	40	38	3.26868	1.02821	11.2498	11.3274	11.3288	10.5643	10.2074	10.0367	10.5213	10.0393
TMEM45A	Q9NWC5	3	2	3	1	1	1	2	1	3.26773	1.57541	11.8808	11.7026	11.8046	9.67121	10.1616	10.0879	10.6616	10.5206
FADS3	Q9Y5Q0	15	13	14	11	11	14	14	11	3.26643	0.611996	11.5235	11.4054	11.4546	10.8708	10.788	10.6281	10.9851	10.974
ORMDL1	Q9P0S3	6	6	6	6	6	6	6	6	3.26567	0.775454	12.9229	12.6679	12.7363	11.8704	12.0832	11.8196	12.2447	11.9832
TOE1	Q96GM8	15	14	15	15	13	13	14	13	3.25984	0.637241	10.5702	10.5934	10.6793	9.89449	10.1898	9.94785	9.78865	10.0645
HAUS2	Q9NVX0	7	8	6	7	7	6	5	4	3.25628	0.727506	9.42201	9.50301	9.43628	8.66647	8.57617	9.0247	8.6064	8.75757
GRSF1	Q12849	25	25	25	24	25	24	25	24	3.25549	0.634267	12.2975	12.2499	12.3049	11.5719	11.8206	11.622	11.7937	11.441
SDC4	P31431	9	9	9	8	9	8	8	9	3.24973	1.3221	12.1522	11.9597	12.0244	11.2304	10.5484	10.8678	10.5329	10.4373
BAZ2A	Q9UIF9;Q9UIF9-2;Q9UIF9-3	22	23	25	20	23	21	21	18	3.24101	0.745104	9.82139	9.86303	9.6107	9.06179	9.2675	8.98774	8.95813	8.82451
GINS4	Q9BRT9	8	6	8	8	5	6	5	4	3.23662	1.55055	10.115	10.311	10.3219	8.2886	8.86446	9.28161	8.51391	8.54531
GTF2F2	P13984	19	20	20	18	18	19	19	16	3.22867	0.699037	11.7253	11.6695	11.6248	10.8483	11.1909	11.1229	10.9184	10.7903
CIP2A	Q8TCG1	34	31	32	33	32	28	29	27	3.22835	0.770937	10.8257	10.9336	10.7777	9.93748	10.2798	10.2815	9.95052	9.92441
MPZL1	O95297;O95297-2	11	10	10	10	11	11	11	11	3.22244	0.752161	12.9266	12.8134	12.855	11.8133	12.1103	12.1426	12.1668	12.3311
GABARAPL2	P60520	9	9	9	9	9	9	8	9	3.21824	0.660295	12.4873	12.3202	12.2722	11.915	11.6331	11.5275	11.6477	11.7748
TYRO3	Q06418	5	7	6	3	0	0	1	2	3.20651	2.25819	10.9637	10.3731	11.046	8.3546	NaN	NaN	8.58535	8.66826
SEC14L1	Q92503;Q92503-2	21	21	23	20	18	19	18	17	3.20167	0.861717	10.9135	11.0921	10.9992	10.4479	10.1386	10.1717	9.85179	10.0893
SGMS1	Q86VZ5	9	10	9	6	9	7	8	8	3.19564	1.31622	10.9921	10.7375	10.9246	9.09499	9.88747	9.38648	9.6581	9.81561
NOM1	Q5C9Z4	14	13	16	15	12	14	13	15	3.19014	0.751612	10.5519	10.4066	10.451	9.91526	9.68563	9.81467	9.75721	9.41839
KNTC1	P50748	52	55	55	50	47	46	49	45	3.18465	0.645858	11.0178	10.9949	10.9895	10.6265	10.1878	10.3869	10.2837	10.2894
GMIP	Q9P107	17	18	19	15	13	14	15	11	3.18445	0.820739	9.53672	9.43811	9.44359	8.48096	8.98518	8.72122	8.58047	8.4925
ZWILCH	Q9H900	2	3	3	2	3	2	3	3	3.18375	0.801724	10.2115	10.3873	10.2362	9.58059	9.44071	9.47525	9.17768	9.70892
TNFRSF10A	O00220	5	5	5	0	4	2	3	0	3.18051	1.30817	9.58529	9.43147	9.6076	NaN	8.0954	8.48203	8.12242	NaN
HEATR3	Q7Z4Q2	27	25	26	24	25	23	25	23	3.17252	0.729664	11.2218	11.1755	11.1904	10.4023	10.689	10.638	10.3565	10.2454
GPRC5A	Q8NFJ5	2	4	3	1	2	1	2	2	3.15457	2.07236	10.5739	10.3396	10.7708	7.82916	8.68277	9.0735	8.05955	8.80029
DNMT1	P26358	60	58	61	58	54	57	56	55	3.14794	0.807089	12.5907	12.6721	12.6052	12.009	11.8671	11.984	11.4999	11.7178
POLR1D	P0DPB6	6	6	6	5	6	6	6	6	3.14108	0.721776	11.695	11.4674	11.509	10.5628	10.8481	10.9141	11.0246	10.827
EYA3	Q99504;Q99504-5	11	10	12	10	10	12	10	10	3.13822	0.689523	9.79069	9.58081	9.94724	8.94056	9.13817	8.99937	9.06784	9.27102
CWF19L1	Q69YN2	20	18	20	19	18	19	19	18	3.13559	0.626139	10.5632	10.6864	10.6666	10.1298	9.77731	9.9566	10.1839	10.0154
BAZ1A	Q9NRL2	26	27	29	27	23	22	21	22	3.13175	0.784555	9.87596	9.91604	9.78668	9.211	8.97996	9.36152	8.94149	8.88106
BSDC1	Q9NW68;Q9NW68-2;Q9NW68-3;Q9NW68-7;Q9NW68-8	11	11	11	10	10	11	9	8	3.1251	0.595245	11.2774	10.9302	11.1737	10.3859	10.5867	10.4842	10.5802	10.6224
PLEKHB2	Q96CS7;Q96CS7-2;Q96CS7-3;Q96CS7-5;Q96CS7-6	6	6	7	6	6	6	6	6	3.12468	1.30676	11.5965	11.595	11.7203	10.348	10.4523	10.5741	9.73462	10.5434
ORMDL2	Q53FV1	3	3	3	3	3	3	3	3	3.12223	0.697165	10.8279	10.6687	10.7584	9.8833	10.0769	9.87647	10.2912	10.1447
PLEKHG4	Q58EX7;Q58EX7-2	10	12	11	7	7	8	8	6	3.12092	0.82361	9.517	9.5453	9.48721	8.47984	8.58847	9.05915	8.67404	8.66297
SGMS2	Q8NHU3	2	1	2	2	1	1	2	2	3.10243	1.03996	10.5075	10.5048	10.399	9.62066	9.50091	8.94524	9.58674	9.49863
UBL3	O95164	8	8	8	8	8	8	8	8	3.09682	1.11798	12.7346	12.2823	12.4034	11.6533	11.4915	11.4208	11.0108	11.2009
SLC4A2	P04920;P04920-2;P04920-3	29	29	29	25	24	27	27	23	3.09523	0.796225	11.3232	11.2447	11.2465	10.5389	10.1928	10.3458	10.7483	10.5503
CMSS1	Q9BQ75;Q9BQ75-2	10	10	9	10	8	8	8	8	3.0941	0.986545	10.7501	10.8028	10.7529	9.59844	9.49636	9.68986	10.0435	10.0821
DDX21	Q9NR30	49	51	52	47	49	49	50	50	3.08075	0.84208	12.9337	12.8964	12.8614	11.6939	12.2025	12.0433	12.2882	12.0474
NAP1L5	Q96NT1	3	4	4	1	2	2	3	2	3.08046	1.05577	9.7499	9.79417	9.43921	8.20951	8.80873	8.5083	8.79988	8.7002
CSTF2	P33240;P33240-2	20	21	20	18	19	19	18	17	3.08021	0.624105	12.4938	12.2369	12.4035	11.5185	11.8994	11.7497	11.8034	11.7989
AGRN	O00468-6	46	45	48	29	30	30	32	41	3.07271	1.13138	10.0814	10.1349	10.1021	8.48572	9.08762	8.92096	9.06352	9.31595
PDGFRA	P16234	44	40	42	40	41	40	40	41	3.07018	1.18579	12.9115	12.8001	12.8794	11.6383	11.6695	12.1712	11.2706	11.6397
PYROXD1	Q8WU10	14	14	13	11	11	16	13	11	3.06978	0.872267	10.0385	10.0491	10.218	9.06215	9.23656	9.02706	9.60015	9.22192
LYSMD2	Q8IV50	6	6	6	4	6	4	3	5	3.06907	1.06869	11.9605	11.7968	11.9877	10.5888	10.5556	10.8277	11.1905	11.069
TRIM11	Q96F44;Q96F44-3	9	7	9	9	8	8	8	9	3.06811	0.642402	10.7012	10.7398	10.5632	9.99077	9.75475	10.123	10.1379	10.1219
CPNE2	Q96FN4	19	20	18	20	20	19	19	19	3.06128	0.599148	10.9056	11.0357	10.9692	10.5886	10.3881	10.2624	10.1816	10.4344
NT5DC3	Q86UY8	23	23	22	21	22	18	23	22	3.05856	0.858979	11.5952	11.5714	11.5411	10.568	10.7284	10.4839	11.0945	10.6765
DSEL	Q8IZU8	29	30	30	23	22	28	20	19	3.05365	1.26091	10.8709	10.843	10.8397	9.36937	9.55374	10.1857	9.32568	9.5172
LARP4	Q71RC2;Q71RC2-4	25	24	24	24	25	23	25	23	3.04255	0.650889	11.7386	11.6656	11.7878	10.8325	11.1543	11.1008	11.3024	11.0089
ITGA6	P23229;P23229-3;P23229-5	41	44	44	38	40	38	43	38	3.0403	1.62505	12.1979	12.1244	12.1998	10.1991	10.685	10.0669	11.2039	10.5901
IL13RA1	P78552	8	8	8	5	4	5	6	3	3.04012	2.01021	10.5024	10.3857	10.6603	7.58054	8.43733	8.86492	8.76611	8.88067
WDHD1	O75717	37	32	39	35	34	35	29	31	3.03415	0.83685	10.7077	10.6011	10.7185	9.98796	9.94616	10.0538	9.69288	9.51383
LIG1	P18858-3	30	30	32	31	29	31	29	26	3.02546	0.656865	10.365	10.387	10.3831	9.82676	9.74992	9.94759	9.59506	9.48822
TMEM200B	Q69YZ2	7	8	8	4	3	2	0	3	3.02364	1.87382	9.96729	9.89485	9.99264	8.02435	7.61704	8.7026	NaN	7.96708
ELOVL5	Q9NYP7;Q9NYP7-2	4	3	3	3	3	4	3	3	3.00986	0.749224	12.0656	12.2848	12.1932	11.3747	11.6882	11.3975	11.5347	11.1648
LAYN	Q6UX15-2	13	13	13	12	12	10	11	11	3.00953	1.11718	11.7937	11.3443	11.6519	10.216	10.6522	10.32	10.8601	10.3489
LRRC8C	Q8TDW0	26	31	30	14	19	20	21	21	3.00536	1.51884	12.3341	12.3362	12.3616	10.1726	10.9223	10.6568	11.1577	11.2161
PINX1	Q96BK5	9	7	8	9	8	6	8	9	2.99962	0.627001	11.0916	10.927	11.0644	10.6804	10.3242	10.3226	10.4121	10.2639
SGTA	O43765	12	12	12	12	12	12	12	12	2.99906	0.668677	13.4505	13.1267	13.2025	12.4749	12.5949	12.8151	12.4501	12.6209
BMPER	Q8N8U9	21	22	22	18	16	20	19	19	2.9957	1.50641	10.6763	10.6951	10.75	9.34143	8.65112	9.68783	8.88185	9.44146
PKP4	Q99569-2	35	35	35	28	28	29	31	32	2.98973	0.896852	10.2919	10.3205	10.1844	9.14303	9.13774	9.35007	9.48572	9.72724
HAS2	Q92819	22	22	22	10	9	12	9	16	2.98673	3.07475	12.142	12.177	12.17	8.34154	8.35124	9.18655	9.08831	10.4737
HMBS	P08397;P08397-2	16	16	15	15	14	17	15	16	2.97783	0.606745	11.7774	11.6979	11.7411	10.8621	11.0637	11.249	11.2439	11.2417
JPT1	Q9UK76;Q9UK76-2	6	6	6	6	7	7	6	6	2.9749	0.879211	13.1328	13.0463	12.9773	11.8843	12.4823	12.2488	12.2808	11.9684
TMEM248	Q9NWD8	4	4	4	4	4	2	3	3	2.96671	1.87662	10.6194	10.7504	11.2365	9.22978	9.56922	9.14213	8.68358	8.33608
PARP2	Q9UGN5;Q9UGN5-2	8	10	10	8	9	7	6	7	2.96664	0.750356	9.41009	9.3452	9.01272	8.3876	8.38598	8.66772	8.67659	8.41034
SKA3	Q8IX90	9	8	9	8	8	8	8	6	2.96342	0.84114	9.78327	9.46497	9.68925	8.96832	8.61795	8.82324	8.56611	9.04783
RAB34	P0DI83	2	2	2	2	3	2	2	2	2.95691	0.727477	12.2913	12.1131	12.2399	11.4732	11.6752	11.1589	11.5325	11.5965
PDK1	Q15118	13	12	12	11	9	10	11	10	2.95367	0.883965	10.9144	10.742	10.9825	9.93445	9.84713	9.74112	10.3478	10.1078
BCL2L12	Q9HB09;Q9HB09-3	4	2	3	0	3	5	2	3	2.95027	1.56882	9.30247	9.03825	9.55072	NaN	7.53121	8.2175	7.67696	7.48764
RIOX2	Q8IUF8	13	13	13	12	13	8	13	11	2.95023	1.23683	10.5507	10.8749	10.7563	9.14509	9.56104	9.13759	9.8628	9.74579
SLC38A2	Q96QD8	7	8	8	7	8	8	8	8	2.93871	0.678217	13.9853	13.7426	13.7958	13.0729	13.4465	13.1802	12.9859	13.1295
GRPEL2	Q8TAA5	2	2	2	1	1	1	1	2	2.92441	0.879832	9.36422	9.21754	9.3823	8.65942	8.02363	8.52803	8.56835	8.42816
TMEM127	O75204	4	4	3	2	1	2	2	2	2.92112	2.32879	11.8044	11.7265	12.0564	9.66949	9.4383	10.1135	8.44034	10.0065
TMEM50B	P56557	2	2	2	1	2	2	2	2	2.91356	1.15745	10.7507	10.2956	10.5571	9.2275	9.54572	9.68781	9.48766	8.93637
CCDC61	Q9Y6R9	6	6	6	6	4	5	5	4	2.90977	0.595922	9.84384	9.8956	10.0324	9.47612	9.09331	9.4063	9.43141	9.23301
RAB11A	P62491	2	2	2	2	2	2	2	2	2.90589	0.832823	10.6745	11.2177	11.0242	9.94454	10.119	10.0682	10.3203	10.2446
MZT2B	Q6NZ67	6	6	6	5	6	6	6	6	2.89218	0.585511	11.2092	11.5507	11.1728	10.6755	10.6777	10.8776	10.7378	10.6583
SHC1	P29353-6;P29353-7	22	23	23	22	21	21	22	21	2.88385	0.676169	12.2985	12.4429	12.4329	11.5463	11.9343	11.5975	11.9148	11.5836
SLC43A1	O75387;O75387-2	5	4	5	6	4	5	4	5	2.87764	0.830671	10.3721	10.7719	10.3495	9.49906	9.4782	9.73725	9.91225	9.70892
MLF2	Q15773	7	7	7	7	7	7	7	7	2.87236	0.701464	11.7115	11.5188	11.605	10.7096	10.8912	10.7901	11.227	10.9335
FANCI	Q9NVI1	23	24	24	19	23	20	16	18	2.86996	0.786152	9.19678	9.44357	9.35216	8.73218	8.26113	8.69909	8.36143	8.66959
CD151	P48509	6	6	6	6	6	6	6	6	2.86768	0.679211	15.1294	14.9363	15.0779	14.4338	14.5354	14.2745	14.5165	14.083
DNAJB6	O75190	11	11	11	11	11	11	11	11	2.86515	0.793215	12.4056	12.0491	12.0084	11.3666	11.2405	11.1792	11.6464	11.3732
TTLL12	Q14166	35	35	34	32	34	32	34	33	2.85676	0.903857	12.696	12.8253	12.7409	11.7061	11.9709	11.455	12.0044	12.1147
CEP131	Q9UPN4;Q9UPN4-2	33	34	35	28	28	31	32	27	2.8464	0.717172	11.0589	11.0892	10.964	10.5587	10.2093	10.4849	10.3141	10.034
STOML1	Q9UBI4;Q9UBI4-3;Q9UBI4-6	8	8	8	8	7	7	6	8	2.83767	0.722948	11.0696	10.8467	11.0482	10.2269	10.3001	9.97389	10.5351	10.29
TAX1BP1	Q86VP1-2	2	2	2	2	2	2	1	2	2.82821	1.68951	10.8972	10.842	10.9508	8.62051	9.76989	9.13699	8.81987	9.68857
RFC2	P35250	22	20	21	19	18	20	19	19	2.82723	0.648723	12.0821	11.7789	12.0277	11.4291	11.2179	11.525	11.2697	11.1291
SLC2A10	O95528	7	7	7	7	7	7	7	7	2.8217	0.895276	11.6891	11.7104	11.6979	10.4075	10.767	11.0966	11.0211	10.727
PRIM1	P49642	14	13	14	11	11	11	12	11	2.8116	0.907705	10.7236	10.5634	10.434	9.80715	9.49156	10.0082	9.35123	9.6718
PDGFC	Q9NRA1	11	11	11	11	10	8	9	9	2.81124	1.54334	10.878	10.7958	11.0439	9.67466	9.98989	8.8635	9.03375	9.25102
NFU1	Q9UMS0;Q9UMS0-3	6	6	6	6	6	6	6	6	2.80888	0.653002	12.6646	12.2792	12.4899	11.7061	11.8021	12.0791	11.7689	11.7682
BACE1	P56817;P56817-2;P56817-3;P56817-4	9	9	8	8	6	8	7	8	2.79764	0.911356	10.8667	11.0345	10.8948	10.0762	9.81042	10.3573	9.68294	10.1764
ORC4	O43929	15	15	16	14	10	12	12	12	2.79574	0.644347	9.91134	9.7979	9.84886	9.08805	9.3491	9.41873	9.24479	8.94108
MRGBP	Q9NV56	2	2	2	2	2	2	2	2	2.79075	0.781444	10.5453	10.5291	10.5766	9.68998	9.71121	10.1296	9.4736	9.84018
EPG5	Q9HCE0	92	96	95	90	93	91	87	92	2.78686	0.681153	11.3792	11.3643	11.3442	10.6075	10.9954	10.5713	10.4545	10.7784
TMSB10	P63313	4	4	4	4	4	4	4	4	2.78472	1.08421	14.1047	13.832	13.2411	12.5795	12.8622	12.5839	12.5766	12.6065
CD46	P15529-2;P15529-3;P15529-4;P15529-5;P15529-6;P15529-7	8	8	8	8	8	7	8	8	2.78011	0.655044	11.9317	12.1835	12.2697	11.6562	11.5091	11.4445	11.2201	11.5365
TARBP1	Q13395	22	20	23	22	18	23	19	18	2.7761	0.71568	10.0589	10.3299	10.0822	9.71582	9.39066	9.53339	9.19196	9.37476
TMA16	Q96EY4	8	11	11	8	9	9	7	10	2.76348	0.924289	11.2662	11.2482	11.3443	10.3044	10.8564	10.2228	10.1195	10.3065
POLD1	P28340	37	44	42	39	33	38	33	31	2.76315	0.69553	10.7714	10.8616	10.7392	10.3554	9.94398	10.2968	9.97021	9.90962
SCARB1	Q8WTV0-2;Q8WTV0-4	10	10	9	6	7	7	7	7	2.76117	1.56964	11.8155	11.4376	11.6883	9.66652	10.8545	10.1614	9.77839	9.92664
ZDHHC18	Q9NUE0	9	8	9	8	9	7	8	8	2.75951	0.792091	9.63812	9.55014	9.68501	8.74867	9.21248	8.87114	8.78241	8.54695
WBP1L	Q9NX94;Q9NX94-2	4	4	4	3	3	3	4	4	2.75192	1.06652	10.1134	9.75321	10.1894	8.93663	8.70137	9.45106	8.80443	8.86721
LRRC8E	Q6NSJ5	16	18	17	12	12	15	15	12	2.74656	0.806847	13.3132	13.3288	13.233	12.0639	12.4875	12.6802	12.6773	12.5152
SPRY2	O43597	4	4	4	4	3	4	4	0	2.74456	1.07829	9.8864	9.68052	9.86992	8.81107	9.10743	8.48989	8.52756	NaN
IFRD2	Q12894	6	5	5	6	4	6	5	6	2.73655	0.643053	9.58929	9.31715	9.34789	8.65376	8.72576	8.92603	8.58336	8.98639
CLIC3	O95833	16	16	16	10	11	9	13	11	2.72441	2.10958	11.1992	11.2748	11.2076	8.60954	9.01339	8.50393	10.1796	9.2817
PIK3CD	O00329	15	14	17	15	11	16	11	14	2.71938	0.779846	9.49977	9.41805	9.55109	8.55743	8.6111	8.9888	8.4434	8.94825
ENTPD6	O75354;O75354-2;O75354-3	9	12	12	8	6	5	9	7	2.71922	0.956864	11.1448	11.0054	11.0254	9.85587	9.94383	9.85161	10.4304	10.4266
SLC7A6OS	Q96CW6	5	5	5	5	5	5	5	5	2.71821	0.72465	11.3368	11.046	11.4285	10.8331	10.5593	10.3931	10.5645	10.3788
SP110	Q9HB58;Q9HB58-3;Q9HB58-5;Q9HB58-6;Q9HB58-7	7	6	7	6	5	5	6	7	2.7173	1.01943	8.70819	8.75502	8.4979	7.49484	7.3206	7.59201	7.61352	8.15042
MTMR10	Q9NXD2	29	25	31	24	25	25	25	29	2.70586	0.594087	10.3505	10.2132	10.2177	9.35524	9.70974	9.69006	9.83478	9.74202
KIF4A	O95239	36	35	34	30	33	35	34	28	2.69497	0.587746	10.146	10.3089	10.2338	9.44975	9.83289	9.83495	9.57175	9.51967
ZBTB21	Q9ULJ3	17	16	17	14	16	12	11	8	2.68641	0.676535	9.22922	9.3263	9.14009	8.71097	8.68924	8.72194	8.30779	8.34671
RNF10	Q8N5U6;Q8N5U6-2	2	4	3	2	2	2	2	3	2.68604	1.20343	9.7856	9.70123	10.179	8.97194	8.69261	8.92423	8.73187	8.10533
GINS3	Q9BRX5	11	9	10	8	3	7	6	5	2.68471	1.57858	10.3755	10.3901	10.4573	9.00223	7.98774	9.35739	8.80729	8.99053
CMIP	Q8IY22	16	13	14	13	13	12	12	14	2.66019	0.828524	9.47725	9.37408	9.55038	8.77122	8.37436	8.55557	8.46168	9.03072
VWA8	A3KMH1	58	57	58	49	54	47	54	48	2.65905	0.989238	10.8945	10.9269	10.8958	9.95249	10.315	9.55787	10.1323	9.62477
FURIN	P09958	7	6	7	6	5	5	6	4	2.65405	0.726348	9.67483	9.93723	9.84132	8.94473	9.22013	8.91846	9.41776	8.95615
DUT	P33316	11	11	10	11	10	11	11	11	2.64965	0.629402	13.6956	13.6209	13.637	13.2842	12.9611	13.1843	12.7976	12.8817
PRIM2	P49643	15	16	17	15	12	16	10	12	2.64928	0.844093	10.53	10.4956	10.4507	9.91849	9.64839	9.90917	9.2742	9.48966
POLD2	P49005	20	17	18	18	16	20	16	15	2.64507	0.627262	10.3552	10.4613	10.3616	10.0252	9.52644	9.92104	9.6733	9.68122
FLVCR1	Q9Y5Y0	2	2	2	0	2	2	0	0	2.64388	1.90762	9.37427	9.59928	9.1344	NaN	7.34166	7.58174	NaN	NaN
ARHGAP29	Q52LW3	65	64	61	63	61	59	54	50	2.64319	1.48845	12.044	12.0984	12.0252	11.2591	10.5504	10.7843	10.2652	9.97813
NABP2	Q9BQ15	3	3	3	3	3	3	3	3	2.63037	0.716664	10.748	10.5677	10.6118	10.0563	9.89254	9.98025	9.55286	10.1473
ZDHHC12	Q96GR4;Q96GR4-2;Q96GR4-3	2	2	2	2	2	2	2	1	2.62977	1.5434	10.7161	10.6762	10.5773	9.05515	9.8201	8.55201	9.40154	8.73693
SIPA1L3	O60292	33	25	32	25	20	21	27	29	2.62724	0.893165	10.8436	11.0134	10.6484	9.77356	9.82804	9.65937	10.1702	10.2788
COPRS	Q9NQ92	4	4	4	4	4	5	4	5	2.60841	0.734906	11.8644	11.2123	11.4896	10.7702	10.7409	10.8037	10.9235	10.6978
SMURF2	Q9HAU4	31	32	31	30	31	29	30	30	2.60231	0.855443	10.6514	10.8026	10.7224	9.82565	10.0519	9.9902	9.39649	10.0859
WDR62	O43379-4	18	22	19	16	15	15	11	13	2.59637	0.647226	10.888	10.7669	10.8208	9.96601	10.4987	10.1896	10.2372	9.99855
MBOAT2	Q6ZWT7	9	9	9	7	8	9	9	8	2.59472	0.804873	11.0019	10.9087	10.9504	10.2868	9.77156	10.4056	10.3189	9.96119
PPP2R3A	Q06190	26	24	25	27	26	28	22	25	2.58896	0.721877	11.3825	11.2571	11.2018	10.8233	10.7641	10.5547	10.3474	10.3035
NCBP2AS2	Q69YL0	3	3	2	3	3	1	2	3	2.58711	0.5916	11.2991	11.5794	11.7109	11.149	10.9698	10.9157	10.794	10.8624
FAR1	Q8WVX9	25	25	25	25	23	23	24	22	2.58492	1.00705	11.7315	11.7131	11.7749	11.2649	10.4789	10.6675	10.8393	10.4133
CHAC2	Q8WUX2	5	5	6	6	3	6	5	5	2.58481	0.826597	9.66144	9.91148	9.98921	9.2085	8.67215	9.04257	9.31229	8.90171
BET1L	Q9NYM9	4	5	5	4	5	4	5	5	2.58329	0.597919	12.1936	11.7713	11.9598	11.2513	11.497	11.526	11.3851	11.2255
ZCCHC8	Q6NZY4	26	26	25	23	23	23	24	22	2.57851	0.638719	10.79	10.8701	10.8378	9.9994	9.98836	10.3922	10.1429	10.4466
TSPAN13	O95857	3	3	3	3	3	3	3	3	2.57588	1.79768	12.3829	12.6846	12.7294	10.7112	11.0657	11.3604	11.0555	9.8137
DPF3	Q92784	5	5	5	2	1	3	1	4	2.55438	2.35231	8.80474	9.40271	9.09357	6.29491	6.95365	7.6887	5.66949	7.13341
AACS	Q86V21	27	28	27	27	26	26	27	26	2.55318	1.03147	12.4257	12.2917	12.3565	10.8678	11.4377	11.0546	11.6974	11.5749
SMYD2	Q9NRG4	11	11	11	9	8	9	9	10	2.55288	0.90085	11.0636	11.1308	11.0952	9.65581	10.2192	10.3513	10.4052	10.3469
NME6	O75414	4	5	5	5	3	5	4	5	2.55178	0.686582	10.5007	10.546	10.4363	9.80777	9.76833	9.44291	10.0378	9.98194
ACSS1	Q9NUB1;Q9NUB1-2	10	10	10	9	10	9	9	7	2.54899	1.36992	10.1612	10.0459	10.1379	8.93771	9.09535	8.94904	7.92086	8.82231
ADAT3	Q96EY9	7	6	6	6	5	7	5	3	2.54798	0.68081	9.35818	9.56012	9.59138	8.93764	8.99991	8.6704	8.98786	8.51626
SLC9A8	Q9Y2E8;Q9Y2E8-2	4	4	4	4	3	3	4	2	2.54686	1.23627	10.5888	10.0952	10.472	9.06936	9.1743	8.54251	9.51977	9.43926
DDX55	Q8NHQ9	14	18	17	15	14	11	12	12	2.54308	0.677796	9.23553	9.37433	9.17636	8.64879	8.22846	8.51731	8.76501	8.76182
GINS2	Q9Y248	5	5	4	4	2	3	3	0	2.543	1.7582	9.96577	9.12523	9.7527	7.64161	7.39964	8.32536	8.05885	NaN
POLR1G	O15446;O15446-2	12	11	11	10	11	9	10	10	2.54001	0.693507	11.3131	11.1804	11.2897	10.486	10.6247	10.3251	10.9426	10.4593
SLC29A1	Q99808-2	9	10	9	9	6	8	9	9	2.53587	1.37527	10.8805	10.808	10.7471	9.83242	8.86573	9.1551	9.32035	10.0093
PUS7L	Q9H0K6	14	12	13	9	6	8	11	7	2.53539	0.773023	9.56249	9.47203	9.54281	9.04801	8.42313	8.78884	8.54369	8.96009
SLC35B3	Q9H1N7	3	4	4	3	3	2	3	3	2.5323	0.7038	10.2436	9.78874	10.1113	9.16137	9.16836	9.51088	9.53934	9.34054
TSPAN14	Q8NG11;Q8NG11-2	6	6	7	6	5	6	6	3	2.53164	0.838943	10.8695	10.5708	10.5809	10.2796	9.62706	9.63488	9.7883	9.84411
CHAF1B	Q13112	10	10	10	7	8	8	6	6	2.51809	0.979935	10.1207	10.189	10.2131	9.17149	9.6863	9.34403	8.81427	8.95569
FKBP5	Q13451	24	24	25	20	18	15	22	22	2.51349	1.59803	10.5672	10.4894	10.6958	8.57668	8.685	8.48987	9.54887	9.6302
RCE1	Q9Y256	3	3	3	3	3	2	2	3	2.50317	0.647299	10.1061	10.105	10.489	9.57115	9.82336	9.48302	9.39199	9.66069
PTPRF	P10586;P10586-2	43	47	47	35	35	35	41	44	2.5012	1.35785	10.6747	10.6528	10.646	9.1938	8.78928	8.92501	9.71327	9.87856
CEMIP	Q8WUJ3	75	75	74	60	69	69	67	72	2.49954	2.50834	13.8011	13.7967	13.7478	9.93614	11.3645	11.8487	10.9824	12.2357
DUSP11	O75319;O75319-1	9	8	9	6	5	7	7	7	2.49928	0.757179	9.62003	9.9307	10.0078	9.23985	8.75593	9.34641	9.09369	9.04235
VSIR	Q9H7M9	6	6	6	5	3	6	4	2	2.4923	2.36359	10.8612	10.5155	10.7058	8.38376	8.60681	9.38064	8.1948	7.08681
RFC5	P40937	24	26	25	22	22	23	21	23	2.48887	0.592811	11.6292	11.543	11.4473	11.1668	11.0309	11.0636	10.7783	10.6956
ORC3	Q9UBD5;Q9UBD5-2	17	17	14	17	14	16	14	17	2.47717	0.714887	9.40548	9.40634	9.28057	9.01343	8.58817	8.77358	8.49404	8.37701
USP36	Q9P275	26	25	25	16	20	23	20	22	2.46992	0.680307	9.51853	9.55022	9.4227	8.65539	9.05616	8.58062	8.69977	9.09228
ZMIZ2	Q8NF64;Q8NF64-2;Q8NF64-3	4	4	4	3	3	3	4	3	2.46373	0.645614	9.4767	9.79692	9.56811	8.92303	9.16127	8.79076	8.77166	9.19475
BDH1	Q02338	13	12	13	5	12	5	5	6	2.46203	1.10456	10.7825	10.6111	10.8277	9.89827	9.99553	9.21442	9.85859	9.21245
VAMP5	O95183	5	5	4	4	5	5	5	4	2.44159	0.709737	12.4794	12.1763	12.1918	11.9144	11.4146	11.36	11.6871	11.4878
NTMT1	Q9BV86	14	13	13	11	12	12	14	12	2.4328	0.649039	12.5904	12.4573	12.3923	11.5364	11.7677	11.7471	12.1159	11.9878
S1PR3	Q99500	5	5	4	2	4	4	3	3	2.42939	1.46565	10.8295	10.6685	11.208	9.07182	10.2116	9.25546	9.63701	9.00575
SGTB	Q96EQ0	8	8	8	8	8	8	8	8	2.42217	0.664114	12.7669	12.4539	12.7851	11.7816	11.8004	12.2481	12.0953	12.0971
KNOP1	Q1ED39	14	9	11	10	14	10	11	9	2.42137	0.633055	9.37441	9.29274	9.27387	8.57226	8.80152	8.96831	8.69705	8.36394
ADAM9	Q13443	35	35	35	35	34	34	34	35	2.41991	0.642997	12.4871	12.433	12.4542	12.1011	11.9088	11.7461	11.4629	11.8564
IFITM3	Q01628	5	5	5	5	5	5	5	5	2.41622	0.978085	13.6946	13.5287	13.649	12.1934	12.7098	12.6078	12.543	13.1761
MTHFS	P49914	5	5	5	5	5	5	4	5	2.4059	0.922608	11.4522	11.2359	11.2068	10.7481	10.1816	9.92941	10.4178	10.6017
RAB3D	O95716	9	9	8	8	7	8	7	6	2.4059	1.09612	14.4345	14.403	14.4045	13.9552	12.8642	13.3996	13.2058	13.1646
LHFPL6	Q9Y693	4	4	4	4	4	4	4	4	2.39966	0.847067	11.7763	11.7679	11.8795	11.263	11.2941	10.5716	10.8672	10.808
HELZ2	Q9BYK8	52	45	51	46	40	44	35	39	2.39115	0.660526	9.4829	9.67184	9.64107	9.16295	8.91534	9.19111	8.67792	8.74307
GPATCH11	Q8N954	5	5	5	5	5	5	5	5	2.39057	0.598198	10.1361	10.5242	10.296	9.65545	9.95963	9.84117	9.60982	9.53668
TFB2M	Q9H5Q4	15	16	16	14	14	11	14	11	2.38878	0.854031	10.5778	10.5196	10.5002	9.7129	10.0181	9.66803	9.82735	9.16624
NT5DC1	Q5TFE4	17	17	17	17	17	18	16	16	2.38684	0.94257	11.5706	11.6235	11.7225	10.1007	11.0035	10.7361	10.8121	10.8289
HMGCR	P04035;P04035-3	10	9	10	5	6	6	5	7	2.3799	1.34681	9.63461	9.5133	9.57195	8.49523	8.49235	8.37889	7.333	8.43293
EGFR	P00533	52	52	52	51	50	50	47	49	2.37392	1.13212	12.6542	12.6719	12.654	11.4269	11.377	11.9557	10.9454	11.9346
WHAMM	Q8TF30	7	7	7	5	2	5	3	5	2.37222	1.00848	9.54292	9.68967	9.51157	8.79737	8.84422	8.61993	7.92641	8.6766
MVK	Q03426	14	14	14	14	13	14	14	14	2.3696	0.59586	11.4644	11.5138	11.3859	11.088	10.5183	10.9367	10.7832	10.9681
PBK	Q96KB5;Q96KB5-2	13	12	12	11	12	13	11	12	2.36228	0.751188	11.5072	11.3919	11.5487	10.6384	10.9107	11.1168	10.5561	10.4351
H1-2	P16403	3	3	3	3	3	3	3	3	2.36226	1.50183	16.443	15.5077	15.3243	13.7907	14.2593	14.0185	14.4589	14.7551
NCAPG2	Q86XI2	18	20	20	15	15	17	16	16	2.36041	0.717699	10.1063	10.3623	10.2268	9.60361	9.45475	9.90219	9.23031	9.37977
MRPS18C	Q9Y3D5	3	3	3	3	3	3	3	3	2.35679	0.627633	11.9708	11.9081	12.1026	11.3106	11.182	11.1447	11.5159	11.6778
PRKAR1B	P31321	7	7	7	5	4	5	5	4	2.34751	1.24281	9.73814	10.1757	9.86665	9.10054	8.46669	8.1231	9.17255	8.55716
ULBP2	Q9BZM5	7	7	6	5	5	5	6	7	2.3462	1.35165	11.0301	10.8755	11.1096	9.18105	9.85998	9.21301	10.4053	9.60768
SLC38A1	Q9H2H9	5	5	5	5	5	5	5	5	2.34568	0.824944	11.9672	11.6683	11.5752	10.6898	11.34	10.641	10.971	10.9179
RACGAP1	Q9H0H5	25	25	25	24	25	23	24	23	2.33917	0.893177	11.0947	11.6454	11.0871	10.3525	10.6827	10.6005	10.1103	10.1669
GNL3L	Q9NVN8	17	18	18	16	17	16	18	14	2.32831	0.595901	10.1929	10.1566	10.0668	9.19705	9.57166	9.48255	9.68112	9.78192
DNAJC30	Q96LL9	5	5	5	5	5	5	4	5	2.31919	0.799212	10.8137	10.784	10.6881	9.87825	10.0506	9.58323	10.416	9.88567
ADGRG6	Q86SQ4;Q86SQ4-2;Q86SQ4-3;Q86SQ4-4	3	2	2	0	1	1	0	0	2.31914	1.06859	9.76895	9.87494	9.88092	NaN	8.95183	8.59419	NaN	NaN
NHERF1	O14745	23	23	24	23	21	21	23	21	2.31788	0.700935	13.1411	12.9973	13.1321	12.5666	12.0295	12.233	12.693	12.4242
KLHL36	Q8N4N3	13	14	13	11	11	12	12	10	2.31566	0.785626	9.34899	9.41825	9.10631	8.88219	8.21302	8.38334	8.33678	8.71245
TNFRSF10B	O14763;O14763-2	14	13	14	11	13	12	13	12	2.30853	0.83103	11.2347	11.5655	11.4337	10.6993	10.6906	10.7305	10.0459	10.7351
DOHH	Q9BU89	12	12	12	11	10	12	11	12	2.30249	0.740397	11.6378	11.2457	11.5878	10.3129	10.8461	10.8778	10.857	10.8566
UBASH3B	Q8TF42	25	24	25	24	25	23	24	25	2.30008	0.811441	11.6811	11.7271	11.7157	10.3924	11.2093	10.8337	11.0886	10.9586
LRWD1	Q9UFC0	20	19	20	17	15	17	18	17	2.29565	0.690857	9.91382	9.89688	9.85306	9.15288	9.46397	9.48432	8.91093	8.97321
RB1	P06400	33	31	32	27	30	28	28	29	2.29181	0.62656	10.8549	10.7233	10.833	10.0756	10.5435	10.2759	10.0622	9.92881
SLC22A17	Q8WUG5;Q8WUG5-2	4	4	4	3	3	3	4	3	2.29107	1.4491	9.81315	9.98289	9.90399	8.10895	8.38298	8.21634	9.43702	8.10929
FBXO33	Q7Z6M2	3	2	3	2	2	2	2	3	2.28244	1.00054	9.6849	9.87508	9.94987	9.46186	8.64399	8.89419	8.70266	8.47767
ABCB10	Q9NRK6	22	21	21	21	21	21	21	20	2.2815	0.781089	10.8109	10.7993	10.8742	10.5504	9.78386	10.1091	9.89955	9.8923
GPR176	Q14439;Q14439-3	10	10	9	7	10	9	10	10	2.28118	1.04394	11.9689	11.9625	12.0531	10.3111	10.8884	10.966	11.3847	11.2042
MTG2	Q9H4K7	6	7	6	6	2	3	6	4	2.27826	1.79395	9.80788	9.92341	9.84991	8.94906	7.49235	8.10145	7.25788	8.53149
C1D	Q13901	2	2	2	2	2	2	2	2	2.2706	0.604347	11.9945	11.8821	12.0465	11.3677	11.6218	11.0237	11.3065	11.5303
MET	P08581	31	31	31	14	27	22	24	19	2.2602	1.5081	11.4528	11.4323	11.4774	9.35917	10.6733	9.49017	10.4893	9.71832
WRAP53	Q9BUR4	5	5	5	5	5	6	6	3	2.2578	0.677366	10.0045	9.52342	9.81764	9.10555	9.10401	9.42513	9.03598	8.85182
APLP2	Q06481;Q06481-3;Q06481-6	29	29	29	29	27	27	25	26	2.2572	1.44068	13.3967	13.2892	13.3261	12.8305	11.6072	11.8366	11.3112	11.8978
SLC43A3	Q8NBI5;Q8NBI5-2	3	3	3	3	3	3	3	3	2.25671	1.25018	12.5183	12.3111	12.2627	11.472	10.5619	11.7556	10.8478	10.932
ST3GAL4	Q11206;Q11206-2;Q11206-3;Q11206-4;Q11206-5;Q11206-6;Q11206-7	14	12	13	10	8	10	12	10	2.24957	0.687454	11.2063	11.1882	11.1782	10.24	10.3387	10.5721	10.9419	10.4246
HAUS8	Q9BT25;Q9BT25-2;Q9BT25-3	5	5	6	6	5	6	5	4	2.24849	0.590951	9.81654	9.83035	10.0525	9.58771	9.11232	9.47134	9.10228	9.27051
ZDHHC20	Q5W0Z9	11	11	11	11	9	10	10	11	2.24848	0.756492	11.5257	11.3763	11.6017	10.9907	10.9819	10.8513	10.3166	10.5833
SPATS2	Q86XZ4	21	20	20	21	21	19	20	21	2.24456	0.586411	10.3265	10.2608	10.469	9.41642	9.90147	9.69712	9.98388	9.82946
KIF21A	Q7Z4S6;Q7Z4S6-2;Q7Z4S6-3;Q7Z4S6-4;Q7Z4S6-5;Q7Z4S6-6	13	13	11	6	10	8	10	3	2.24289	0.844476	9.64025	9.22685	9.52063	8.25149	8.60266	8.51919	9.08799	8.62917
NSD2	O96028	28	27	30	25	23	26	23	24	2.24221	0.779956	10.0308	9.99597	10.1208	9.65489	9.19222	9.51934	9.05108	8.92862
HAUS3	Q68CZ6	9	9	10	11	6	10	8	9	2.24161	0.750828	9.39509	8.96443	9.39548	8.61599	8.28988	8.80612	8.217	8.57521
OSMR	Q99650	22	19	21	16	9	18	16	17	2.23529	1.68832	11.1751	11.2204	11.1331	9.48447	8.37925	9.65687	9.70496	10.214
CAST	P20810-5	2	2	2	2	2	2	3	3	2.23429	1.29211	12.6563	12.8997	12.4116	11.6996	10.9293	10.7375	11.7454	11.7069
TYK2	P29597	13	13	14	11	8	10	10	13	2.233	0.801338	10.3302	10.4699	10.5144	9.75337	9.29571	9.80638	9.32094	10.0077
ACVRL1	P37023	12	12	12	10	9	12	8	12	2.23164	1.86024	10.636	10.7878	10.7039	8.75116	7.59731	9.28339	9.16241	9.45067
HGFAC	Q04756	4	4	4	4	4	4	4	4	2.22842	1.11582	13.3304	13.4074	13.339	12.3787	12.5325	11.6419	11.9284	12.7342
ADAM19	Q9H013;Q9H013-2	7	7	6	0	2	0	5	0	2.22317	1.62137	9.67432	9.3426	9.4237	NaN	7.60074	NaN	8.11693	NaN
ZNF593	O00488	7	7	7	7	7	7	7	7	2.21959	0.629383	10.9047	10.8142	10.8524	9.90977	10.2314	10.0561	10.5272	10.4141
BID	P55957;P55957-2	8	8	7	8	8	8	8	8	2.21344	1.17712	11.9363	10.9026	11.3354	9.68787	10.4315	10.2191	10.3327	10.4004
CRIM1	Q9NZV1	34	35	35	28	29	33	34	29	2.20464	1.86892	12.3358	12.5625	12.5165	9.47024	11.136	10.2953	11.3862	10.7256
SLC7A6	Q92536	3	3	3	2	3	3	2	3	2.20105	0.868598	11.7772	11.9205	11.8939	10.5265	10.7542	11.076	11.3766	11.243
BAG4	O95429	12	12	12	10	10	9	11	9	2.19265	0.606791	10.0113	9.88286	9.94183	9.31047	9.5684	8.96485	9.54921	9.29982
NPDC1	Q9NQX5	3	2	2	2	1	2	0	2	2.18953	1.89008	9.4683	9.51077	9.69172	7.4231	7.52767	8.67658	NaN	7.04002
ISG15	P05161	9	10	10	7	8	9	8	10	2.18944	0.836722	13.2724	13.2477	13.3383	12.0977	12.245	12.2718	12.8448	12.7874
KIF23	Q02241	31	32	31	30	30	32	28	30	2.16321	0.728165	10.9111	11.286	10.9347	10.1932	10.6755	10.5144	10.096	10.0999
SPPL2B	Q8TCT7	8	9	9	8	8	8	7	7	2.15975	0.753236	11.5061	11.4233	11.6524	10.6032	10.957	10.3825	10.7647	11.1627
TNFRSF19	Q9NS68;Q9NS68-2	8	8	8	6	6	4	4	2	2.15876	1.87659	11.0549	11.3046	11.1562	10.1682	10.0897	8.48744	8.83561	8.89557
SF1	Q15637-5	4	5	5	3	5	4	4	4	2.15727	0.680761	11.8402	11.7756	11.5822	10.8788	11.3097	11.0206	11.3316	10.7188
FPGS	Q05932;Q05932-2;Q05932-3	11	11	12	11	9	10	11	9	2.15422	0.630328	9.26638	9.28738	9.20382	8.59769	8.822	8.88366	8.59018	8.21747
PLA2G7	Q13093	2	2	1	2	1	1	2	2	2.14804	1.13572	11.5677	11.5927	11.8057	10.8926	10.6657	10.0831	9.96953	10.9873
NECTIN3	Q9NQS3	14	14	14	12	14	13	12	13	2.12442	0.645046	10.9346	10.659	10.8757	10.322	10.5053	10.204	9.98126	9.87773
[truncated: 404 more rows]

## Sheet: 4.Enrichment_HPO down regulated
	term_id	term_name	source	bonferroni_pvalue	FDR_adjust	genes_associated_in_db	gene_overlap	overlap_ratio	p-value	common_genes
[truncated: 50 more rows]

[truncated: 3 more sheets: 5.Enrichment_HPO up regulated, 6.Enrichment_GO down regulated, 7.Enrichment_GO up regulated]
